# Supplementary material for: Building behavior does not drive rates of phenotypic evolution in spiders
Source: Proc Natl Acad Sci U S A. 2021 Aug 9;118(33):e2102693118. doi: 10.1073/pnas.2102693118 (PMC8379907; doi:10.1073/pnas.2102693118)
Supplement: Supplementary File [file pnas.2102693118.sd01.xlsx]

## Sheet: Sheet1
molecular	morphology					data source				remarks
AToL terminal	terminal	same or similar species/specimen	replaced with related species	mix (i.e. some traits measured in specimen of related species)	omitted	literature	measured in microscopy images from paper	measured in microscopy images of online sources and unpublished images (e.g. AToL project)	N (number of records/sources; single record may be value of single specimen or mean value of a population/assemblage and may contain measurements of several traits)
Actinopodidae_Actinopus_sp_MY2873	Actinopodidae_Actinopus_insignis		1			1			1	justification of morphology terminal: the more common of two species described from the area where AToL specimen was collected
Actinopodidae_Missulena_sp_MY2086	Actinopodidae_Missulena_granulosa		1			1			1	justification of morphology terminal: only species with females described of those with type locality in Western Australia, where AToL specimen was collected
Agelenidae_Agelena_labyrinthica_	Agelenidae_Agelena_labyrinthica	1				1		1	4
Agelenidae_Agelenopsis_aperta_	Agelenidae_Agelenopsis_aperta	1				1			3
Agelenidae_Agelenopsis_pennsylvanica_	Agelenidae_Agelenopsis_pennsylvanica	1				1			2
Agelenidae_Allagelena_difficilis_	Agelenidae_Allagelena_difficilis	1				1			1
Agelenidae_Barronopsis_barrowsi_	Agelenidae_Barronopsis_barrowsi	1				1			3
Agelenidae_Draconarius_sp_CG74	Agelenidae_Draconarius_cangshanensis		1			1			1	justification of morphology terminal: only species known from Yunnan, where AToL specimen was collected
Agelenidae_Draconarius_sp_CG82					1					no other species than D. cangshanensis known from Yunnan, where AToL specimen was collected; unclear taxonomic affinity (genus paraphyletic in AToL)
Agelenidae_Eratigena_atrica_	Agelenidae_Eratigena_atrica	1				1		1	4
Agelenidae_Hololena_curta_	Agelenidae_Hololena_curta	1				1			1
Agelenidae_Hololena_sp_CG18	Agelenidae_Hololena_nedra		1			1		1	2	justification of morphology terminal: image data of congener available from AToL project
Agelenidae_Pireneitega_luniformis_	Agelenidae_Pireneitega_luniformis	1				1			1
Agelenidae_Tamgrinia_palpator_	Agelenidae_Tamgrinia_palpator	1				1			1
Agelenidae_Tegenaria_domestica_	Agelenidae_Tegenaria_domestica	1				1		1	5
Agelenidae_Textrix_denticulata_	Agelenidae_Textrix_denticulata	1				1		1	5
Amaurobiidae_Amaurobius_fenestralis_	Amaurobiidae_Amaurobius_fenestralis	1				1		1	5
Amaurobiidae_Amaurobius_similis_	Amaurobiidae_Amaurobius_similis	1				1		1	4
Amaurobiidae_Callobius_bennetti_	Amaurobiidae_Callobius_bennetti			1		1		1	5
Amaurobiidae_Pimus_iviei_	Amaurobiidae_Pimus_iviei	1				1			1
Ammoxenidae_Ammoxenus_amphalodes_	Ammoxenidae_Ammoxenus_amphalodes	1				1		1	2
Ammoxenidae_Ammoxenus_sp_cf. daedalus	Ammoxenidae_Ammoxenus_daedalus	1				1			1
Ammoxenidae_Rastellus_florisbad_	Ammoxenidae_Rastellus_florisbad	1				1			1
Anapidae_Acrobleps_hygrophilus_	Anapidae_Acrobleps_hygrophilus	1				1			2
Anapidae_Anapidae_sp_Thailand MR88					1
Anapidae_Anapisona_kethleyi_	Anapidae_Anapisona_kethleyi	1				1			2
Anapidae_Conculus_sp_ANAP-001-THAI	Anapidae_Conculus_lyugadinus		1			1	1		2	justification of morphology terminal: no species described from Thailand, where voucher was collected; replaced with type species as genus does not contain many species and has little morphological variation
Anapidae_Crassanapis_cekalovici_	Anapidae_Crassanapis_cekalovici	1				1		1	2
Anapidae_Elanapis_aisen_	Anapidae_Elanapis_aisen	1				1		1	2
Anapidae_Maxanapis_bartle_	Anapidae_Maxanapis_bartle	1				1			1
Anapidae_Micropholcomma_sp_MR667	Anapidae_Micropholcomma_sp_MR668	1						1	1
Anapidae_Pseudanapis_sp_cf. parocula	Anapidae_Pseudanapis_parocula	1				1			2
Anapidae_Raveniella_peckorum_	Anapidae_Raveniella_peckorum	1				1		1	2
Anapidae_Taliniella_vinki_	Anapidae_Taliniella_nigra		1			1			1	justification of morphology terminal: female of T. vinki unknown; replaced with only other species described from this genus
Anapidae_Tasmanapis_strahan_	Anapidae_Tasmanapis_strahan	1				1		1	2
Anapidae_Raveniella_luteola_	Anapidae_Raveniella_luteola	1				1		1	2
Anapidae_Zealanapis_armata_	Anapidae_Zealanapis_armata	1				1			2
Anapidae_Anapidae_sp_New Zealand MR69					1
Anapidae_Holarchaea_sp_CG249	Anapidae_Holarchaea_novaeseelandiae		1			1		1	2	justification of morphology terminal: only species described from New Zealand, where AToL specimen was collected
Antrodiaetidae_Aliatypus_isolatus_	Antrodiaetidae_Aliatypus_isolatus	1				1			1
Antrodiaetidae_Antrodiaetus_gertschi_	Antrodiaetidae_Antrodiaetus_gertschi	1				1			1
Antrodiaetidae_Antrodiaetus_riversi_	Antrodiaetidae_Antrodiaetus_riversi	1				1			1
Antrodiaetidae_Antrodiaetus_unicolor_	Antrodiaetidae_Antrodiaetus_unicolor	1				1		1	3
Anyphaenidae_Amaurobioides_africana_	Anyphaenidae_Amaurobioides_africana	1				1			1
Anyphaenidae_Amaurobioides_maritima_	Anyphaenidae_Amaurobioides_maritima			1		1		1	3	some traits measured in images of A. pallida
Anyphaenidae_Anyphaena_accentuata_	Anyphaenidae_Anyphaena_accentuata	1				1		1	5
Anyphaenidae_Aysha_lagenifera_	Anyphaenidae_Aysha_lagenifera	1				1			2
Anyphaenidae_Coptoprepes_campanensis_	Anyphaenidae_Coptoprepes_campanensis	1				1	1		2
Anyphaenidae_Ferrieria_echinata_	Anyphaenidae_Ferrieria_echinata	1				1			3
Anyphaenidae_Gayenna_americana_	Anyphaenidae_Gayenna_americana	1				1		1	4
Anyphaenidae_Hatitia_sp_MR428	Anyphaenidae_Hatitia_canchaque		1			1				justification of morphology terminal: the best described of 4 species known from region where AToL specimen was collected
Anyphaenidae_Josa_lutea_	Anyphaenidae_Josa_lutea	1				1			3
Anyphaenidae_Monapia_dilaticollis_	Anyphaenidae_Monapia_dilaticollis	1				1			2
Anyphaenidae_Negayan_paduana_	Anyphaenidae_Negayan_paduana	1				1			2
Anyphaenidae_Oxysoma_punctatum_	Anyphaenidae_Oxysoma_punctatum	1				1	1		3
Anyphaenidae_Oxysoma_saccatum_	Anyphaenidae_Oxysoma_saccatum	1				1	1	1	4
Anyphaenidae_Philisca_huapi_	Anyphaenidae_Philisca_huapi	1				1	1	1	3
Anyphaenidae_Phydile_punctipes_	Anyphaenidae_Phidyle_punctipes	1				1			2
Anyphaenidae_Sanogasta_maculatipes_	Anyphaenidae_Sanogasta_maculatipes	1				1			3
Anyphaenidae_Tomopisthes_varius_	Anyphaenidae_Tomopisthes_varius	1				1		1	2
Anyphaenidae_Xiruana_gracilipes_	Anyphaenidae_Xiruana_gracilipes	1				1		1	3
Araneidae_Araneus_diadematus_	Araneidae_Araneus_diadematus	1				1		1	4
Araneidae_Argiope_bruenicchi_	Araneidae_Argiope_bruenicchi	1				1		1	4
Araneidae_Caerostris_sexcuspidata_	Araneidae_Caerostris_sexcuspidata	1				1			3
Araneidae_Chorizopes_nipponicus_	Araneidae_Chorizopes_nipponicus	1				1			1
Araneidae_Cyclosa_bifurcata_	Araneidae_Cyclosa_bifurcata	1				1			3
Araneidae_Cyclosa_conica_	Araneidae_Cyclosa_conica	1				1		1	6
Araneidae_Cyrtophora_citricola_	Araneidae_Cyrtophora_citricola	1				1		1	5
Araneidae_Deliochus_sp_	Araneidae_Deliochus_zelivira		1			1	1		2	justification of morphology terminal: one of three species described from voucher location; replaced with type species as genus does not contain many species and has little morphological variation
Araneidae_Eriophora_sp_GH7-GH21	Araneidae_Eriophora_ravilla		1			1		1	4	justification of morphology terminal: one of two species with wide destribution from USA to Brazil (incl area where AToL specimen was collected); type species of genus
Araneidae_Eustala_sp_TAB-2009					1					no collection data of voucher published, in its absence no suitable terminal replacement can be determined
Araneidae_Gasteracantha_cancriformis_	Araneidae_Gasteracantha_cancriformis	1				1		1	6
Araneidae_Gnolus_angulifrons_	Araneidae_Gnolus_angulifrons	1				1		1	3
Araneidae_Gnolus_cordiformis_	Araneidae_Gnolus_cordiformis	1				1		1	3
Araneidae_Larinioides_cornutus_	Araneidae_Larinioides_cornutus	1				1		1	4
Araneidae_Mangora_maculata_	Araneidae_Mangora_maculata	1				1		1	4
Araneidae_Mecynogea_lemniscata_	Araneidae_Mecynogea_lemniscata	1				1		1	7
Araneidae_Metepeira_labyrinthea_	Araneidae_Metepeira_labyrinthea	1				1		1	4
Araneidae_Micrathena_gracilis_	Araneidae_Micrathena_gracilis	1				1	1	1	6
Araneidae_Neoscona_arabesca_	Araneidae_Neoscona_arabesca	1				1			3
Araneidae_Oarces_reticulatus_	Araneidae_Oarces_reticulatus	1				1		1	2
Araneidae_Perilla_teres_	Araneidae_Perilla_teres	1				1			3
Araneidae_Phonognatha_graeffei_	Araneidae_Phonognatha_graeffei	1				1		1	5
Araneidae_Zygiella_atrica_	Araneidae_Zygiella_atrica	1				1		1	4
Araneidae_Zygiella_x-notata_	Araneidae_Zygiella_x-notata	1				1		1	4
Araneidae_Clitaetra_episinoides_	Araneidae_Clitaetra_episinoides	1				1			3
Araneidae_Herennia_etruscilla_	Araneidae_Herennia_etruscilla	1				1			1
Araneidae_Herennia_multipuncta_	Araneidae_Herennia_multipuncta	1				1		1	5
Araneidae_Nephila_clavata_	Araneidae_Trichonephila_clavata	1				1			3
Araneidae_Nephila_clavipes_	Araneidae_Trichonephila_clavipes	1				1		1	6
Araneidae_Nephila_fenestrata_	Araneidae_Trichonephila_fenestrata	1				1		1	2
Araneidae_Nephila_pilipes_	Araneidae_Nephila_pilipes	1				1		1	4
Araneidae_Nephila_senegalensis_	Araneidae_Trichonephila_senegalensis	1				1			3
Araneidae_Nephilengys_cruentata_	Araneidae_Nephilingis_cruentata	1				1			3
Araneidae_Nephilengys_dodo_	Araneidae_Nephilingis_dodo	1				1			1
Araneidae_Nephilengys_malabarensis_	Araneidae_Nephilengys_malabarensis	1				1			3
Araneidae_Nephilengys_papuana_	Araneidae_Nephilengys_papuana	1				1			3
Araneidae_Nephilengys_sp_GH36					1					no other species than N. malabarensis and N. papuana described in genus
Archaeidae_Afrarchaea_godfreyi_					1					no morphometric data reported for this species
Archaeidae_Afrarchaea_sp_HMW-2012	Archaeidae_Afrarchaea_woodae		1					1	1
Archaeidae_Austrarchaea_nodosa_	Archaeidae_Austrarchaea_nodosa	1				1		1	3
Archaeidae_Austrarchaea_sp_CG263	Archaeidae_Austrarchaea_dianneae		1			1			1	justification of morphology terminal: only other species than A. nodosa known from area where AToL specimen was collected
Archaeidae_Eriauchenius_sp_CG264	Archaeidae_Eriauchenius_sama		1			1			1	justification of morphology terminal: type locality matches collection location of AToL specimen, one of several species described from that area
Archaeidae_Eriauchenius_workmani_	Archaeidae_Eriauchenius_workmani	1				1		1	5
Arkyidae_Arkys_cornutus_	Arkyidae_Arkys_cornutus	1				1		1	3
Atypidae_Atypus_affinis_	Atypidae_Atypus_affinis	1				1		1	5
Atypidae_Atypus_snetsingeri_	Atypidae_Atypus_snetsingeri	1				1			2
Atypidae_Sphodros_atlanticus_	Atypidae_Sphodros_atlanticus	1				1			1
Austrochilidae_Austrochilus_forsteri_	Austrochilidae_Austrochilus_forsteri	1				1			1
Austrochilidae_Austrochilus_franckei_	Austrochilidae_Austrochilus_franckei	1				1		1	2
Austrochilidae_Austrochilus_sp_SP9	Austrochilidae_Austrochilus_newtoni		1			1			1	justification of morphology terminal: species with known distribution range closest to location where AToL specimen was collected
Austrochilidae_Hickmania_troglodytes_	Austrochilidae_Hickmania_troglodytes	1				1	1	1	5
Austrochilidae_Thaida_peculiaris_	Austrochilidae_Thaida_peculiaris	1				1		1	2
Barychelidae_Ozicrypta_sp_MY839	Barychelidae_Ozicrypta_filmeri		1			1			1	justification of morphology terminal: species with known distribution range closest to location where AToL specimen was collected and with females described
Barychelidae_Synothele_arrakis_	Barychelidae_Synothele_arrakis			1		1		1	2	one trait measured in specimen of S. harveyi
Caponiidae_Caponia_sp_MA141	Caponiidae_Caponia_capensis		1			1			1	justification of morphology terminal: only species that is recorded from Namibia where AToL specimen was collected
Caponiidae_Caponia_sp_SP31	Caponiidae_Caponia_spiralifera		1			1			1	justification of morphology terminal: species with type locality closest to location where AToL specimen was collected
Caponiidae_Nops_sp_MR489	Caponiidae_Nops_hispaniola		1			1	1		1	justification of morphology terminal: only species that is recorded from area where AToL specimen was collected; the most widespread of three species found on Hispaniola
Caponiidae_Nops_sp_NP12	Caponiidae_Nops_sp_Jaragua		1					1	1	justification of morphology terminal: image data of congener from AToL project
Cithaeronidae_Cithaeron_jocqueorum_	Cithaeronidae_Cithaeron_jocqueorum			1		1		1	2	some traits measured in specimen of C. delimbatus
Clubionidae_Clubiona_consensa_	Clubionidae_Clubiona_consensa	1				1		1	2
Clubionidae_Clubiona_huttoni_	Clubionidae_Clubiona_huttoni	1				1		1	2
Clubionidae_Clubiona_terrestris_	Clubionidae_Clubiona_terrestris			1		1			6	some traits measured in specimen of C. pallidula
Clubionidae_Elaver_sp_MR163	Clubionidae_Elaver_sp_MR164	1						1	1
Clubionidae_Pristidia_prima_	Clubionidae_Pristidia_prima	1				1			1
Clubionidae_Pteroneta_sp_cf. saltans	Clubionidae_Pteroneta_saltans	1				1			1
Corinnidae_Aetius_sp_cf. nocturnus	Corinnidae_Aetius_nocturnus	1				1			1
Corinnidae_Apochinomma_formicaeforme_	Corinnidae_Apochinomma_formicaeforme	1				1	1		4
Corinnidae_Cambalida_sp_cf. fulvipes	Corinnidae_Cambalida_fulvipes	1				1			3
Corinnidae_Carteronius_sp_MR1007-MR1008					1					unclear toxonomic affinity: no species described from upper region where AToL specimen was collected and only species for which female is known occurs in a different biogeographic region
Corinnidae_Castianeira_sp_MR527	Corinnidae_Castianeira_sp_MR527	1						1	1
Corinnidae_Castoponera_ciliata_	Corinnidae_Castoponera_ciliata	1				1			1
Corinnidae_Echinax_longespina_	Corinnidae_Echinax_longespina	1				1			1
Corinnidae_Copa_sp_MR46	Corinnidae_Copa_sp_MR46	1						1	1
Corinnidae_Corinna_nitens_	Corinnidae_Corinna_nitens	1				1		1	3
Corinnidae_Corinnomma_sp_cf. severum	Corinnidae_Corinnomma_severum	1				1		1	4
Corinnidae_Corinnomma_sp_MR402					1					little genetic distance to C. severum, likely same species
Corinnidae_Falconina_gracilis_	Corinnidae_Falconina_gracilis	1				1		1	4
Corinnidae_Graptartia_tropicalis_	Corinnidae_Coenoptychus_tropicalis	1				1		1	2
Corinnidae_Messapus_natalis_	Corinnidae_Messapus_natalis	1				1		1	3
Corinnidae_Olbus_jaguar_	Corinnidae_Olbus_jaguar	1				1		1	3
Corinnidae_Paradiestus_penicillatus_	Corinnidae_Paradiestus_penicillatus	1						1	1
Corinnidae_Pronophaea_nitida_	Corinnidae_Pronophaea_natalica	1				1	1		2
Corinnidae_Pronophaea_proxima_	Corinnidae_Pronophaea_proxima	1						1	2
Corinnidae_Myrmecium_sp_Ecuador MR433	Corinnidae_Myrmecium_raveni		1			1	1		1	justification of morphology terminal: females of M. deladanta unknown (this is the only species described from Ecuador where AToL specimen was collected); replaced with M. raveni from Amazonia as males are similar (which may indicate close relatedness)
Corinnidae_Serendib_volans_	Corinnidae_Serendib_volans	1				1		1	2
Corinnidae_Sphecotypus_sp_MR376	Corinnidae_Sphecotypus_borneensis		1			1	1		1	justification of morphology terminal: no species described from mainland Malaysia where AToL specimen was collected; S. borneensis from malaysian Borneo closest
Corinnidae_Nyssus_sp_cf. coloripes	Corinnidae_Nyssus_coloripes	1				1		1	6
Corinnidae_Castianeirinae_sp_Guinea Bissau MR483					1
Corinnidae_Allomedmassa_mae_	Corinnidae_Allomedmassa_mae	1				1			2
Corinnidae_Myrmecotypus_sp_Ecuador MR417	Corinnidae_Myrmecotypus_pilosus		1			1			2	justification of morphology terminal: no species described from Ecuador where AToL sepcimen was collected, closest are several species from Panama, of which the most widespread one was chosen
Ctenidae_Anahita_sp_CG25	Ctenidae_Anahita_sp_CG25	1						1	1
Ctenidae_Ancylometes_bogotensis_	Ctenidae_Ancylometes_bogotensis	1				1		1	4
Ctenidae_Ctenus_crulsi_	Ctenidae_Ctenus_crulsi	1				1			2
Ctenidae_Ctenus_sp_CG78					1					status of Ctenus spp. specimens unclear as they appear paraphyletic in AToL
Ctenidae_Ctenus_sp_CG55-CG57					1					status of Ctenus spp. specimens unclear as they appear paraphyletic in AToL
Ctenidae_Cupiennius_sp_cf. granadensis	Ctenidae_Cupiennius_granadensis	1				1			1
Ctenidae_Phoneutria_fera_	Ctenidae_Phoneutria_fera	1				1		1	3
Ctenizidae_Bothriocyrtum_californicum_	Halonoproctidae_Bothriocyrtum_fabrile		1			1			1	justification of morphology terminal: no data for females of B. californicum, replaced with only B. species with description of female
Ctenizidae_Conothele_sp_MY2070	Halonoproctidae_Conothele_malayana		1			1			1	justification of morphology terminal: only described species known from Western Australia where AToL specimen was collected
Ctenizidae_Cyclocosmia_loricata_	Halonoproctidae_Cyclocosmia_loricata	1				1			2
Ctenizidae_Cyclocosmia_truncata_	Halonoproctidae_Cyclocosmia_truncata	1				1			1
Ctenizidae_Hebestatis_theveneti_	Halonoproctidae_Hebestatis_theveneti	1				1			1
Ctenizidae_Stasimopus_mandelai_	Ctenizidae_Stasimopus_mandelai	1				1			1
Ctenizidae_Ummidia_sp_MY2042					1					unclear taxonomic affinity; no species described from Western part of the US, where AToL specimen was collected
Ctenizidae_Ummidia_sp_MY2313	Halonoproctidae_Ummidia_sp_Rincon		1					1	1	justification of morphology terminal: image data of congener available from AToL project
Cyatholipidae_Alaranea_merina_	Cyatholipidae_Alaranea_merina	1				1			1
Cyatholipidae_Cyatholipus_sp_CG271	Cyatholipidae_Cyatholipus_isolatus		1			1			1	justification of morphology terminal: species with type locality closest to location where AToL specimen was collected
Cyatholipidae_Forstera_sp_CG273	Cyatholipidae_Forstera_daviesae		1			1			1	justification of morphology terminal: only species described in genus
Cyatholipidae_Matilda_sp_CG272	Cyatholipidae_Matilda_australia		1			1			1	justification of morphology terminal: only species described in genus
Cyatholipidae_Scharffia_chinja_	Cyatholipidae_Scharffia_chinja	1				1			1
Cyatholipidae_Tekella_sp_CG205	Cyatholipidae_Tekella_nemoralis		1			1			2	justification of morphology terminal: species with records in same region as locality of AToL specimen (T. nemoralis common species in the North of the South Island)
Cyatholipidae_Tekella_sp_CG246					1					status of Tekella spp. specimens unclear as genus paraphyletic in the AToL, thus one Tekella omitted
Cyatholipidae_Tekelloides_sp_CG101-CG102					1					other described Tekelloides species does not occur on North Island, where AToL specimen was collected
Cyatholipidae_Tekelloides_sp_CG242	Cyatholipidae_Tekelloides_flavonotatus		1			1		1	2
Cyatholipidae_Ulwembua_sp_CG31	Cyatholipidae_Ulwembua_ranomafana		1			1			1	justification of morphology terminal: type locality in area where AToL specimen was collected; only described species known from that area
Cybaeidae_Cybaeus_giganteus_	Cybaeidae_Cybaeus_giganteus			1		1		1	4	some traits measured on specimen labelled 'Cybaeus sp. CASENT9026189'
Cybaeidae_Cybaeus_morosus_	Cybaeidae_Cybaeus_morosus	1				1		1	3
Cybaeidae_Cybaeus_mosanensis_	Cybaeidae_Cybaeus_mosanensis	1				1			2
Cybaeidae_Calymmaria_sp_CG231	Cybaeidae_Calymmaria_persica		1			1		1	2	justification of morphology terminal: image data of congener available from AToL project
Cycloctenidae_Orepukia_sp_CG132	Cycloctenidae_Orepukia_poppelwelli		1			1			1	justification of morphology terminal: species with records in same region as locality of AToL specimen; little somatic variation in genus
Cycloctenidae_Pakeha_sp_CG169	Cycloctenidae_Pakeha_protecta		1			1		1	2	justification of morphology terminal: image data of congener available from AToL project
Cycloctenidae_Paravoca_sp_CG222	Cycloctenidae_Paravoca_otagoensis		1			1			1	justification of morphology terminal: random as no Paravoca species described from close to locality of AToL specimen, but little somatic variation between described species of the genus
Cycloctenidae_Cycloctenus_sp_CG98	Cycloctenidae_Cycloctenus_centralis		1			1			1	justification of morphology terminal: species with records in same region as locality of AToL specimen; AToL topology reflects distribution patterns
Cycloctenidae_Cycloctenus_sp_CG133	Cycloctenidae_Cycloctenus_fugax		1			1		1	3	justification of morphology terminal: species with records in same region as locality of AToL specimen; AToL topology reflects distribution patterns
Cycloctenidae_Cycloctenus_sp_CG150	Cycloctenidae_Cycloctenus_duplex		1			1			1	justification of morphology terminal: species with records in same region as locality of AToL specimen; AToL topology reflects distribution patterns
Cycloctenidae_Cycloctenus_sp_CG204	Cycloctenidae_Cycloctenus_nelsonensis		1			1			1	justification of morphology terminal: species with records in same region as locality of AToL specimen; AToL topology reflects distribution patterns
Cycloctenidae_Cycloctenus_westlandicus_	Cycloctenidae_Cycloctenus_westlandicus	1				1			2
Cycloctenidae_Toxopsiella_sp_CG134	Cycloctenidae_Toxopsiella_minuta		1			1		1	2
Cyrtaucheniidae_Ancylotrypa_sp_MY502	Cyrtaucheniidae_Ancylotrypa_pretoriae		1			1			1	justification of morphology terminal: type locality in area where AToL specimen was collected
Cyrtaucheniidae_Ancylotrypa_sp_MY500					1					little genetic distance to MY502, which was collected at same locality, might be same sp.
Cyrtaucheniidae_Fufius_atramentarius_	Cyrtaucheniidae_Fufius_atramentarius	1				1			1
Cyrtaucheniidae_Homostola_pardalina_	Cyrtaucheniidae_Homostola_vulpecula		1			1			1	justification of morphology terminal: no data for H. pardalina; replaced with type species of genus as little morphometric variation within genus
Deinopidae_Menneus_capensis_	Deinopidae_Menneus_capensis	1				1		1	1
Deinopidae_Deinopis_sp_SP68	Deinopidae_Deinopis_guianensis		1			1			1	justification of morphology terminal: only described species known from region where AToL specimen was collected
Deinopidae_Deinopis_sp_GH4	Deinopidae_Deinopis_lamia		1			1			2	justification of morphology terminal: only described species known from region where AToL specimen was collected; type species of genus
Deinopidae_Deinopis_spinosa_	Deinopidae_Deinopis_spinosa	1				1	1	1	4
Deinopidae_Menneus_camelus_	Deinopidae_Menneus_camelus	1				1		1	3
Desidae_Poaka_graminicola_	Desidae_Poaka_graminicola	1				1			1
Desidae_Amphinecta_luta_	Desidae_Amphinecta_luta	1				1			1
Desidae_Amphinecta_sp_CG187	Desidae_Amphinecta_puka		1			1			1	justification of morphology terminal: species with type locality closest to location where AToL specimen was collected
Desidae_Calacadia_sp_CG21	Desidae_Calacadia_sp_Llanquihue		1					1	1
Desidae_Mamoea_pilosa_	Desidae_Mamoea_pilosa	1				1			2
Desidae_Mamoea_sp_CG177	Desidae_Mamoea_rufa		1			1		1	3
Desidae_Metaltella_sp_CG23	Desidae_Metaltella_arcoiris		1			1			1	justification of morphology terminal: only described species known from region where AToL specimen was collected
Desidae_Metaltella_sp_CG58	Desidae_Metaltella_rorulenta		1			1				justification of morphology terminal: only described species known from region where AToL specimen was collected
Desidae_Metaltella_sp_CG60	Desidae_Metaltella_simoni		1			1		1	3	justification of morphology terminal: image data of congener available from AToL project
Desidae_Metaltella_sp_CG61					1					little genetic distance to CG23 and SP19, which were all collected in similar region, might be same sp.
Desidae_Metaltella_sp_SP19					1					little genetic distance to CG23 and CG61, which were all collected in similar region, might be same sp.
Desidae_Paramamoea_sp_New Zealand CG114	Desidae_Paramamoea_parva		1			1			1	justification of morphology terminal: species with records close to locality of AToL specimen; another species (P. waipoua) known from the same locality, but only the male is described
Desidae_Rangitata_sp_New Zealand CG224	Desidae_Rangitata_peelensis		1			1			1	justification of morphology terminal: Only described species of genus, type locality in same region as locality of AToL specimen
Desidae_Badumna_insignis_	Desidae_Badumna_insignis	1				1		1	5
Desidae_Badumna_longinqua_	Desidae_Badumna_longinqua	1				1		1	4
Desidae_Badumna_sp_CG186					1
Desidae_Desis_formidabilis_	Desidae_Desis_formidabilis	1				1		1	3
Desidae_Goyenia_sp_CG237	Desidae_Goyenia_sp_CG237	1						1	1
Desidae_Matachiinae_sp_Queensland_CG275					1					unclear taxonomic affinity
Desidae_Goyenia_sp_CG236	Desidae_Goyenia_multidentata		1			1			1	justification of morphology terminal: Type locality of G. multidentata clostest to locality of AToL specimen
Desidae_Paramatachia_sp_CG277					1
Desidae_Paramatachia_sp_SP82	Desidae_Paramatachia_sp_BinnaBurra		1					1	1
Desidae_Porteria_sp_MR284	Desidae_Porteria_sp_Panguipulli		1					1
Desidae_Baiami_sp_CG291	Desidae_Baiami_brockmani		1			1		1	2
Desidae_Barahna_sp_CG293	Desidae_Barahna_booloumba		1			1			1	justification of morphology terminal: B. booloumba only Barahna species recorded from locality of AToL specimen
Desidae_Cambridgea_sp_CG97	Desidae_Cambridgea_foliata		1			1		1	2
Desidae_Corasoides_sp_CG294	Desidae_Corasoides_sp_CG294	1						1	1
Desidae_Ischalea_sp_CG119	Desidae_Ischalea_sp_CG119			1		1		1	1	some measurements taken from description of I. spinipes (the only species described from NZ)
Desidae_Nanocambridgea_sp_CG203	Desidae_Nanocambridgea_sp_CG203	1						1	1
Dictynidae_Argyroneta_aquatica_	Dictynidae_Argyroneta_aquatica	1				1		1	4
Dictynidae_Paratheuma_shirahamaensis_	Dictynidae_Paratheuma_shirahamaensis	1				1			1
Dictynidae_Dictyna_latens_	Dictynidae_Dictyna_latens	1				1		1	6
Dictynidae_Dictyna_major_	Dictynidae_Dictyna_major	1				1			4
Dictynidae_Dictyna_sp_MH1	Dictynidae_Dictyna_sp_MH1	1						1	1
Dictynidae_Dictyna_sp_TAB-2009					1
Dictynidae_Lathys_alberta_	Dictynidae_Lathys_alberta	1				1		1	4
Dictynidae_Mallos_pallidus_	Dictynidae_Mallos_pallidus	1				1		1	4
Dictynidae_Mexitlia_trivittata_	Dictynidae_Mexitlia_trivittata	1				1		1	4
Dictynidae_Saltonia_incerta_	Dictynidae_Saltonia_incerta	1				1			2
Diguetidae_Diguetia_canities_	Diguetidae_Diguetia_canities	1				1			1
Diguetidae_Diguetia_catamarquensis_	Diguetidae_Diguetia_catamarquensis	1				1		1	3
Diguetidae_Diguetia_mojavea_	Diguetidae_Diguetia_mojavea	1				1			1
Diguetidae_Segestrioides_tofo_	Diguetidae_Segestrioides_tofo	1				1			1
Dipluridae_Allothele_australis_	Dipluridae_Allothele_australis	1				1			3
Dipluridae_Australothele_jamiesoni_	Dipluridae_Australothele_jamiesoni	1				1			1
Dipluridae_Cethegus_fugax_	Dipluridae_Cethegus_fugax	1				1			3
Drymusidae_Drymusa_rengan_	Drymusidae_Drymusa_rengan	1				1		1	2
Drymusidae_Drymusa_serrana_	Drymusidae_Drymusa_serrana	1				1			1
Drymusidae_Drymusa_sp_CG313	Drymusidae_Izithunzi_silvicola			1		1	1		4	justification for morphology terminal: AToL specimen was re-examined and identified as Izithunzi silvicola; some traits messured in specimen of I. capense
Dysderidae_Cryptoparachtes_sp_LBB-2011	Dysderidae_Cryptoparachtes_adzharicus		1			1			1	justification for morphology terminal: one of three species described from near voucher locality; replaced with type species of genus as genus contains only three species, with little morphological variation
Dysderidae_Dasumia_taeniifera_	Dysderidae_Dasumia_taeniifera	1				1		1	3
Dysderidae_Dysdera_crocata_	Dysderidae_Dysdera_crocata	1				1		1	5
Dysderidae_Dysdera_erythrina_	Dysderidae_Dysdera_erythrina	1				1		1	4
Dysderidae_Dysderocrates_egregius_	Dysderidae_Dysderocrates_egregius	1				1			2
Dysderidae_Harpactea_hombergi_	Dysderidae_Harpactea_hombergi	1				1		1	6
Dysderidae_Harpactocrates_globifer_	Dysderidae_Harpactocrates_globifer	1				1			1
Dysderidae_Holissus_unciger_	Dysderidae_Holissus_unciger	1				1			1
Dysderidae_Hygrocrates_lycaoniae_	Dysderidae_Hygrocrates_lycaoniae	1				1			1
Dysderidae_Parachtes_vernae_	Dysderidae_Parachtes_vernae	1				1			3
Dysderidae_Rhode_scutiventris_	Dysderidae_Rhode_scutiventris	1				1			4
Eresidae_Adonea_fimbriata_	Eresidae_Adonea_fimbriata	1				1			3
Eresidae_Dorceus_fastuosus_	Eresidae_Dorceus_fastuosus	1						1	2
Eresidae_Dresserus_sp_JM09-03-13-09	Eresidae_Dresserus_kannemeyeri	1				1			1	specimen was re-examined and identified as Dresserus kannemeyeri (Miller et al., 2010)
Eresidae_Eresus_walckenaeri_	Eresidae_Eresus_walckenaeri	1				1			1
Eresidae_Gandanameno_spenceri_	Eresidae_Gandanameno_spenceri	1				1			2
Eresidae_Paradonea_variegata_	Eresidae_Paradonea_variegata	1				1			2
Eresidae_Seothyra_annettae_	Eresidae_Seothyra_longipedata		1			1			1	justification of morphology terminal: female of S. annettae unknown; replaced with most closely related species
Eresidae_Stegodyphus_lineatus_	Eresidae_Stegodyphus_lineatus	1				1		1	5
Eresidae_Stegodyphus_mimosarum_	Eresidae_Stegodyphus_mimosarum			1		1			4	some traits measured in specimen of S. sarasinorum
Euctenizidae_Apomastus_kristenae_	Euctenizidae_Apomastus_kristenae	1				1			1
Euctenizidae_Aptostichus_atomarius_	Euctenizidae_Aptostichus_atomarius	1				1			2
Euctenizidae_Entychides_arizonicus_					1					no data for female
Euctenizidae_Entychides_sp_Mexico MY3548					1
Euctenizidae_Eucteniza_cabowabo_	Euctenizidae_Eucteniza_cabowabo	1				1			1
Euctenizidae_Eucteniza_relata_	Euctenizidae_Eucteniza_relata	1				1			1
Euctenizidae_Myrmekiaphila_fluviatilis_	Euctenizidae_Myrmekiaphila_fluviatilis	1				1			1
Euctenizidae_Neoapachella_rothi_	Euctenizidae_Neoapachella_rothi	1				1			1
Euctenizidae_Promyrmekiaphila_clathrata_	Euctenizidae_Promyrmekiaphila_clathrata	1				1		1	4
Eutichuridae_Calamoneta_sp_MR661	Eutichuridae_Calamoneta_urata		1			1			1	justification of morphology terminal: Australian Calamoneta species undescribed, but little somatic variation within genus. C. urata only Calamoneta species with data for females
Eutichuridae_Cheiracanthium_cf._turiae	Eutichuridae_Cheiracanthium_turiae	1				1			1
Eutichuridae_Cheiracanthium_mildei_	Eutichuridae_Cheiracanthium_mildei	1				1		1	4
Eutichuridae_Cheiracanthium_sp_MR366	Eutichuridae_Cheiracanthium_mangiferae		1			1			1	justification of morphology terminal: type locality of C. mangifera closest to location of AToL terminal specimen, another species from Sumatra has similar morphometric traits
Eutichuridae_Cheiracanthium_sp_SP22	Eutichuridae_Cheiracanthium_shiluvanense		1			1			1	justification of morphology terminal: para-type locality of C. shiluvanense close to location of AToL terminal specimen
Eutichuridae_Cheiramiona_mlawula_	Eutichuridae_Cheiramiona_mlawula	1				1			1
Eutichuridae_Eutichurus_ravidus_	Eutichuridae_Eutichurus_ravidus			1		1		1	3	some traits measured in specimen of E. lizeri
Eutichuridae_Eutichuridae_sp_Madagascar MR4-MR90	Eutichuridae_spec_Madagascar_MR4-MR91	1						1	1
Eutichuridae_Eutichuridae_sp_Queensland MR628					1
Filistatidae_Filistata_insidiatrix_	Filistatidae_Filistata_insidiatrix	1				1		1	3
Filistatidae_Kukulcania_hibernalis_	Filistatidae_Kukulcania_hibernalis	1				1		1	4
Filistatidae_Misionella_mendensis_	Filistatidae_Misionella_mendensis	1				1		1	3
Filistatidae_Pikelinia_tambilloi_	Filistatidae_Pikelinia_tambilloi	1				1		1	3
Filistatidae_Pritha_nana_	Filistatidae_Pritha_nana	1				1		1	4
Filistatidae_Antilloides_haitises_	Filistatidae_Antilloides_haitises	1				1			1
Filistatidae_Zaitunia_beshkentica_	Filistatidae_Zaitunia_beshkentica	1				1			1
Filistatidae_Prithinae_sp_Costa Rica MR11	Filistatidae_Prithinae_sp_MR11	1						1	1
Gallieniellidae_Gallieniella_betroka_	Gallieniellidae_Gallieniella_betroka	1				1			1
Gallieniellidae_Gallieniella_mygaloides_	Gallieniellidae_Gallieniella_mygaloides	1				1			2
Gallieniellidae_Legendrena_sp_CG314	Gallieniellidae_Legendrena_perinet		1			1		1	2	justification of morphology terminal: the only one of several species recorded from locality where AToL specimen was collected fro which the adult female was described
Gallieniellidae_Meedo_broadwater_	Gallieniellidae_Meedo_broadwater			1		1			2	some traits measured in specimen of M. houstoni
Gallieniellidae_Neato_beerwah_	Gallieniellidae_Neato_beerwah	1				1			1
Gnaphosidae_Asemesthes_sp_cf. corticola	Gnaphosidae_Asemesthes_ceresicola	1				1			1	A. corticola does not exist, likely a typo in the original data set
Gnaphosidae_Camillina_calel_	Gnaphosidae_Camillina_calel	1				1		1	2
Gnaphosidae_Drassodes_lapidosus_	Gnaphosidae_Drassodes_lapidosus	1				1		1	7
Gnaphosidae_Eilica_sp_cf. trilineata	Gnaphosidae_Eilica_trilineata	1				1		1	4
Gnaphosidae_Epicharitus_sp_SP85	Gnaphosidae_Epicharitus_leucosemus		1			1			1	justification of morphology terminal: only species described in genus, described from Queensland where also the AToL specimen was collected
Gnaphosidae_Gnaphosa_lucifuga_	Gnaphosidae_Gnaphosa_lucifuga	1				1		1	4
Gnaphosidae_Zelanda_sp_CG213	Gnaphosidae_Zelanda_kaituna		1			1		1	2	justification of morphology terminal: the only one of two species described from AToL collection site of which female is described
Gnaphosidae_Hemicloea_semiplumosa_	Gnaphosidae_Hemicloea_semiplumosa	1				1			1
Gnaphosidae_Hemicloea_sp_CG206	Gnaphosidae_Hemicloea_rogenhoferi		1			1			1	justification of morphology terminal: only Hemicloea species known from NZ where AToL specimen was found, likely introduced (see Forster, 1979)
Gnaphosidae_Hemicloea_sp_GH60					1
Gnaphosidae_Intruda_signata_	Gnaphosidae_Intruda_signata	1				1		1	3
Gnaphosidae_Micaria_sp_NP17	Gnaphosidae_Micaria_fulgens		1			1		1	6	justification of morphology terminal: image data of congener available from AToL project; M. fulgens most common species in locality of AToL specimen
Gnaphosidae_Vectius_niger_	Trochanteriidae_Vectius_niger	1				1		1	2
Gnaphosidae_Zelotes_sp_MR525					1					no robust terminal replacement possible due to size and unclear phylogenetic structure of genus
Gradungulidae_Gradungula_sorenseni_	Gradungulidae_Gradungula_sorenseni	1				1		1	2
Gradungulidae_Gradungula_sp_CG185					1					likely undescribed spp., unclear taxonomic affinity
Gradungulidae_Macrogradungula_moonya_	Gradungulidae_Macrogradungula_moonya	1				1		1	2
Gradungulidae_Tarlina_woodwardi_	Gradungulidae_Tarlina_woodwardi	1				1		1	4
Hahniidae_Cicurina_sp_MH10	Hahniidae_Cicurina_arcata		1			1			1	justification of morphology terminal: type locality of C. arcata close to location of AToL terminal specimen
Hahniidae_Cybaeolus_sp_cf. rastellus	Hahniidae_Cybaeolus_rastellus	1				1		1	2
Hahniidae_Cybaeolus_pusillus_	Hahniidae_Cybaeolus_pusillus	1				1		1	2
Hahniidae_Hahnia_nava_	Hahniidae_Hahnia_nava	1				1		1	5
Hahniidae_Neoantistea_agilis_	Hahniidae_Neoantistea_agilis	1				1		1	3
Hersiliidae_Hersilia_sericea_	Hersiliidae_Hersilia_sericea	1				1		1	4
Hersiliidae_Hersiliola_macullulata_	Hersiliidae_Hersiliola_macullulata	1				1			3
Hersiliidae_Iviraiva_argentina_	Hersiliidae_Iviraiva_argentina	1				1		1	4
Hersiliidae_Ypypuera_crucifera_	Hersiliidae_Ypypuera_crucifera	1				1		1	4
Hexathelidae_Atrax_robustus_	Hexathelidae_Atrax_robustus	1				1		1	4
Hexathelidae_Bymainiella_terraereginae_	Hexathelidae_Bymainiella_terraereginae	1				1			2
Hexathelidae_Hadronyche_sp_MY2075	Hexathelidae_Hadronyche_sp_MY2075	1						1	1
Hexathelidae_Mediothele_sp_cf. australis	Hexathelidae_Mediothele_australis	1				1			1
Hexathelidae_Paraembolides_cannoni_	Hexathelidae_Paraembolides_cannoni	1				1			1
Hexathelidae_Scotinoecus_cinereopilosus_	Hexathelidae_Scotinoecus_cinereopilosus	1				1			3
Homalonychidae_Homalonychus_selenopoides_	Homalonychidae_Homalonychus_selenopoides	1				1			2
Homalonychidae_Homalonychus_theologus_	Homalonychidae_Homalonychus_theologus	1				1			1
Huttoniidae_Huttonia_sp_CG166	Huttoniidae_Huttonia_sp_Orongorongo		1					1	1
Huttoniidae_Huttonia_sp_HMW-2012					1					little genetic distance between Huttonia terminals, might be same sp.
Hypochilidae_Hypochilus_pococki_	Hypochilidae_Hypochilus_pococki	1				1		1	3
Idiopidae_Anidiops_manstridgei_	Idiopidae_Anidiops_manstridgei	1				1			1
Idiopidae_Cataxia_bolganupensis_	Idiopidae_Cataxia_bolganupensis	1				1	1		2
Idiopidae_Homogona_pulleinei_	Idiopidae_Cataxia_pulleinei	1				1			2
Idiopidae_Misgolas_hubbardi_	Idiopidae_Arbanitis_rapax	1				1			2
Idiopidae_Segregara_abrahami_	Idiopidae_Segregara_abrahami	1				1			1
Lamponidae_Asadipus_kunderang_	Lamponidae_Asadipus_kunderang	1				1		1	2
Lamponidae_Centrothele_mutica_	Lamponidae_Centrothele_mutica	1				1			2
Lamponidae_Lampona_murina_	Lamponidae_Lampona_murina	1				1		1	4
Leptonetidae_Archoleptoneta_schusteri_	Leptonetidae_Archoleptoneta_schusteri	1				1		1	3
Leptonetidae_Archoleptoneta_sp_MA9-CG323					1					likely undescribed spp., unclear taxonomic affinity
Leptonetidae_Archoleptoneta_sp_JL-2011					1					likely undescribed spp., unclear taxonomic affinity
Leptonetidae_Calileptoneta_helferi_	Leptonetidae_Calileptoneta_helferi	1				1			2
Leptonetidae_Leptoneta_infuscata_	Leptonetidae_Leptoneta_infuscata	1						1	1
Leptonetidae_Neoleptoneta_rainesi_	Leptonetidae_Neoleptoneta_rainesi	1				1			2
Linyphiidae_Agyneta_ramosa_	Linyphiidae_Agyneta_ramosa	1				1			1
Linyphiidae_Australolinyphia_sp_GH45	Linyphiidae_Australolinyphia_remota		1			1		1	2	justification of morphology terminal: image data of congener available from AToL project; only described species in genus
Linyphiidae_Bathyphantes_gracilis_	Linyphiidae_Bathyphantes_gracilis	1				1		1	5
Linyphiidae_Diplostyla_concolor_	Linyphiidae_Diplostyla_concolor	1				1		1	6
Linyphiidae_Dubiaranea_aysenensis_	Linyphiidae_Dubiaranea_aysenensis	1				1		1	3
Linyphiidae_Frontinella_communis_	Linyphiidae_Frontinella_pyramitela			1		1		1	4	some traits measured in specimen of F. frutetorum
Linyphiidae_Frontinella_sp_GH33					1					unclear taxonomic affinity (genus paraphyletic in AToL)
Linyphiidae_Gonatium_rubellum_	Linyphiidae_Gonatium_rubellum	1				1		1	5
Linyphiidae_Gongylidiellum_vivum_	Linyphiidae_Gongylidiellum_vivum	1				1		1	4
Linyphiidae_Haplinis_diloris_	Linyphiidae_Haplinis_diloris	1				1		1	2
Linyphiidae_Haplinis_sp_CG162					1					complex genus structure; unclear taxonomic affinity
Linyphiidae_Hylyphantes_graminicola_	Linyphiidae_Hylyphantes_graminicola	1				1		1	6
Linyphiidae_Labulinyphia_tersa_	Linyphiidae_Labullinyphia_tersa	1				1			2
Linyphiidae_Laperousea_sp_GH58	Linyphiidae_Laperousea_blattifera		1			1			2	justification of morphology terminal: only described species from mainland Australia, where AToL specimen was found
Linyphiidae_Lepthyphantes_minutus_	Linyphiidae_Lepthyphantes_minutus	1				1		1	5
Linyphiidae_Linyphia_sp_GH41					1					unclear taxonomic affinity (genus paraphyletic in AToL)
Linyphiidae_Linyphia_triangularis_	Linyphiidae_Linyphia_triangularis	1				1		1	4
Linyphiidae_Microlinyphia_dana_	Linyphiidae_Microlinyphia_dana	1				1		1	3
Linyphiidae_Microlinyphia_sp_GH39	Linyphiidae_Microlinyphia_sp_GH39	1						1	1
Linyphiidae_Microneta_viaria_	Linyphiidae_Microneta_viaria	1				1		1	4
Linyphiidae_Neomaso_patagonicus_	Linyphiidae_Neomaso_patagonicus	1				1		1	3
Linyphiidae_Neriene_radiata_	Linyphiidae_Neriene_radiata	1				1		1	5
Linyphiidae_Novafroneta_sp_GH40	Linyphiidae_Novafroneta_vulgaris		1			1		1	2	justification of morphology terminal: image data of congener available from AToL project; most common species of genus
Linyphiidae_Oedothorax_apicatus_	Linyphiidae_Oedothorax_apicatus	1				1		1	5
Linyphiidae_Orsonwelles_polites_	Linyphiidae_Orsonwelles_polites	1				1	1		1
Linyphiidae_Ostearius_melanopygius_	Linyphiidae_Ostearius_melanopygius	1				1		1	4
Linyphiidae_Parafroneta_sp_CG168	Linyphiidae_Parafroneta_confusa		1			1			1	justification of morphology terminal: most common species of genus
Linyphiidae_Porrhomma_montanum_	Linyphiidae_Porrhomma_montanum	1				1		1	6
Linyphiidae_Solenysa_sp_SL-2010					1					no collection data of voucher published, in its absence no suitable terminal replacement can be determined
Linyphiidae_Spirembolus_erratus_	Linyphiidae_Spirembolus_erratus	1				1			1
Linyphiidae_Stemonyphantes_sp_GH32	Linyphiidae_Stemonyphantes_lineatus		1			1		1	3	justification of morphology terminal: image data of congener available from AToL project; only Stemonyphantes species recorded for Denmark (where AToL specimen was found)
Linyphiidae_Tenuiphantes_tenuis_	Linyphiidae_Tenuiphantes_tenuis			1		1		1	6	some traits measured in T. zimmermanni
Linyphiidae_Walckenaeria_keikoae_	Linyphiidae_Paikiniana_keikoae	1				1			1	taxonomy updated
Liocranidae_Donuea_sp_MR79					1					no females described for this genus
Liocranidae_Donuea_sp_MR80					1					no females described for this genus
Liocranidae_Apostenus_californicus_	Liocranidae_Apostenus_californicus	1				1		1	2
Liocranidae_Apostenus_sp_MR20	Liocranidae_Apostenus_ducati		1			1		1	2	justification of morphology terminal: only other species known from West Coast USA, where AToL specimen was found
Liocranidae_Sesieutes_sp_cf. schwendingeri	Liocranidae_Sesieutes_schwendingeri			1		1		1	2	some traits measured in unidentified specimen labelled 'Sesieutes sp. Huong Son AMNH MJR-400'
Liocranidae_Teutamus_sp_MR531	Liocranidae_Teutamus_sp_MR531	1						1	1
Liocranidae_Liocranidae_sp_Dominican Republic MR160					1
Liphistiidae_Heptathela_kimurai_	Liphistiidae_Heptathela_kimurai	1				1			3
Liphistiidae_Liphistius_bicoloripes_	Liphistiidae_Liphistius_bicoloripes	1				1			1
Liphistiidae_Liphistius_sp_cf. murphyorum	Liphistiidae_Liphistius_murphyorum	1				1			2
Liphistiidae_Liphistius_erawan_	Liphistiidae_Liphistius_erawan	1				1		1	2
Liphistiidae_Ryuthela_nishihirai_	Liphistiidae_Ryuthela_nishihirai	1				1			3
Lycosidae_Allocosa_sp_PS114	Lycosidae_Allocosa_senex	1				1			1	justification of morphology terminal: common species in fluvial habitats in area where AToL specimen was found
Lycosidae_Alopecosa_licenti_	Lycosidae_Alopecosa_licenti	1				1			3
Lycosidae_Arctosa_kwangreungensis_	Lycosidae_Arctosa_kwangreungensis	1				1			1
Lycosidae_Hippasa_sp_PS7	Lycosidae_Hippasa_olivacea		1			1			2	justification of morphology terminal: one of two described species from Myanmar where AToL specimen was found, widespread in region
Lycosidae_Hippasa_sp_PS8					1
Lycosidae_Hogna_sp_cf. frondicola	Lycosidae_Hogna_frondicola	1				1		1	3
Lycosidae_Pardosa_astrigera_	Lycosidae_Pardosa_astrigera	1				1			3
Lycosidae_Pardosa_saxatilis_	Lycosidae_Pardosa_saxatilis	1				1			3
Lycosidae_Pardosa_sp_GH46					1					unclear taxonomic affinity (genus paraphyletic in AToL)
Lycosidae_Pardosa_sp_GH52					1					unclear taxonomic affinity (genus paraphyletic in AToL)
Lycosidae_Pirata_minutus_	Lycosidae_Pirata_minutus	1				1			3
Lycosidae_Pirata_subpiraticus_	Lycosidae_Pirata_subpiraticus	1				1			3
Lycosidae_Rabidosa_rabida_	Lycosidae_Rabidosa_rabida	1				1		1	5
Lycosidae_Schizocosa_ocreata_	Lycosidae_Schizocosa_ocreata	1				1		1	4
Lycosidae_Trochosa_ruricola_	Lycosidae_Trochosa_ruricola	1				1		1	5
Lycosidae_Varacosa_gosiuta_	Lycosidae_Varacosa_gosiuta	1				1		1	3
Lycosidae_Venonia_sp_cf. coruscans	Lycosidae_Venonia_coruscans	1				1			2
Macrobuninae_Anisacate_tigrina_	Macrobuninae_Anisacate_tigrinum	1				1			1
Macrobuninae_Callevopsis_striata_	Macrobuninae_Callevopsis_striata	1				1		1	4
Macrobuninae_Chresiona_invalida_	Macrobuninae_Chresiona_invalida	1				1			1
Macrobuninae_Naevius_calilegua_	Macrobuninae_Naevius_calilegua	1				1		1	2
Macrobuninae_Naevius_sp_MR423	Macrobuninae_Naevius_varius		1			1			2	justification of morphology terminal: Type locality of N. varius clostest to locality of AToL specimen
Macrobuninae_Rubrius_antarcticus_	Macrobuninae_Rubrius_antarcticus	1				1		1	2
Macrobuninae_Zanomys_californica_	Macrobuninae_Zanomys_californica	1				1			2
Macrobuninae_Livius_sp_Chile MR548	Macrobuninae_Livius_macrospinus		1			1			1	justification of morphology terminal: only described species of genus, type locality in same region as AToL specimen
Macrobuninae_Tasmarubrius_truncus_	Macrobuninae_Tasmarubrius_truncus	1				1		1	2
Macrobuninae_Malenella_nana_	Macrobuninae_Malenella_nana	1				1		1	2
Macrobuninae_Chumma_inquieta_	Macrobuninae_Chumma_inquieta	1				1		1	2
Malkaridae_Carathea_parawea_	Malkaridae_Carathea_parawea	1				1		1	2
Malkaridae_Chilenodes_australis_	Malkaridae_Chilenodes_australis	1				1		1	2
Malkaridae_Malkara_loricata_	Malkaridae_Malkara_loricata	1				1			1
Malkaridae_Malkara_sp_MR205					1					no other species described in genus
Malkaridae_Ozarchaea_platnicki_	Malkaridae_Ozarchaea_platnicki	1				1			1
Malkaridae_Pararchaea_sp_SP3	Malkaridae_Pararchaea_sp_BartleFrere		1					1	1	justification of morphology terminal: image data of congener available from AToL project
Mecicobothriidae_Hexura_picea_	Mecicobothriidae_Hexura_picea	1				1			1
Mecysmaucheniidae_Aotearoa_magna_	Mecysmaucheniidae_Aotearoa_magna	1				1		1	2
Mecysmaucheniidae_Chilarchaea_quellon_	Mecysmaucheniidae_Chilarchaea_quellon	1				1			1
Mecysmaucheniidae_Mecysmauchenius_osorno_	Mecysmaucheniidae_Mecysmauchenius_osorno	1				1			1
Mecysmaucheniidae_Mecysmauchenius_segmentatus_	Mecysmaucheniidae_Mecysmauchenius_segmentatus	1				1		1	3
Mecysmaucheniidae_Mesarchaea_bellavista_					1					no data for females
Mecysmaucheniidae_Zearchaea_sp_HMW-2012	Mecysmaucheniidae_Zearchaea_clypeata		1			1			1	justification of morphology terminal: the more known of two described species of genus
Megadictynidae_Megadictyna_sp_CG240					1
Megadictynidae_Megadictyna_thilenii_	Megadictynidae_Megadictyna_thilenii	1				1		1	4	little genetic distance between Megadictyna terminals, might be same sp.
Microstigmatidae_Microstigmata_longipes_	Microstigmatidae_Microstigmata_longipes	1				1			1
Migidae_Heteromigas_terraereginae_	Migidae_Heteromigas_terraereginae	1				1			1
Migidae_Migas_sp_CG229	Migidae_Migas_cumberi		1			1			1	justification of morphology terminal: Type locality of M. cumberi clostest to locality of AToL specimen
Migidae_Migas_sp_CG247	Migidae_Migas_giveni		1			1			1	justification of morphology terminal: Type locality of M. giveni clostest to locality of AToL specimen
Migidae_Migas_variapalpus_	Migidae_Migas_variapalpus	1				1			1
Migidae_Moggridgea_crudeni_	Migidae_Moggridgea_crudeni			1		1		1	2	some traits measured in image of Moggridgea sp.
Migidae_Bertmainius_monachus_	Migidae_Bertmainius_monachus	1				1	1		1
Migidae_Poecilomigas_abrahami_	Migidae_Poecilomigas_abrahami	1				1			2
Mimetidae_Australomimetus_sp_NS112	Mimetidae_Australomimetus_aurioculatus		1			1			1	justification of morphology terminal: widespread species that has also been found in area of the locality of the AToL specimen
Mimetidae_Ero_spinipes_	Mimetidae_Ero_spinipes			1		1		1	4	some traits measured in specimen of E. aphana
Mimetidae_Gelanor_latus_	Mimetidae_Gelanor_latus	1				1		1	4
Mimetidae_Mimetus_banksi_	Mimetidae_Mimetus_banksi	1				1		1	2
Mimetidae_Mimetus_sp_GH25					1					unclear taxonomic affinity (genus paraphyletic in AToL)
Mimetidae_Mimetidae_sp_New Zealand CG117					1					unclear taxonomic affinity
Miturgidae_Argoctenus_sp_CG26	Miturgidae_Argoctenus_aureus		1			1			1	justification of morphology terminal: only described species known from New Zealand, where AToL specimen was found
Miturgidae_Miturgidae_sp_Queensland MR629					1					unclear taxonomic affinity
Miturgidae_Mituliodon_tarantulinus_	Miturgidae_Mituliodon_tarantulinus	1				1			2
Miturgidae_Miturga_lineata_	Miturgidae_Miturga_lineata	1				1		1	2
Miturgidae_Nuliodon_fishburni_	Miturgidae_Nuliodon_fishburni	1				1			1
Miturgidae_Parapostenus_sp_MR735					1					no data for females
Miturgidae_Syspira_sp_cf. longipes	Miturgidae_Syspira_sp_cf_longipes	1						1	1
Miturgidae_Teminius_insularis_	Miturgidae_Teminius_insularis	1				1		1	5
Miturgidae_Zora_spinimana_	Miturgidae_Zora_spinimana	1				1		1	5
Mysmenidae_Mysmenidae_sp_Thailand MR83					1					unclear taxonomic affinity
Mysmenidae_Maymena_ambita_	Mysmenidae_Maymena_ambita	1				1			1
Mysmenidae_Maymena_mayana_	Mysmenidae_Maymena_mayana	1				1		1	3
Mysmenidae_Microdipoena_guttata_	Mysmenidae_Microdipoena_guttata	1				1		1	3
Mysmenidae_Microdipoena_sp_GH3					1					no collection data of AToL specimen available, in its absence no suitable terminal replacement can be determined
Mysmenidae_Mysmena_leichhardti_	Mysmenidae_Mysmena_leichhardti	1				1			1
Mysmenidae_Mysmena_sp_MYSM-013-THAI	Mysmenidae_Mysmena_bizi		1			1	1		1	justification of morphology terminal: no species described from area, where voucher was collected; type locality of M. bizi closest
Mysmenidae_Mysmena_tasmaniae_	Mysmenidae_Mysmena_tasmaniae	1				1		1	3
Mysmenidae_Trogloneta_granulum_	Mysmenidae_Trogloneta_granulum	1				1		1	4
Mysmenidae_Trogloneta_sp_MYSM-025-CHILE	Mysmenidae_Trogloneta_mourai		1			1			1	justification of morphology terminal: no species described from region, where voucher was collected; replaced with the southern most of three species known from South America
Nemesiidae_Acanthogonatus_campanae_	Nemesiidae_Acanthogonatus_campanae	1				1			2
Nemesiidae_Aname_sp_MY2121	Nemesiidae_Aname_mellosa		1			1	1		1	justification of morphology terminal: most widespread species in arid Western Australia, where AToL specimen was found
Nemesiidae_Calisoga_longitarsis_	Nemesiidae_Calisoga_longitarsis	1				1			1
Nemesiidae_Chenistonia_tepperi_	Nemesiidae_Proshermacha_tepperi	1				1			1
Nemesiidae_Ixamatus_sp_MY2102	Nemesiidae_Ixamatus_webbae		1			1			1	justification of morphology terminal: Type locality of I. webbae closest to locality of AToL specimen
Nemesiidae_Kiama_lachrymoides_	Nemesiidae_Kiama_lachrymoides	1				1			1
Nemesiidae_Nemesiidae_sp_South Africa MY546					1					unclear taxonomic affinity
Nemesiidae_Nemesiidae_sp_South Africa MY551					1					unclear taxonomic affinity
Nemesiidae_Stanwellia_hoggi_	Nemesiidae_Stanwellia_hoggi	1				1			3
Nemesiidae_Stenoterommata_palmar_	Nemesiidae_Stenoterommata_palmar	1				1			1
Nesticidae_Carpathonesticus_hungaricus_	Nesticidae_Carpathonesticus_hungaricus	1				1			2
Nesticidae_Eidmanella_pallida_	Nesticidae_Eidmannella_pallida	1				1		1	4
Nesticidae_Gaucelmus_augustinus_	Nesticidae_Gaucelmus_augustinus	1				1			3
Nesticidae_Nesticella_brevipes_	Nesticidae_Nesticella_brevipes	1				1			3
Nesticidae_Nesticus_holsingeri_	Nesticidae_Nesticus_holsingeri	1				1			1
Nicodamidae_Ambicodamus_marae_	Nicodamidae_Ambicodamus_marae	1				1			1
Nicodamidae_Novodamus_nodatus_	Nicodamidae_Novodamus_nodatus	1				1		1	2
Nicodamidae_Oncodamus_decipiens_	Nicodamidae_Oncodamus_decipiens	1				1			1
Ochyroceratidae_Ochyrocera_sp_MA184	Ochyroceratidae_Ochyrocera_sp_MA184	1						1	1
Ochyroceratidae_Ochyrocera_sp_SP50	Ochyroceratidae_Ochyrocera_sp_Catemaco		1					1	1	justification of morphology terminal: image data of congener available from AToL project
Ochyroceratidae_Theotima_sp_MR15					1					unclear taxonomic affinity, no Theotima species described from South America, where AToL specimen was found
Ochyroceratidae_Psiloderces_sp_Myanmar MA186					1					unclear taxonomic affinity, no Psiloderces species described from Myanmar, where AToL specimen was found
Oecobiidae_Oecobius_cellariorum_	Oecobiidae_Oecobius_cellariorum	1				1		1	4
Oecobiidae_Oecobius_sp_TAB-2009	Oecobiidae_Oecobius_annulipes			1		1		1	3	justification of morphology terminal: the most common of the synanthropic species known from region where voucher was collected; some traits measured in specimens of O. navus
Oecobiidae_Uroctea_durandi_	Oecobiidae_Uroctea_durandi	1				1		1	5
Oecobiidae_Uroctea_sp_CG285	Oecobiidae_Uroctea_quinquenotata		1			1			1	justification of morphology terminal: Type locality of U. quinquenotata closest to locality of AToL specimen
Oonopidae_Ischnothyreus_sp_MR692	Oonopidae_Ischnothyreus_hamatus		1			1	1		1	justification of morphology terminal: most common species at locality where AToL specimen was found
Oonopidae_Oonops_procerus_	Oonopidae_Oonops_procerus	1				1			1
Oonopidae_Opopaea_sp_MA140	Oonopidae_Opopaea_sp_Itremo		1					1	1	justification of morphology terminal: image data of congener available from AToL project
Oonopidae_Opopaea_sp_MR688					1					unclear taxonomic affinity (genus paraphyletic in AToL)
Oonopidae_Orchestina_sp_MA172	Oonopidae_Orchestina_pavesii		1			1				justification of morphology terminal: most common species at locality where AToL specimen was found
Oonopidae_Orchestina_sp_SP91	Oonopidae_Orchestina_sp_Otamendi		1					1	1	justification of morphology terminal: image data of congener available from AToL project
Oonopidae_Scaphiella_sp_MA179	Oonopidae_Scaphiella_septella		1			1	1		2	justification of morphology terminal: no species described from Hispaniola where AToL specimen was collected; S. septella from British Virgin Islands closest alternative
Oonopidae_Stenoops_sp_MA177	Oonopidae_Stenoonops_luquillo		1			1	1		1	justification of morphology terminal: females of only species described from Hispaniola (where AToL specimen was collected) unknown; S. luquillo from Puerto Rico closest alternative
Oonopidae_Triaeris_sp_MA176	Oonopidae_Triaeris_stenaspis		1			1	1		4	justification of morphology terminal: genus with African and Asian distribution, but T. stenaspis introduced to Neotropics, where AToL specimen was collected; also type species of genus
Orsolobidae_Afrilobus_sp_MA128	Orsolobidae_Afrilobus_australis		1			1			1	justification of morphology terminal: only species known from South Africa (where AToL specimen was collected) for which female is described
Orsolobidae_Orsolobidae_sp_Western Australia GH56					1					unclear taxonomic affinity
Orsolobidae_Mallecolobus_sp_Chile MA188	Orsolobidae_Mallecolobus_sanus		1			1			1	justification of morphology terminal: only one of the species described from area where AToL specimen was collected for which female is known
Orsolobidae_Orsolobus_montt_	Orsolobidae_Orsolobus_montt			1		1		1	2	some traits measured in specimen of O. pucara
Orsolobidae_Osornolobus_sp_SP8	Orsolobidae_Osornolobus_sp_Contulmo		1					1	1	justification of morphology terminal: image data of congener available from AToL project
Orsolobidae_Subantarctia_sp_MA1	Orsolobidae_Subantarctia_dugdalei		1			1			1	justification of morphology terminal: species with type locality closest to location where AToL specimen was collected
Orsolobidae_Tasmanoonops_sp_MR690	Orsolobidae_Tasmanoonops_sp_MR690	1						1	1
Oxyopidae_Hamataliwa_sp_SP20	Oxyopidae_Hamataliwa_kulczynskii		1			1			1	justification of morphology terminal: only described species with records from region where AToL specimen was collected
Oxyopidae_Oxyopes_salticus_	Oxyopidae_Oxyopes_salticus	1				1		1	4
Oxyopidae_Peucetia_viridans_	Oxyopidae_Peucetia_viridans	1				1		1	3
Oxyopidae_Oxyopidae_sp_Myanmar PS6					1					unclear taxonomic affinity
Oxyopidae_Tapinillus_sp_PS202	Oxyopidae_Tapinillus_longipes		1			1	1		4	justification of morphology terminal: only species described known from Frensh Guiana where AToL specimen was collected; also type species and most widespread species of genus
Pacullidae_Lamania_sp_MR45	Pacullidae_Lamania_kraui		1			1			1	justification of morphology terminal: only species described from Thailand where AToL specimen was collected
Pacullidae_Paculla_sp_MR356	Pacullidae_Paculla_negara		1			1			1	justification of morphology terminal: only species described from mainland Malaysia (where AToL specimen was collected) for which the females are known
Pacullidae_Perania_nasuta_	Pacullidae_Perania_nasuta	1				1		1	2
Pacullidae_Lamania_sp_Johor MR357					1					uncertain genus ID and unclear taxonomic affinity (not sister to other Lamania species in tree)
Palpimanidae_Ikuma_sp_11 6	Palpimanidae_Ikuma_squamata		1			1			1	justification of morphology terminal: the only one of two species described in genus with the female described
Palpimanidae_Notiothops_sp_MR246	Palpimanidae_Notiothops_noxiosus		1			1			1	justification of morphology terminal: one of two species described from locality close to region where AToL specimen was collected; type species of genus
Palpimanidae_Otiothops_birabeni_	Palpimanidae_Otiothops_birabeni	1				1		1	3
Palpimanidae_Palpimanus_gibbulus_	Palpimanidae_Palpimanus_gibbulus	1				1		1	3
Palpimanidae_Palpimanus_sp_SP25					1					little genetic distance to P. transvaalicus, might be same sp.
Palpimanidae_Palpimanus_sp_HMW-2012					1					no collection data of voucher published, in its absence no suitable terminal replacement can be determined
Palpimanidae_Palpimanus_transvaalicus_	Palpimanidae_Palpimanus_transvaalicus	1				1		1	2
Palpimanidae_Sarascelis_cf._chaperi	Palpimanidae_Sarascelis_chaperi	1				1		1	2
Palpimanidae_Scelidocteus_sp_MR487	Palpimanidae_Scelidocteus_ochreatus		1			1			1	justification of morphology terminal: only species described from Guinea-Bissau where AToL specimen was collected
Paratropididae_Paratropis_sp_JB13	Paratropididae_Paratropis_elicioi		1			1			2	justification of morphology terminal: only species described from Ecuador where AToL specimen was collected
Penestomidae_Penestomus_egazini_	Penestomidae_Penestomus_egazini			1		1		1	2	some traits measured in aff specimen 'Penestomus sp. Grahamstown'
Periegopidae_Periegops_keani_	Periegopidae_Periegops_australia		1			1			1	justification of morphology terminal: no morphometric data for P. keani available (female unknown), replaced with only other described species in genus
Periegopidae_Periegops_suteri_	Periegopidae_Periegops_suteri	1				1		1	2
Philodromidae_Pagiopalus_nigriventris_	Philodromidae_Pagiopalus_nigriventris	1				1			2
Philodromidae_Pedinopistha_stigmatica_	Philodromidae_Pedinopistha_stigmatica	1				1			2
Philodromidae_Petrichus_sp_MR696	Philodromidae_Petrichus_sp_Ne-LuanCoipolauquen		1					1	1	justification of morphology terminal: image data of congener available from AToL project
Philodromidae_Philodromus_aureolus_	Philodromidae_Philodromus_aureolus	1				1		1	7
Philodromidae_Thanatus_formicinus_	Philodromidae_Thanatus_formicinus	1				1		1	5
Philodromidae_Thanatus_sp_MR481	Philodromidae_Thanatus_schubotzi		1			1			1	justification of morphology terminal: no species described from Senegal where AToL specimen was collected; type locality of T. schubotzi closest
Philodromidae_Tibellus_chamberlini_	Philodromidae_Tibellus_chamberlini	1				1		1	4
Philodromidae_Tibellus_oblongus_	Philodromidae_Tibellus_oblongus	1				1		1	5
Philodromidae_Titanebo_mexicanus_	Philodromidae_Titanebo_mexicanus	1				1		1	4
Pholcidae_Pholcidae_sp_Dominican Republic GH2					1					unclear taxonomic affinity
Pholcidae_Artema_atlanta_	Pholcidae_Artema_atlanta	1				1		1	6
Pholcidae_Carapoia_genitalis_	Pholcidae_Carapoia_genitalis	1				1			2
Pholcidae_Crossopriza_lyoni_	Pholcidae_Crossopriza_lyoni	1				1		1	4
Pholcidae_Holocnemus_pluchei_	Pholcidae_Holocnemus_pluchei	1				1		1	3
Pholcidae_Ibotyporanga_naideae_	Pholcidae_Ibotyporanga_naideae	1				1			2
Pholcidae_Leptopholcus_gracilis_	Pholcidae_Leptopholcus_gracilis	1				1			1
Pholcidae_Mesabolivar_sp_DNA100446398					1					no collection data of voucher published, in its absence no suitable terminal replacement can be determined
Pholcidae_Metagonia_furcata_	Pholcidae_Metagonia_globulosa		1			1			1	no morphometric data for female of M. furcata, replaced with closest related species
Pholcidae_Micropholcus_fauroti_	Pholcidae_Micropholcus_fauroti	1				1			3
Pholcidae_Modisimus_sp_MA196	Pholcidae_Modisimus_inornatus		1			1			1	justification of morphology terminal: one of several species known from area where AToL specimen was collected, random choice (little morphometric differences within genus)
Pholcidae_Nita_elsaff_	Pholcidae_Nita_elsaff	1				1			1
Pholcidae_Nyikoa_limbe_	Pholcidae_Nyikoa_limbe	1				1			1
Pholcidae_Pehrforsskalia_conopyga_	Pholcidae_Pehrforsskalia_conopyga	1				1	1		2
Pholcidae_Pholcophora_americana_	Pholcidae_Pholcophora_americana	1				1		1	5
Pholcidae_Pholcus_atrigularis_	Pholcidae_Pribumia_atrigularis	1				1	1		2
Pholcidae_Pholcus_kakum_	Pholcidae_Pholcus_kakum	1					1		1
Pholcidae_Pholcus_opilionoides_	Pholcidae_Pholcus_opilionoides	1				1		1	6
Pholcidae_Pholcus_phalangioides_	Pholcidae_Pholcus_phalangioides	1				1		1	6
Pholcidae_Psilochorus_itaguyrussu_	Pholcidae_Psilochorus_simoni		1			1		1	5	justification of morphology terminal: no morphometric data for P. itaguyrussu available (female unknown); replaced with cosmopolitan, most widespread species
Pholcidae_Quamtana_sp_DNA100446427	Pholcidae_Quamtana_kitahurira			1		1		1	2	justification of morphology terminal: no collection data of vouchder published; replaced with species with image data for female available as little morphometric variation in genus; some traits measured in specimen of 'Quamtana sp.'
Pholcidae_Smeringopus_pallidus_	Pholcidae_Smeringopus_pallidus	1				1			3
Phrurolithidae_Otacilia_sp_MR81	Phrurolithidae_Otacilia_sp_HaTinh		1					1	1	justification of morphology terminal: image data of congener available from AToL project
Phrurolithidae_Scotinella_sp_SP94	Phrurolithidae_Scotinella_sculleni		1			1			1	justification of morphology terminal: no species described from California, where AToL specimen was collected; replaced with only species described from West coast
Physoglenidae_Calcarsynotaxus_sp_CG298	Physoglenidae_Calcarsynotaxus_longipes		1					1	1	justification of morphology terminal: image data of congener available from AToL project
Physoglenidae_Chileotaxus_sans_	Physoglenidae_Chileotaxus_sans	1				1		1	2
Physoglenidae_Meringa_sp_CG142	Physoglenidae_Meringa_otago		1			1			1	justification of morphology terminal: the more common of two species recorded from location where AToL specimen was collected; also the type species of genus
Physoglenidae_Meringa_sp_CG193	Physoglenidae_Meringa_conway		1			1			1	justification of morphology terminal: only species known from area where AToL specimen was collected
Physoglenidae_Meringa_sp_CG230	Physoglenidae_Meringa_hinaka		1			1			1	justification of morphology terminal: only species known from area where AToL specimen was collected
Physoglenidae_Pahora_sp_CG155	Physoglenidae_Pahora_murihiku		1			1			1	justification of morphology terminal: only species known from area where AToL specimens were collected; also the type species of genus
Physoglenidae_Pahora_sp_CG241					1					little genetic distance between Pahora terminals and collected from same region, might be same sp.
Physoglenidae_Pahorinae_sp_New Zealand CG226					1					unclear taxonomic affinity
Physoglenidae_Pahoroides_sp_CG244	Physoglenidae_Pahoroides_sp_CG244	1						1	1
Physoglenidae_Physoglenes_sp_SP41	Physoglenidae_Physoglenes_sp_Contulmo		1					1	1	justification of morphology terminal: image data of congener available from AToL project
Physoglenidae_Tupua_sp_CG299	Physoglenidae_Tupua_raveni		1			1			1	justification of morphology terminal: type locality of this species matches location where AToL specimen was found
Phyxelididae_Ambohima_ranohira_	Phyxelididae_Ambohima_ranohira	1				1		1	2
Phyxelididae_Ambohima_sublima_	Phyxelididae_Ambohima_sublima	1				1			2
Phyxelididae_Malaika_longipes_	Phyxelididae_Malaika_longipes	1				1			2
Phyxelididae_Phyxelida_bifoveata_	Phyxelididae_Phyxelida_bifoveata	1				1			2
Phyxelididae_Phyxelida_tanganensis_	Phyxelididae_Phyxelida_tanganensis	1				1			1
Phyxelididae_Rahavavy_fanivelona_	Phyxelididae_Rahavavy_fanivelona	1				1			1
Phyxelididae_Themacrys_irrorata_	Phyxelididae_Themacrys_irrorata	1				1			3
Phyxelididae_Vidole_capensis_	Phyxelididae_Vidole_capensis	1				1		1	4
Phyxelididae_Xevioso_kulufa_	Phyxelididae_Xevioso_kulufa	1				1			1
Phyxelididae_Xevioso_orthomeles_	Phyxelididae_Xevioso_orthomeles	1				1			1
Pimoidae_Nanoa_enana_	Pimoidae_Nanoa_enana	1				1			1
Pimoidae_Pimoa_altioculata_	Pimoidae_Pimoa_altioculata	1				1		1	4
Pimoidae_Pimoa_sp_CG73	Pimoidae_Pimoa_lihengae		1			1			1	justification of morphology terminal: only species described from area where AToL specimen was collected
Pimoidae_Pimoa_sp_CG81					1					little genetic distance to CG73 and collected from same region (and only one species described from that region), might be same sp.
Pimoidae_Pimoa_sp_SP74					1					little genetic distance to CG73 and collected from same region (and only one species described from that region), might be same sp.
Pimoidae_Weintrauboa_yele_	Pimoidae_Weintrauboa_yele	1				1			1
Pisauridae_Bradystichus_crispatus_	Pisauridae_Bradystichus_crispatus	1				1			2
Pisauridae_Dendrolycosa_cruciata_cruciata	Pisauridae_Dendrolycosa_cruciata	1				1		1	2
Pisauridae_Dolomedes_tenebrosus_	Pisauridae_Dolomedes_tenebrosus	1				1		1	4
Pisauridae_Eurychoera_sp_cf. banna	Pisauridae_Sphedanus_banna	1				1			1
Pisauridae_Hala_sp_CG9					1					little genetic distance to CG282 and collected from same region, might be same sp.
Pisauridae_Hala_sp_CG281					1					little genetic distance to CG282 and collected from same region, might be same sp.
Pisauridae_Hala_sp_CG34	Pisauridae_Hala_impigra		1			1		1	2	justification of morphology terminal: image data of congener available from AToL project
Pisauridae_Hala_sp_CG282	Pisauridae_Hala_paulyi		1			1			1	justification of morphology terminal: only other described species
Pisauridae_Paracladycnis_vis_vis	Pisauridae_Paracladycnis_vis	1				1			1
Pisauridae_Pisaurina_mira_	Pisauridae_Pisaurina_mira	1				1		1	5
Pisauridae_Dolomedes_sp_CG96	Pisauridae_Dolomedes_minor		1			1		1	2	justification of morphology terminal: replaced with species that was recorded from locality where AToL specimen was collected; D. minor is the most widespread and common of four species described from New Zealand
Pisauridae_Nilus_esimoni_	Pisauridae_Nilus_esimoni			1						some traits measured in specimen of N. curtus
Pisauridae_Tolma_sp_CG283	Pisauridae_Tolma_sp_CG283	1						1	1
Plectreuridae_Kibramoa_madrona_	Plectreuridae_Kibramoa_madrona	1				1			1
Plectreuridae_Plectreurys_deserta_	Plectreuridae_Plectreurys_deserta	1				1			1
Plectreuridae_Plectreurys_tristis_	Plectreuridae_Plectreurys_tristis	1				1		1	4
Prodidomidae_Austrodomus_zuluensis_	Prodidomidae_Austrodomus_zuluensis	1				1			2
Prodidomidae_Chilongius_sp_cf. palmas	Prodidomidae_Chilongius_palmas	1				1			1
Prodidomidae_Lygromma_sp_MR540					1					justification of morphology terminal: specimen was re-examined and determined as Nopyllus sp.; omitted as females are not described for this genus
Prodidomidae_Molycria_broadwater_	Prodidomidae_Molycria_broadwater	1				1			1
Prodidomidae_Molycria_sp_MR670	Prodidomidae_Molycria_stanisici		1					1	1	justification of morphology terminal: image data of congener available from AToL project
Prodidomidae_Myandra_bicincta_	Prodidomidae_Myandra_bicincta_	1				1			2
Prodidomidae_Neozimiris_pubescens_	Prodidomidae_Neozimiris_pubescens	1				1		1	4
Prodidomidae_Prodidomus_flavipes_	Prodidomidae_Prodidomus_flavipes	1				1			2
Prodidomidae_Prodidomus_rufus_	Prodidomidae_Prodidomus_rufus	1				1			3
Prodidomidae_Tricongius_sp_Argentina NP18-MR16	Prodidomidae_Tricongius_sp_Argentina_NP18-MR16	1						1	1
Psechridae_Fecenia_sp_MR409	Psechridae_Fecenia_protensa		1			1	1		6	justification of morphology terminal: the more common of two species found in region, where AToL specimen was collected
Psechridae_Psechrus_senoculatus_	Psechridae_Psechrus_senoculatus	1				1			3
Psechridae_Psechrus_sp_CG75	Psechridae_Psechrus_inflatus		1			1			2	justification of morphology terminal: paratype locality matches location where AToL specimen was collected
Psechridae_Psechrus_sp_PS9	Psechridae_Psechrus_ghecuanus		1			1			3	justification of morphology terminal: only described species with records from Central Myanmar, where AToL specimen was collected
Salticidae_Asemonea_tenuipes_	Salticidae_Asemonea_tenuipes	1				1		1	4
Salticidae_Bacelarella_dracula_	Salticidae_Bacelarella_dracula	1				1			2
Salticidae_Bavia_cf._aericeps	Salticidae_Bavia_aericeps	1				1			3
Salticidae_Carrhotus_sp_WM10	Salticidae_Carrhotus_sannio		1			1			4	justification of morphology terminal: one of three species known from region, where AToL specimen was collected, random choice
Salticidae_Carrhotus_sp_MCH-2003					1					no collection data of AToL specimen available, in its absence no suitable terminal replacement can be determined
Salticidae_Cocalodes_macellus_	Salticidae_Cocalodes_macellus	1				1			2
Salticidae_Cocalus_murinus_	Salticidae_Cocalus_murinus	1				1			3
Salticidae_Freya_decorata_	Salticidae_Freya_decorata			1		1		1	5	some traits measured in specimen labelled 'Freya sp. Itabuna MACN-Ar JXZ-00140'
Salticidae_Galianora_sacha_	Salticidae_Galianora_sacha	1				1		1	2
Salticidae_Hispo_macfarlanei_	Salticidae_Hispo_macfarlanei			1		1		1	2	some traits measured in specimen labelled 'Hispo sp. Bemaraha CASENT 9009000'
Salticidae_Holcolaetis_xerampelina_	Salticidae_Holcolaetis_xerampelina			1		1		1	4	some traits measured in specimen labelled 'Holcolaetis cf. zuluensis NMZ MJR-00427'
Salticidae_Hurius_vulpinus_	Salticidae_Hurius_vulpinus	1				1			2
Salticidae_Hypaeus_sp_cf. miles	Salticidae_Hypaeus_taczanowskii		1			1	1		3	justification of morphology terminal: no morphometric data for H. miles available (female unknown); replaced with type species of genus that has a similar distribution range
Salticidae_Idastrandia_sp_cf. orientalis	Salticidae_Idastrandia_orientalis	1				1			1
Salticidae_Leikung_sp_WM11	Salticidae_Leikung_porosa		1			1		1	3	justification of morphology terminal: one of two species described in genus, the one with the type locality closest to area where AToL specimen was collected; also the type species of genus
Salticidae_Ligurra_latidens_	Salticidae_Ligurra_latidens	1				1			2
Salticidae_Lyssomanes_viridis_	Salticidae_Lyssomanes_viridis	1				1		1	2
Salticidae_Massagris_schisma_	Salticidae_Massagris_honesta		1			1			1	justification of morphology terminal: no morphometric data for M. schisma available (female unknown); replaced with M. honesta because its type locality is closest to that of M. schisma; morphology quite uniform within genus
Salticidae_Naphrys_pulex_	Salticidae_Naphrys_pulex	1				1		1	5
Salticidae_Onomastus_nigrimaculatus_	Salticidae_Onomastus_nigrimaculatus	1				1			2
Salticidae_Pelegrina_aeneola_	Salticidae_Pelegrina_aeneola	1				1		1	3
Salticidae_Phlegra_sp_WM12	Salticidae_Phlegra_fasciata		1			1			5	justification of morphology terminal: one of four Phlegra species recorded for Spain, P. fasciata is the most widespread and common one, also it is the type species of the genus
Salticidae_Plexippus_paykulli_	Salticidae_Plexippus_paykulli	1				1		1	6
Salticidae_Portia_sp_SP32	Salticidae_Portia_schultzi		1			1		1	5	justification of morphology terminal: only species described for Southern Africa where AToL specimen was collected; also the type species of genus
Salticidae_Salticus_scenicus_	Salticidae_Salticus_scenicus	1				1		1	6
Salticidae_Sitticus_rainieri_	Salticidae_Attulus_floricola	1				1		1	6	justification of morphology terminal: no valid species, image data of congener available from AToL project, taxonomy updated
Salticidae_Spartaeus_thailandicus_	Salticidae_Spartaeus_thailandicus	1				1			3
Salticidae_Thiania_bhamoensis_	Salticidae_Thiania_bhamoensis	1				1			3
Salticidae_Cotinusa_sp_MRB024	Salticidae_Cotinusa_dimidiata		1			1			1	justification of morphology terminal: species closest to region where voucher was collected with female described
Salticidae_Yaginumanis_wanlessi_	Salticidae_Yaginumanis_wanlessi	1				1			1
Salticidae_Mopsus_sp_New Caledonia WM16	Salticidae_Mopsus_mormon		1			1		1	4	justification of morphology terminal: only species described in genus
Scytodidae_Scytodes_globula_	Scytodidae_Scytodes_globula	1				1		1	4
Scytodidae_Scytodes_sp_MR422	Scytodidae_Scytodes_panguana		1			1			1	justification of morphology terminal: no species described for Ecuador where AToL specimen was found; type locality of this species closest (Peru)
Scytodidae_Scytodes_sp_SP46	Scytodidae_Scytodes_caffra		1			1			2	justification of morphology terminal: type locality of this species closest to location where AToL specimen was found
Scytodidae_Scytodes_thoracica_	Scytodidae_Scytodes_thoracica	1				1
Scytodidae_Stedocys_pagodas_	Scytodidae_Stedocys_pagodas			1		1		1	2	some traits measured in specimen of S. leopoldi
Segestriidae_Ariadna_boesenbergi_	Segestriidae_Ariadna_boesenbergi	1				1		1	3
Segestriidae_Ariadna_insidiatrix_	Segestriidae_Ariadna_insidiatrix	1					1		1
Segestriidae_Segestria_senoculata_	Segestriidae_Segestria_senoculata	1				1		1	7
Segestriidae_Segestria_sp_LBB-2011	Segestriidae_Segestria_fusca		1			1		1	2	justification of morphology terminal: one of three species known from location where voucher specimen was collected (Barcelona), random choice (the large S. florentina was excluded as it is easily identifiable; other two species are of median size)
Selenopidae_Anyphops_barbertonensis_	Selenopidae_Anyphops_barbertonensis	1				1		1	2
Selenopidae_Anyphops_sp_SP44	Selenopidae_Anyphops_lignicola		1			1			1	justification of morphology terminal: type locality of this species closest to location where AToL specimen was found
Selenopidae_Garcorops_madagascariensis_	Selenopidae_Garcorops_madagascar	1							1
Selenopidae_Hovops_sp_MR47	Selenopidae_Hovops_menabe		1			1			1	justification of morphology terminal: one of two species described from area, where AToL specimen was collected, random choice
Selenopidae_Selenops_cocheleti_	Selenopidae_Selenops_cocheleti	1				1	1	1	3
Selenopidae_Selenops_insularis_	Selenopidae_Selenops_insularis	1				1		1	4
Selenopidae_Selenops_nesophilus_	Selenopidae_Selenops_nesophilus	1				1		1	3
Senoculidae_Senoculus_sp_cf. iricolor	Senoculidae_Senoculus_iricolor			1		1			2	data of some traits taken from S. darwini
Sicariidae_Loxosceles_deserta_	Sicariidae_Loxosceles_deserta	1				1			2
Sicariidae_Loxosceles_rufescens_	Sicariidae_Loxosceles_rufescens	1				1		1	5
Sicariidae_Loxosceles_sp_SP30					1					little genetic distance to L. spiniceps and collected from same region, might be same sp.
Sicariidae_Loxosceles_spiniceps_	Sicariidae_Loxosceles_spiniceps	1				1			1
Sicariidae_Sicarius_hahni_	Sicariidae_Hexophthalma_hahni	1				1			2	taxonomy updated
Sicariidae_Sicarius_sp_NP11	Sicariidae_Hexophthalma_albospinosa		1			1			2	justification of morphology terminal: South African Sicarius have been transferred to Hexophthalma by Magalhães et al., 2017; H. albospinosa other common species in region, where AToL specimen was collected
Sicariidae_Sicarius_rupestris_	Sicariidae_Sicarius_rupestris	1				1		1	4
Sparassidae_Caayguara_album_	Sparassidae_Caayguara_album	1				1			1
Sparassidae_Delena_cancerides_	Sparassidae_Delena_cancerides	1				1		1	4
Sparassidae_Eusparassus_sp_MR103	Sparassidae_Eusparassus_sp_Surkhandarya		1					1	1	justification of morphology terminal: image data of congener available from AToL project
Sparassidae_Heteropoda_venatoria_	Sparassidae_Heteropoda_venatoria	1				1		1	4
Sparassidae_Isopeda_parnabyi_	Sparassidae_Isopeda_parnabyi	1				1			1
Sparassidae_Polybetes_pythagoricus_	Sparassidae_Polybetes_pythagoricus	1				1		1	4
Sparassidae_Pseudomicrommata_longipes_	Sparassidae_Pseudomicrommata_longipes	1				1			1
Sparassidae_Pseudopoda_sp_MR532	Sparassidae_Pseudopoda_parvipunctata			1		1	1		2	justification of morphology terminal: the only one of two species described from Chiang Mai province (where AToL specimen was collected) of which the female is described; some traits measured in specimen of P. virgata
Sparassidae_Quemedice_enigmaticus_	Sparassidae_Quemedice_enigmaticus	1				1			2
Sparassidae_Sinopoda_sp_CG70	Sparassidae_Sinopoda_improcera		1			1			1	justification of morphology terminal: only species described from area where AToL specimen was found
Sparassidae_Neostasina_sp_MR164-MR350	Sparassidae_Neostasina_taino		1			1			1	justification of morphology terminal: type locality of N. taino matches locality where AToL specimen was found
Sparassidae_Neostasina_sp_MR351	Sparassidae_Neostasina_sp_LaTrinidad		1					1	1	justification of morphology terminal: image data of congener available from AToL project
Stenochilidae_Colopea_sp_cf. virgata	Stenochilidae_Colopea_virgata	1				1			1
Stenochilidae_Colopea_sp_CG54	Stenochilidae_Colopea_pusilla		1			1		1	3	justification of morphology terminal: image data of congener available from AToL project
Stenochilidae_Colopea_sp_NP6					1					little genetic distance to C. cf. virgata and collected from same region, might be same sp.
Stiphidiidae_Neoramia_setosa_	Stiphidiidae_Neoramia_setosa	1				1			3
Stiphidiidae_Neoramia_sp_CG129					1					little genetic distance between Neoramia terminals and all collected from same region, might be same sp.
Stiphidiidae_Neoramia_sp_CG178					1					little genetic distance between Neoramia terminals and all collected from same region, might be same sp.
Stiphidiidae_Neoramia_sp_CG239					1					little genetic distance between Neoramia terminals and all collected from same region, might be same sp.
Stiphidiidae_Aorangia_sp_CG136	Stiphidiidae_Aorangia_poppelwelli		1			1			1	justification of morphology terminal: type locality of this species matches location where AToL specimen was found
Stiphidiidae_Aorangia_sp_CG197	Stiphidiidae_Aorangia_ansa		1			1		1	2	justification of morphology terminal: location where AToL specimen was found is within the recorded districution range of this species
Stiphidiidae_Aorangia_sp_CG199	Stiphidiidae_Aorangia_sp_CherryBay		1					1	1	justification of morphology terminal: image data of congener available from AToL project
Stiphidiidae_Marplesia_sp_CG189	Stiphidiidae_Marplesia_pohara		1			1		1	2	justification of morphology terminal: image data of congener available from AToL project
Stiphidiidae_Marplesia_sp_CG238					1					little genetic distance between Marplesia terminals and all collected from same region, might be same sp.
Stiphidiidae_Neolana_sp_CG108					1					little genetic distance between Neolana terminals and all collected from same region, might be same sp.
Stiphidiidae_Neolana_sp_CG121	Stiphidiidae_Neolana_dalmasi		1			1		1	3	justification of morphology terminal: image data of congener available from AToL project, also the most common species
Stiphidiidae_Procambridgea_sp_CG295	Stiphidiidae_Procambridgea_lamington		1			1		1	2	justification of morphology terminal: image data of congener available from AToL project
Stiphidiidae_Stiphidion_facetum_	Stiphidiidae_Stiphidion_facetum	1				1		1	2
Stiphidiidae_Stiphidion_sp_CG91					1					little genetic distance between Stiphidion terminals, S. facetum widespread and most common, all terminals might be this sp.
Stiphidiidae_Stiphidion_sp_CG296					1					little genetic distance between Stiphidion terminals, S. facetum widespread and most common, all terminals might be this sp.
Stiphidiidae_Stiphidion_sp_SP81					1					little genetic distance between Stiphidion terminals, S. facetum widespread and most common, all terminals might be this sp.
Stiphidiidae_Therlinya_sp_CG297	Stiphidiidae_Therlinya_wiangaree		1			1		1	2	justification of morphology terminal: image data of congener available from AToL project
Symphytognathidae_Patu_sp_SYMP-001-DR	Symphytognathidae_Patu_sp_Cachote		1					1	1	justification of morphology terminal: image data of congener available from AToL project
Symphytognathidae_Symphytognatha_picta_	Symphytognathidae_Symphytognatha_picta	1				1			1
Symphytognathidae_Symphytognatha_sp_SYMP-008-DR	Symphytognathidae_Symphytognatha_goodnightorum		1			1			1	justification of morphology terminal: no species described from Hispaniola where voucher specimen was collected; replaced with species with closest type locality with the female known
Symphytognathidae_Symphytognathidae_sp_Madagascar MR87	Symphytognathidae_Symphytognathidae_sp_Madagascar_MR87	1					1		1
Symphytognathidae_Symphytognathidae_sp_SYMP-003-MAD					1					unclear taxonomic affinity
Symphytognathidae_Symphytognathidae_SYMP-004-THAI_					1					unclear taxonomic affinity
Symphytognathidae_Symphytognathidae_sp_SYMP-005-AUST					1					unclear taxonomic affinity
Synotaxidae_Synotaxus_sp_CG260	Synotaxidae_Synotaxus_sp_Pakitza		1					1	1	justification of morphology terminal: image data of congener available from AToL project
Telemidae_Usofila_sp_MR71	Telemidae_Usofila_sp_SpeleogenCave		1					1	1	justification of morphology terminal: image data of congener available from AToL project
Tetrablemmidae_Indicoblemma_monticola_	Tetrablemmidae_Indicoblemma_monticola	1				1		1	2
Tetrablemmidae_Shearella_browni_					1					no morphometric data for S. browni (female unknown); species was transferred to Monoblemma, but no other species described from biogeographical region, where AToL specimen was found, so no suitable terminal replacement can be determined
Tetrablemmidae_Tetrablemma_thamin_	Tetrablemmidae_Tetrablemma_thamin	1				1	1	1	2
Tetragnathidae_Allende_sp_CG103					1					unclear identity: all Allende species have been described from Chile and Argentina, none is known from New Zealand where AToL specimen was collected
Tetragnathidae_Azilia_guatemalensis_	Tetragnathidae_Azilia_guatemalensis	1				1		1	3
Tetragnathidae_Chrysometa_alboguttata_	Tetragnathidae_Chrysometa_alboguttata	1				1		1	3
Tetragnathidae_Cyrtognatha_sp_GH12	Tetragnathidae_Cyrtognatha_rucilla		1			1	1		3	justification of morphology terminal: only species described from Dominican Republic, where AToL specimen was found
Tetragnathidae_Dolichognatha_sp_GH59	Tetragnathidae_Dolichognatha_incanescens		1			1			1	justification of morphology terminal: only species known from area, where AToL specimen was found
Tetragnathidae_Hispanognatha_guttata_					1					no morphometric data for H. guttata (female unknown) and no other species described for this genus
Tetragnathidae_Leucauge_argyra_	Tetragnathidae_Leucauge_argyra	1				1		1	4
Tetragnathidae_Leucauge_magnifica_	Tetragnathidae_Leucauge_magnifica	1				1			3
Tetragnathidae_Leucauge_sp_GH9	Tetragnathidae_Leucauge_mariana		1			1		1	4	justification of morphology terminal: only species known from Hispaniola, where AToL specimen was found
Tetragnathidae_Leucauge_venusta_	Tetragnathidae_Leucauge_venusta	1				1		1	5
Tetragnathidae_Meta_sp_GH47	Tetragnathidae_Meta_menardi		1			1		1	4	justification of morphology terminal: only species known from Denmark, where AToL specimen was found; image data available from AToL project
Tetragnathidae_Metabus_ebanoverde_	Tetragnathidae_Metabus_ebanoverde	1				1			1
Tetragnathidae_Metellina_merianae_	Tetragnathidae_Metellina_merianae	1				1		1	6
Tetragnathidae_Metellina_segmentata_	Tetragnathidae_Metellina_segmentata	1				1	1	1	7
Tetragnathidae_Metleucauge_yunohamensis_	Tetragnathidae_Metleucauge_yunohamensis	1				1			3
Tetragnathidae_Mollemeta_edwardsi_	Tetragnathidae_Mollemeta_edwardsi	1				1			2
Tetragnathidae_Nanometa_sp_FAPDNA066	Tetragnathidae_Nanometa_purpurapunctata	1				1	1		5	in AToL as 'Nanometa sp. Voucher number FAPDNA066', has been identified by Álvarez-Padilla et al., 2020: "The specimen identified as “Nanometa sp. Voucher number FAPDNA066” by Álvarez-Padilla and Hormiga (2011) belongs to N. purpurapunctata"
Tetragnathidae_Opadometa_sp_TL-2013	Tetragnathidae_Opadometa_grata		1			1			1	justification of morphology terminal: type species of genus, also the most widespread species
Tetragnathidae_Orsinome_sp_cf. vethi	Tetragnathidae_Orsinome_vethi	1				1	1		5
Tetragnathidae_Pachygnatha_sp_GH31	Tetragnathidae_Pachygnatha_clercki		1			1		1	5	justification of morphology terminal: the most common of three species known from Sweden, where AToL specimen was found
Tetragnathidae_Pachygnatha_sp_GH34	Tetragnathidae_Pachygnatha_degeeri		1			1		1	5	justification of morphology terminal: one of three species known from Denmark, where AToL specimen was found, random choice
Tetragnathidae_Pinkfloydia_harveii_	Tetragnathidae_Pinkfloydia_harveii	1				1	1		1
Tetragnathidae_Tetragnatha_mandibulata_	Tetragnathidae_Tetragnatha_mandibulata	1				1			3
Tetragnathidae_Tetragnatha_sp_GH19-GH27	Tetragnathidae_Tetragnatha_josephi		1			1				justification of morphology terminal: species with type locality in Singapore where AToL specimen was found
Tetragnathidae_Tetragnatha_versicolor_	Tetragnathidae_Tetragnatha_versicolor	1				1		1	4
Tetragnathidae_Tylorida_sp_GH53	Tetragnathidae_Tylorida_ventralis		1			1	1		3	justification of morphology terminal: no species described from Sri Lanka where AToL specimen was found; replaced with T. ventralis, which is after T. striata the second most common and widespread species of genus
Tetragnathidae_Tylorida_striata_	Tetragnathidae_Tylorida_striata	1				1	1		4
Theraphosidae_Acanthoscurria_suina_	Theraphosidae_Acanthoscurria_suina	1				1			2
Theraphosidae_Aphonopelma_vorhiesi_	Theraphosidae_Aphonopelma_vorhiesi	1				1			1
Theraphosidae_Augacephalus_junodi_	Theraphosidae_Augacephalus_junodi	1				1			2
Theraphosidae_Harpactira_sp_LP292	Theraphosidae_Harpactira_cafreriana		1			1			1	justification of morphology terminal: reported distribution range (Smith 1990) closest to location where AToL specimen was found
Theraphosidae_Harpactirella_sp_LP197					1					unclear taxonomic affinity (genus paraphyletic in AToL)
Theraphosidae_Harpactirella_sp_LP293					1					unclear taxonomic affinity (genus paraphyletic in AToL)
Theraphosidae_Poecilotheria_metallica_	Theraphosidae_Poecilotheria_metallica	1				1		1	2
Theraphosidae_Pseudotheraphosa_apophysis_	Theraphosidae_Theraphosa_apophysis	1				1			1	taxonomy updated
Theridiidae_Anelosimus_eximius_	Theridiidae_Anelosimus_eximius	1				1	1		4
Theridiidae_Argyrodes_elevatus_	Theridiidae_Argyrodes_elevatus	1				1		1	5
Theridiidae_Chrysso_octomaculata_	Theridiidae_Coleosoma_octomaculatum	1				1			2	taxonomy updated
Theridiidae_Crustulina_sticta_	Theridiidae_Crustulina_sticta	1				1		1	5
Theridiidae_Dipoena_sp_cf. hortoni	Theridiidae_Dipoena_hortoni	1				1			1
Theridiidae_Echinotheridion_otlum_	Theridiidae_Echinotheridion_otlum	1				1			1
Theridiidae_Enoplognatha_caricis_	Theridiidae_Enoplognatha_caricis	1				1		1	5
Theridiidae_Episinus_affinis_	Theridiidae_Episinus_affinis	1				1		1	4
Theridiidae_Episinus_antipodianus_	Theridiidae_Episinus_antipodianus	1						1	1
Theridiidae_Euryopis_spinifera_	Theridiidae_Euryopis_spinifera	1				1		1	2
Theridiidae_Helvibis_sp_cf. longicauda	Theridiidae_Helvibis_longicauda	1				1	1		3
Theridiidae_Platnickina_mneon_	Theridiidae_Platnickina_mneon	1				1		1	4
Theridiidae_Latrodectus_geometricus_	Theridiidae_Latrodectus_geometricus	1				1		1	6
Theridiidae_Latrodectus_hesperus_	Theridiidae_Latrodectus_hesperus	1				1		1	5
Theridiidae_Latrodectus_mactans_	Theridiidae_Latrodectus_mactans	1				1		1	6
Theridiidae_Neospintharus_trigonum_	Theridiidae_Neospintharus_trigonum	1				1		1	4
Theridiidae_Parasteatoda_tepidariorum_	Theridiidae_Parasteatoda_tepidariorum	1				1		1	6
Theridiidae_Pholcomma_hirsutum_	Theridiidae_Pholcomma_hirsutum	1				1		1	3
Theridiidae_Phoroncidia_scutula_	Theridiidae_Phoroncidia_scutula	1				1		1	3
Theridiidae_Spintharus_flavidus_	Theridiidae_Spintharus_flavidus	1				1		1	4
Theridiidae_Steatoda_triangulosa_	Theridiidae_Steatoda_triangulosa	1				1		1	6
Theridiidae_Takayus_lyricus_	Theridiidae_Yunohamella_lyrica	1				1			3
Theridiidae_Theridion_differens_	Theridiidae_Theridion_differens	1				1		1	4
Theridiidae_Theridula_opulenta_	Theridiidae_Theridula_opulenta	1				1		1	3
Theridiidae_Thwaitesia_sp_	Theridiidae_Thwaitesia_cf_bracteata			1		1		1	3	some traits taken from literature on T. bracteata
Theridiidae_Thymoites_unimaculatus_	Theridiidae_Thymoites_unimaculatus	1				1		1	4
Theridiidae_Tidarren_sisyphoides_	Theridiidae_Tidarren_sisyphoides	1				1		1	5
Theridiosomatidae_Coddingtonia_euryopoides_	Theridiosomatidae_Coddingtonia_euryopoides	1				1	1		1
Theridiosomatidae_Epeirotypus_brevipes_	Theridiosomatidae_Epeirotypus_brevipes	1				1			1
Theridiosomatidae_Epeirotypus_chavarria_	Theridiosomatidae_Epeirotypus_chavarria	1				1			1
Theridiosomatidae_Theridiosoma_gemmosum_	Theridiosomatidae_Theridiosoma_gemmosum	1				1			4
Thomisidae_Acentroscelus_sp_MR453	Thomisidae_Acentroscelus_peruvianus		1			1			1	justification of morphology terminal: no species described for Ecuador, where AToL specimen was found; type locality of A. peruvianus closest (Peru)
Thomisidae_Alcimochthes_limbatus_	Thomisidae_Alcimochthes_limbatus	1				1			2
Thomisidae_Amyciaea_sp_MR389	Thomisidae_Amyciaea_forticeps		1			1			2	justification of morphology terminal: type species of genus, also the most widespread species and recorded from region where AToL specimen was collected
Thomisidae_Aphantochilus_sp_MR186	Thomisidae_Aphantochilus_sp_MR186	1						1	1
Thomisidae_Boliscus_sp_cf. tuberculatus	Thomisidae_Boliscus_tuberculatus	1				1		1	4
Thomisidae_Borboropactus_bituberculatus_	Thomisidae_Borboropactus_bituberculatus	1				1		1	5
Thomisidae_Borboropactus_sp_MR411	Thomisidae_Borboropactus_cinerascens		1			1			3	justification of morphology terminal: only species known from region where AToL specimen was found
Thomisidae_Bucranium_sp_MR451-MR434	Thomisidae_Bucranium_taurifrons		1			1	1		2
Thomisidae_Cebrenninus_rugosus_	Thomisidae_Cebrenninus_rugosus	1				1		1	3
Thomisidae_Coenypha_sp_MR172	Thomisidae_Coenypha_edwardsi		1			1			1	justification of morphology terminal: type species of genus containing 4 described species, all from Chile where AToL specimen was found
Thomisidae_Diaea_subdola_	Thomisidae_Diaea_subdola	1				1			3
Thomisidae_Epicadus_heterogaster_	Thomisidae_Epicadus_heterogaster	1				1	1		4
Thomisidae_Epidius_parvati_	Thomisidae_Epidius_parvati	1				1	1	1	3
Thomisidae_Lysiteles_coronatus_	Thomisidae_Lysiteles_coronatus	1				1			2
Thomisidae_Misumena_sp_MR471					1					unclear taxonomic affinity (genus paraphyletic in AToL, thus one terminal was omitted)
Thomisidae_Misumenops_nepenthicola_	Thomisidae_Misumenops_nepenthicola	1				1			1
Thomisidae_Monaeses_sp_SP29	Thomisidae_Monaeses_austrinus			1		1		1	4	justification of morphology terminal: only species with records from region where AToL specimen was collected, widespread species; some traits measured in microscopy images of M. israeliensis
Thomisidae_Onocolus_sp_cf. pentagonus	Thomisidae_Onocolus_pentagonus			1		1	1		2	some traits measured in specimen of O. sp. from Ecuador
Thomisidae_Phrynarachne_katoi_	Thomisidae_Phrynarachne_katoi	1				1			3
Thomisidae_Pseudoporrhopis_granum_	Thomisidae_Pseudoporrhopis_granum	1				1			1
Thomisidae_Thomisidae_sp_Malaysia MR392					1					unclear taxonomic affinity
Thomisidae_Thomisidae_sp_Malaysia MR395					1					unclear taxonomic affinity
Thomisidae_Runcinia_albostriata_	Thomisidae_Runcinia_albostriata	1				1			3
Thomisidae_Sidymella_sp_CG211	Thomisidae_Sidymella_benhami		1			1			1	justification of morphology terminal: one of three species described from New Zealand where AToL specimen was found, the one for which most morphometric data is reported; note: the genus was esthablished for species from South America, the species from New Zealand/Australia have some different charcteristics and may belong to another genus (e.g. Bryant, 1933), which justifies our biogeography inf…
Thomisidae_Simorcus_cf._asiaticus	Thomisidae_Simorcus_asiaticus	1				1			1
Thomisidae_Stephanopis_ditissima_	Thomisidae_Stephanopis_ditissima	1				1		1	4
Thomisidae_Stephanopis_sp_Queensland MR201					1					unclear taxonomic affinity (genus paraphyletic in AToL)
Thomisidae_Stephanopis_sp_SPB-2007					1					unclear taxonomic affinity (genus paraphyletic in AToL)
Thomisidae_Stephanopoides_sexmaculata_	Thomisidae_Stephanopoides_sexmaculata	1				1			3
Thomisidae_Stiphropus_sp_cf. bisigillatus	Thomisidae_Stiphropus_affinis		1			1			1	justification of morphology terminal: no data for adult females for S. bisigillatus; replaced with only other species from South Africa for which females are descibed
Thomisidae_Strophius_sp_cf. albofasciatus	Thomisidae_Strophius_albofasciatus	1				1		1	2
Thomisidae_Strophius_sp_MR188	Thomisidae_Strophius_nigricans		1			1				justification of morphology terminal: no Strophius species described from Argentina, where AToL specimen was found, replacement with the type species of genus, from Brazil and Paraguay
Thomisidae_Synstrophius_sp_MR454	Thomisidae_Ceraarachne_germaini		1			1			1	justification of morphology terminal: Synstrophius has been synonymized with Ceraarachne, C. germani only species for which females are described
Thomisidae_Thomisops_piger_	Thomisidae_Holopelus_piger	1				1			1	taxonomy updated; data from https://doi.org/10.1111/j.1096-0031.2008.00202.x
Thomisidae_Thomisus_onustus_	Thomisidae_Thomisus_onustus	1				1		1	4
Thomisidae_Titidius_sp_cf. dubitatus	Thomisidae_Titidius_dubius		1			1			1	justification of morphology terminal: female of T. dubitatus unknown, replaced with (presumed) most closely related congener
Thomisidae_Titidius_sp_cf. galbanatus					1					unclear taxonomic affinity (genus paraphyletic in AToL)
Thomisidae_Tmarus_holmbergi_	Thomisidae_Tmarus_holmbergi	1				1		1	2
Thomisidae_Xysticus_sp_SP40	Thomisidae_Xysticus_cristatus		1			1		1	6	justification of morphology terminal: random pick from multiple species recorded from Italy where AToL specimen was collected, one of the most common species in Europe
Thomisidae_Misumena_sp_Ecuador MR448	Thomisidae_Misumena_nigripes		1			1			2	justification of morphology terminal: random pick from two species described from Peru with females known, no species described from Ecuador where AToL specimen was collected
Thomisidae_Sydimella_sp_Ecuador MR444	Thomisidae_Sidymella_lucida		1			1	1		3	justification of morphology terminal: most common and widespread of three species described from Ecuador where AToL specimen was collected, also the type species of the genus
Thomisidae_Synema_sp_Ecuador MR437	Thomisidae_Synema_vittatum		1			1			1	justification of morphology terminal: random pick from two species described from Peru with morphometric data for females, one species described from Ecuador (S. luridum) where AToL specimen was found has no morphometric data reported on it apart from body size (which is similar to that of S. vittatum)
Thomisidae_Talaus_sp_Malaysia MR385	Thomisidae_Talaus_xiphosus		1			1			1	justification of morphology terminal: random choice from few Asian species with morphometric data reports, T. elegans is the species with type locality closest to the location where AToL specimen was found and has similar size and morphological characteristics, but no morphometric data apart from size reported
Thomisidae_Tobias_sp_Ecuador MR440					1					unclear taxonomic affinity, Tobias has been synonymized with Epicadus (Machado et al., 2017), but terminal does not gropu with the other Epicadus terminal in AToL
Titanoecidae_Goeldia_sp_CG59	Titanoecidae_Goeldia_sp_Zapallar		1					1	1	justification of morphology terminal: image data of congener available from AToL project
Titanoecidae_Goeldia_sp_MR17	Titanoecidae_Goeldia_luteipes		1			1			1	justification of morphology terminal: only described species recorded for region where AToL specimen was found
Titanoecidae_Nurscia_albofasciata_	Titanoecidae_Nurscia_albofasciata	1				1			3
Titanoecidae_Pandava_sarasvati_	Titanoecidae_Pandava_sarasvati	1				1			1
Titanoecidae_Titanoeca_sp_Kazakhstan CG66					1					unclear taxonomic affinity (uncertain genus ID)
Titanoecidae_Titanoeca_sp_CG64	Titanoecidae_Titanoeca_quadriguttata		1			1	1	1	3	justification of morphology terminal: type species and most widespread species of genus, and one of six species recorded for Kazakhstan, where AToL specimen was collected
Toxopidae_Midgee_thompsoni_	Toxopidae_Midgee_thompsoni			1		1		1	2	some traits measured in specimen of M. binnaburra
Toxopidae_Gasparia_sp_New Zealand CG105	Toxopidae_Gasparia_mangamuka		1			1			1	justification of morphology terminal: type locality of G. mangamuka in same region as locality of AToL specimen, also similar ecology (forest habitat); for two other species from the same region (Northland) only the males are described
Toxopidae_Hapona_sp_CG113	Toxopidae_Hapona_marplesi		1			1			1	justification of morphology terminal: type locality of H. marplesi closest to locality of AToL specimen
Toxopidae_Laestrygones_sp_NP29	Toxopidae_Laestrygones_setosus		1			1			1	justification of morphology terminal: only species described from Tasmania, where AToL specimen was found
Toxopidae_Lamina_sp_CG118	Toxopidae_Lamina_parana		1			1			1	justification of morphology terminal: the more widespread of two Lamina species recorded from the North Island, where AToL specimen was found
Toxopidae_Lamina_sp_CG145	Toxopidae_Lamina_sp_CG145	1						1	1
Toxopidae_Myro_sp_CG160	Toxopidae_Myro_marinus		1			1		1	3	justification of morphology terminal: image data of congener available from AToL project; all Myro from New Zealand have been placed in this species
Toxopidae_Ommatauxesis_macrops_	Toxopidae_Ommatauxesis_macrops			1		1		1	2	some traits measured in specimen labelled 'Ommatauxesis sp.' (so far no other species has been described in this genus and it may well be O. macrops)
Toxopidae_Otagoa_sp_CG235	Toxopidae_Otagoa_nova		1			1		1	2	justification of morphology terminal: image data of congener available from AToL project; all Myro from New Zealand have been placed in this species
Toxopidae_Toxops_sp_CG278	Toxopidae_Toxops_sp_CG278	1						1	1
Trachelidae_Orthobula_sp_MR362	Trachelidae_Orthobula_bilobata		1			1			1	justification of morphology terminal: one of three species described from Indonesia (closest to Malaysia where AToL specimen was found), random choice
Trachelidae_Orthobula_sp_SP21	Trachelidae_Orthobula_calceata		1			1		1	2	justification of morphology terminal: image data of congener available from AToL project
Trachelidae_Meriola_barrosi_	Trachelidae_Meriola_barrosi	1				1		1	3
Trachelidae_Paccius_sp_cf. scharffi	Trachelidae_Paccius_scharffi	1				1		1	2
Trachelidae_Paccius_sp_SP52					1					unclear taxonomic affinity, no species with known females described from area where AToL specimen was found
Trachelidae_Thysanina_absolvo_	Trachelidae_Thysanina_absolvo	1				1			1
Trachelidae_Trachelas_tranquillus_	Trachelidae_Trachelas_tranquillus	1				1		1	4
Trachelidae_Trachelopachys_sericeus_	Trachelidae_Trachelopachys_sericeus	1				1		1	3
Trachelidae_Utivarachna_sp_cf. phyllicola	Trachelidae_Utivarachna_phyllicola	1				1			1
Trachelidae_Utivarachna_sp_cf. kinabaluensis	Trachelidae_Utivarachna_kinabaluensis	1				1			1
Trechaleidae_Trechaleoides_biocellata_	Trechaleidae_Trechaleoides_biocellata	1				1			2
Trochanteriidae_Desognaphosa_yabbra_	Trochanteriidae_Desognaphosa_yabbra	1				1		1	3
Trochanteriidae_Doliomalus_sp_MR225	Trochanteriidae_Doliomalus_sp_MR225	1						1	1
Trochanteriidae_Morebilus_fumosus_	Trochanteriidae_Morebilus_fumosus	1				1			2
Trochanteriidae_Platorish_jimna_	Trochanteriidae_Platorish_jimna	1				1			1
Trochanteriidae_Platyoides_walteri_	Trochanteriidae_Platyoides_walteri	1				1		1	4
Trochanteriidae_Rebilus_bulburin_	Trochanteriidae_Rebilus_bulburin	1				1			1
Trochanteriidae_Tinytrema_sandy_	Trochanteriidae_Tinytrema_sandy			1		1			2	some traits measured in specimen of T. wombat
Trochanteriidae_Trachycosmus_sculptilis_	Trochanteriidae_Trachycosmus_sculptilis	1				1		1	3
Trogloraptoridae_Trogloraptor_marchingtoni_	Trogloraptoridae_Trogloraptor_marchingtoni	1				1	1	1	2
Udubidae_Raecius_asper_	Udubidae_Raecius_asper	1				1			3
Udubidae_Uduba_sp_CG301	Udubidae_Uduba_dahli		1			1		1	2	justification of morphology terminal: image data of congener available from AToL project
Udubidae_Uduba_sp_CG8	Udubidae_Uduba_evanescens		1			1			1	justification of morphology terminal: one of two other Uduba species described from region, where AToL specimen was found, the only of which has morphometric measurements reported with it
Udubidae_Zorodictyna_sp_CG45					1					unclear taxonomic affinity (genus paraphyletic in AToL)
Udubidae_Zorodictyna_sp_CG300					1					unclear taxonomic affinity (genus paraphyletic in AToL)
Udubidae_Zorodictyna_sp_CG47	Udubidae_Zorodictyna_sp_Andranomay		1					1	1	justification of morphology terminal: image data of congener available from AToL project
Uloboridae_Hyptiotes_cavatus_	Uloboridae_Hyptiotes_cavatus	1				1		1	5
Uloboridae_Miagrammopes_sp_SP51	Uloboridae_Miagrammopes_guttatus	1				1			2	justification of morphology terminal: the only one of two species described from Argentina (where AToL specimen was found) in which females are known
Uloboridae_Octonoba_sinensis_	Uloboridae_Octonoba_sinensis	1				1			3
Uloboridae_Tangaroa_sp_JC5	Uloboridae_Tangaroa_tahitiensis		1			1		1	2	justification of morphology terminal: only species described from French Polynesia, where AToL specimen was found
Uloboridae_Uloborus_diversus_	Uloboridae_Uloborus_diversus	1				1		1	5
Uloboridae_Uloborus_glomosus_	Uloboridae_Uloborus_glomosus	1				1		1	5
Uloboridae_Waitkera_waitakerensis_	Uloboridae_Waitkera_waitakerensis	1				1		1	4
Viridasiidae_Viridasiidae_sp_Madagascar CG28					1					unclear taxonomic affinity
Viridasiidae_Mahafalytenus_sp_CG268	Viridasiidae_Mahafalytenus_isalo		1			1			1	justification of morphology terminal: type locality of M. isalo matches locality where AToL specimen was collected
Viridasiidae_Vulsor_sp_CG29	Viridasiidae_Vulsor_sp_CG29	1						1	1
Viridasiidae_Viridasiidae_sp_Madagascar CG269					1					unclear taxonomic affinity
Xenoctenidae_Odo_bruchi_	Xenoctenidae_Odo_bruchi	1				1		1	2
Xenoctenidae_Paravulsor_sp_MR276	Xenoctenidae_Paravulsor_sp_MR276	1						1	1
Xenoctenidae_Xenoctenus_sp_MR982	Xenoctenidae_Xenoctenus_unguiculatus		1			1			1	justification of morphology terminal: type species of genus, type locality in same region as locality of AToL specimen
Zodariidae_Asceua_sp_MR154	Zodariidae_Asceua_lejeunei		1			1			1	justification of morphology terminal: no species described for South Africa, where AToL specimen was found; type locality of A. lejeunei closest (Congo)
Zodariidae_Asceua_sp_MR378	Zodariidae_Asceua_trimaculata		1			1			1	justification of morphology terminal: type locality of A. trimaculata in same region as locality of AToL specimen
Zodariidae_Caesetius_bevisi_	Zodariidae_Caesetius_bevisi	1				1			3
Zodariidae_Chariobas_cylindraceus_	Zodariidae_Chariobas_cylindraceus	1				1			2
Zodariidae_Cryptothele_sp_MR663	Zodariidae_Cryptothele_sp_Myanmar		1					1	1	justification of morphology terminal: image data of congener available from AToL project
Zodariidae_Cybaeodamus_ornatus_	Zodariidae_Cybaeodamus_ornatus			1		1		1	3	some traits measured in specimen of C. enigmatus
Zodariidae_Cydrela_sp_MR712	Zodariidae_Cydrela_schoemanae		1			1			1	justification of morphology terminal: the one of five species described fro South Africa (where AToL specimen was found) with most morphometric data reported, also type locality in similar region as locality of AToL specimen
Zodariidae_Cyrioctea_spinifera_	Zodariidae_Cyrioctea_spinifera	1				1		1	2
Zodariidae_Diores_femoralis_	Zodariidae_Diores_femoralis	1				1		1	2
Zodariidae_Habronestes_raveni_	Zodariidae_Habronestes_raveni	1				1		1	2
Zodariidae_Hermippus_septemguttatus_	Zodariidae_Hermippus_septemguttatus	1				1			2
Zodariidae_Hetaerica_scenica_	Zodariidae_Hetaerica_scenica	1				1			2
Zodariidae_Leprolochus_birabeni_	Zodariidae_Leprolochus_birabeni	1				1		1	3
Zodariidae_Lutica_sp_MH12-MH13	Zodariidae_Lutica_abalonea		1			1			1	justification of morphology terminal: only species described from mainland California, where AToL specimen was found
Zodariidae_Mallinella_sp_MR207	Zodariidae_Mallinella_tuberculata		1			1			1	justification of morphology terminal: most common of several species described from Chiang Mai province, where AToL specimen was found
Zodariidae_Mallinella_sp_MR374	Zodariidae_Mallinella_allorostrata		1			1			1	justification of morphology terminal: one of several species described from Pahang State, where AToL specimen was found, random choice
Zodariidae_Platnickia_elegans_	Zodariidae_Platnickia_elegans	1				1		1	2
Zodariidae_Psammoduon_sp_cf. deserticola	Zodariidae_Psammoduon_deserticola	1				1			1
Zodariidae_Psammorygma_sp_MR726-MR727	Zodariidae_Psammorygma_caligatum		1			1			1	justification of morphology terminal: only one of three described species from Southern Africa (where AToL specimen was collected) for which morphometric data is reported
Zodariidae_Storena_cyanea_	Zodariidae_Storena_cyanea	1				1		1	3
Zodariidae_Subasteron_daviesae_	Zodariidae_Subasteron_daviesae	1				1		1	2
Zodariidae_Suffasia_sp_GH54	Zodariidae_Suffasia_mahasumana		1			1			1	justification of morphology terminal: two species described for Sri Lanka, where AToL specimen was found with type locality of S. mahasumana closest to locality of AToL specimen
Zodariidae_Tenedos_sp_cf. persulcatus	Zodariidae_Tenedos_procreator		1			1			1	justification of morphology terminal: no morphometric data for T. persulcatus (female unknown), replaced with closely related species (i.e. close genital characteristics)
Zodariidae_Tenedos_serrulatus_	Zodariidae_Tenedos_serrulatus	1				1			1
Zodariidae_Zodarion_italicum_	Zodariidae_Zodarion_italicum	1				1		1	4
Zodariidae_Capheris_sp_Guinea Bissau MR467					1					genus identification uncertain and no species of Capheris described from higher region, where AToL specimen was found
Zodariidae_Zodariellum_sp_Guinea Bissau MR469					1					monotypic genus with no morphometric data for females (females unknown)
Zoropsidae_Austrotengella_toddae_	Zoropsidae_Austrotengella_toddae	1				1			1
Zoropsidae_Ciniflella_sp_Iguazu MR699	Zoropsidae_Ciniflella_sp_IguazuMR699	1						1	1
Zoropsidae_Griswoldia_transversa_	Zoropsidae_Griswoldia_transversa	1				1			1
Zoropsidae_Kilyana_hendersoni_	Zoropsidae_Kilyana_hendersoni	1				1		1	2
Zoropsidae_Kilyana_sp_CG306	Zoropsidae_Kilyana_ingrami		1			1			1	justification of morphology terminal: one of two species other than K. hendersoni from region where AToL species was collected and for which morphometric data on females is reported, random choice (little morphometric differences between species)
Zoropsidae_Liocranoides_archeri_	Zoropsidae_Liocranoides_archeri	1				1			1
Zoropsidae_Phanotea_sathegyna_	Zoropsidae_Phanotea_sathegyna	1				1		1	2
Zoropsidae_Tengella_radiata_	Zoropsidae_Tengella_radiata	1				1		1	4
Zoropsidae_Uliodon_sp_CG124	Zoropsidae_Uliodon_frenatus		1			1			1	justification of morphology terminal: only one of three Uliodon species described from New Zealand for which morphometric data is reported
Zoropsidae_Uliodon_sp_CG127	Zoropsidae_Uliodon_sp_CG127	1						1	1
Zoropsidae_Uliodon_sp_CG182					1					little genetic distance to CG127, might be same species
Zoropsidae_Zorocrates_fuscus_	Zoropsidae_Zorocrates_fuscus	1				1		1	2
Zoropsidae_Zorocrates_sp_MR12	Zoropsidae_Zorocrates_unicolor		1			1		1	3	justification of morphology terminal: image data of congener available from AToL project
Zoropsidae_Zoropsis_spinimana_	Zoropsidae_Zoropsis_spinimana	1				1	1	1	4
		fraction of total used:				fraction of total used:			fraction of total used:
total number of terminals used:	828	0.694813	0.262967	0.0410133		0.921592	0.0639324	0.472859	0.37877	1
									0.236429	2
	n:	576	218	34	103				0.156815	3
									0.120627	4
									0.0591074	5
									0.0313631	6
									0.00536481	7
									mean:
									2.3561
