# Supplementary material for: Building behavior does not drive rates of phenotypic evolution in spiders
Source: Proc Natl Acad Sci U S A. 2021 Aug 9;118(33):e2102693118. doi: 10.1073/pnas.2102693118 (PMC8379907; doi:10.1073/pnas.2102693118)
Supplement: Supplementary File [file pnas.2102693118.sd02.xlsx]

## Sheet: morphology
family	genus	species	morphotype	terminal	WSC LSID	body_length	body_length_min	body_length_max	cephalothorax_length	cephalothorax_width	cephalothorax_height	paturon_length	AME_diameter	ALE_diameter	PME_diameter	PLE_diameter	L1	L1_femur	L1_patella	L1_tibia	L1_metatarsus	L1_tarsus	N	locality	References	notes	image_refs
Actinopodidae	Actinopus	insignis		Actinopodidae_Actinopus_insignis	[urn:lsid:nmbe.ch:spidersp:000904]	17.52			5.16	5.4		2.82	0.16	0.4	0.24	0.32	8.34	2.7	1.92	1.32	1.62	0.78	1	Castelar, Buenos Aires, Argentina	Ríos-Tamayo, D. & Goloboff, P. A. (2018). Taxonomic revision and morphology of the trapdoor spider genus Actinopus (Mygalomorphae: Actinopodidae) in Argentina. Bulletin of the American Museum of Natural History 419: 1-83.
Actinopodidae	Missulena	granulosa		Actinopodidae_Missulena_granulosa	[urn:lsid:nmbe.ch:spidersp:000926]	22			10	11	6.5	7	0.25	0.25	0.2	0.25	18.9	6	3.8	3.5	3.2	2.4	3	Western Australia	Womersley, H. (1943). A revision of the spiders of the genus Missulena Walckenaer 1805. Records of the South Australian Museum 7: 249-269.
Agelenidae	Agelena	labyrinthica		Agelenidae_Agelena_labyrinthica	[urn:lsid:nmbe.ch:spidersp:020860]	11.9	9.6	15.5	5.4	3.6			0.28	0.26	0.22	0.24	16.5	4.6	1.8	3.8	4.1	2.1	10	Crimea, Ukraine	Kovblyuk, M. M. & Kastrygina, Z. A. (2011). On two closely related funnel-web spider species, Agelena orientalis C.L. Koch, 1837, and A. labyrinthica (Clerck, 1757) (Aranei: Agelenidae). Arthropoda Selecta 20: 273-282.
Agelenidae	Agelena	labyrinthica		Agelenidae_Agelena_labyrinthica	[urn:lsid:nmbe.ch:spidersp:020860]	11.4			4.7	3.4													1	La Calamine, Belgium	Blauwe, R. de (1980). Revision de la famille des Agelenidae (Araneae) habitant la region mediterraneene (3e partie). Bulletin de l'Institut Royal des Sciences Naturelles de Belgique 52(11): 1-28.	total length calculated as sum of given carapace and opisthosoma length
Agelenidae	Agelena	labyrinthica		Agelenidae_Agelena_labyrinthica	[urn:lsid:nmbe.ch:spidersp:020860]	14	10.88	17.13	5.06	3.59							16.24	4.53	1.76	3.65	4.06	2.24	15	Kanayamako Lake, Furano-shi, Hokkaido, Japan	Tanikawa, A. (2005). Japanese spiders of the genus Agelena (Araneae: Agelenidae). Acta Arachnologica 54: 23-30.
Agelenidae	Agelena	labyrinthica		Agelenidae_Agelena_labyrinthica	[urn:lsid:nmbe.ch:spidersp:020860]					3.53	2.75	1.98											1		Web resource, Youtube	measured in macrophotography, scale calibrated by mean carapace width of species	Karnatowski
Agelenidae	Agelenopsis	aperta		Agelenidae_Agelenopsis_aperta	[urn:lsid:nmbe.ch:spidersp:020904]	13.475	11.03	15.92		4.505													27	east of Boulder, Valmont Buttes, Boulder County, CO, USA	Whitman-Zai, J., Francis, M., Geick, M. & Cushing, P. E. (2015). Revision and morphological phylogenetic analysis of the funnel web spider genus Agelenopsis (Araneae: Agelenidae). Journal of Arachnology 43: 1-25.	total length, carapace width taken from average of extreme values
Agelenidae	Agelenopsis	aperta		Agelenidae_Agelenopsis_aperta	[urn:lsid:nmbe.ch:spidersp:020904]	15.4			7	4.8													5	Valmont, CO, USA	Chamberlin, R. V. & Ivie, W. (1941). North American Agelenidae of the genera Agelenopsis, Calilena, Ritalena and Tortolena. Annals of the Entomological Society of America 34: 585-628.
Agelenidae	Agelenopsis	aperta		Agelenidae_Agelenopsis_aperta	[urn:lsid:nmbe.ch:spidersp:020904]	17.5			8	5.3		2.8					23.7	6.5	2.5	5.5	6	3.2	1	Grizzly Peak, Berkeley, CA, USA	Schenkel, E. (1950). Spinnentiere aus dem westlichen Nordamerika, gesammelt von Dr. Hans Schenkel-Rudin. Erster Teil. Verhandlungen der Naturforschenden Gesellschaft in Basel 61: 28-92.
Agelenidae	Agelenopsis	pennsylvanica		Agelenidae_Agelenopsis_pennsylvanica	[urn:lsid:nmbe.ch:spidersp:020911]	11.675	9.35	14		3.63													27	Klug, PA, USA	Whitman-Zai, J., Francis, M., Geick, M. & Cushing, P. E. (2015). Revision and morphological phylogenetic analysis of the funnel web spider genus Agelenopsis (Araneae: Agelenidae). Journal of Arachnology 43: 1-25.	total length, carapace width taken from average of extreme values
Agelenidae	Agelenopsis	pennsylvanica		Agelenidae_Agelenopsis_pennsylvanica	[urn:lsid:nmbe.ch:spidersp:020911]	11.85	6.7	17	5.15	3.45													13	PA, USA	Chamberlin, R. V. & Ivie, W. (1941). North American Agelenidae of the genera Agelenopsis, Calilena, Ritalena and Tortolena. Annals of the Entomological Society of America 34: 585-628.	total length, carapace length, carapace width taken from average of extreme values
Agelenidae	Allagelena	difficilis		Agelenidae_Allagelena_difficilis	[urn:lsid:nmbe.ch:spidersp:020837]	8.5	7.1	9.9																	Chen, Z. F. & Song, D. X. (1980). [Agelena difficilis]. Chinese Journal of Zoology, Peking 1980: 14-15.	total length taken from average of extreme values
Agelenidae	Barronopsis	barrowsi		Agelenidae_Barronopsis_barrowsi	[urn:lsid:nmbe.ch:spidersp:020923]				2.61	1.67										1.67			44	Fort Meyers, FL, USA	Stocks, I. C. (2009). Systematics and natural history of Barronopsis (Araneae: Agelenidae), with description of a new species. Zootaxa 2270: 1-38.
Agelenidae	Barronopsis	barrowsi		Agelenidae_Barronopsis_barrowsi	[urn:lsid:nmbe.ch:spidersp:020923]	6			2.8	1.9													1	Gainesville, FL, USA	Gertsch, W. J. (1934). Further notes on American spiders. American Museum Novitates 726: 1-26.
Agelenidae	Barronopsis	barrowsi		Agelenidae_Barronopsis_barrowsi	[urn:lsid:nmbe.ch:spidersp:020923]	6.15			2.5	1.9			0.15	0.15	0.15	0.15		2.35		1.85	2	1.3	1	Ojito de-Agua, Cañón del RÍo Yarey, Guantánamo, Cuba	Alayón G., G. (1993). El género Barronopsis (Araneae: Agelenidae) en Cuba. Poeyana 435: 1-15.
Agelenidae	Draconarius	cangshanensis		Agelenidae_Draconarius_cangshanensis	[urn:lsid:nmbe.ch:spidersp:049976]	10.2			4.49	3.06			0.15	0.2	0.18	0.2	11.62	3.26			2.75	1.73	1	China: Yunnan, Dali city, Cangshan, Huandianba	Zhu, M. S., Wang, X. P. & Zhang, Z. S. (2017). Fauna Sinica: Invertebrata Vol. 59: Arachnida: Araneae: Agelenidae and Amaurobiidae. Science Press, Beijing, 727 pp.
Agelenidae	Eratigena	atrica		Agelenidae_Eratigena_atrica	[urn:lsid:nmbe.ch:spidersp:021197]	13.96			7.42	5.45							32.3						1	D.C. Dept. Grounds, Washington D.C., USA	Fox, I. (1937). Notes on North American agelenid spiders. The Canadian Entomologist 69: 174-177.
Agelenidae	Eratigena	atrica		Agelenidae_Eratigena_atrica	[urn:lsid:nmbe.ch:spidersp:021197]	12.11			5.84	4.1			0.26	0.27	0.23	0.24		6.94	2.28	6.61		3.21	1	Europe	Bolzern, A., Burckhardt, D. & Hänggi, A. (2013). Phylogeny and taxonomy of European funnel-web spiders of the Tegenaria-Malthonica complex (Araneae: Agelenidae) based upon morphological and molecular data. Zoological Journal of the Linnean Society 168: 723-848.	total length taken from carapace and opisthosoma sum
Agelenidae	Eratigena	atrica		Agelenidae_Eratigena_atrica	[urn:lsid:nmbe.ch:spidersp:021197]	15.5			6.63	5	3.8	3.2	0.27		0.23				2.34				1	Brisbane Forest Park, Queensland, Australia	https://www.morphbank.net/Browse/ByImage/?tsn=999008968	measured in microscopy images, scale calibrated by mean carapace length	Griswold, 2009
Agelenidae	Eratigena	atrica		Agelenidae_Eratigena_atrica	[urn:lsid:nmbe.ch:spidersp:021197]							3.2											1		Web resource, Wikipedia Commons	measured in macrophotography, scale calibrated by mean paturon length of species
Agelenidae	Hololena	curta		Agelenidae_Hololena_curta	[urn:lsid:nmbe.ch:spidersp:020984]	12.4			5.3	3.5													1	CA, USA	Chamberlin, R. V. & Ivie, W. (1942). Agelenidae of the genera Hololena, Novalena, Rualena and Melpomene. Annals of the Entomological Society of America 35: 203-241.
Agelenidae	Hololena	nedra		Agelenidae_Hololena_nedra	[urn:lsid:nmbe.ch:spidersp:020994]	10.3	7.6	13	5.15	3.425														Corvallis, Oregon, USA	Chamberlin, R. V. & Ivie, W. (1942). Agelenidae of the genera Hololena, Novalena, Rualena and Melpomene. Annals of the Entomological Society of America 35: 203-241.	mean of extreme values
Agelenidae	Hololena	nedra		Agelenidae_Hololena_nedra	[urn:lsid:nmbe.ch:spidersp:020994]				4.81	3.35	2.78	1.94	0.17	0.16	0.15	0.18	10.51	2.87	1.36	2.28	2.39	1.61	1	USA: California, Sonoma Co., Petaluma, 23 Meadowglen Dr.	https://www.morphbank.net/Browse/ByImage/?tsn=999008981	measured in microscopy images	Griswold
Agelenidae	Pireneitega	luniformis		Agelenidae_Pireneitega_luniformis	[urn:lsid:nmbe.ch:spidersp:022803]	10.3			5.1	4.1							16.6	4.3	2.3	4	4	2	1	Xiaguan City, Yunnan Province, China	Zhu, C. D. & Wang, J. F. (1994). Seven new species of the genus Coelotes from China (Araneae: Agelenidae). Acta Zootaxonomica Sinica 19: 37-45.
Agelenidae	Tamgrinia	palpator		Agelenidae_Tamgrinia_palpator	[urn:lsid:nmbe.ch:spidersp:023204]	17.4			7.5	5.3							20.4	5			4.9	3	1	Xizang, Jirong County, China	Hu, J. L. & Li, A. H. (1987). The spiders collected from the fields and the forests of Xizang Autonomous Region, China. (II). Agricultural Insects, Spiders, Plant Diseases and Weeds of Xizang 2: 247-353.
Agelenidae	Tegenaria	domestica		Agelenidae_Tegenaria_domestica	[urn:lsid:nmbe.ch:spidersp:021218]	8.5			4.1	2.9			0.15	0.17	0.17	0.19	16.9	4	1.5	4.1	4.9	2.4	3	Europe	Bolzern, A., Burckhardt, D. & Hänggi, A. (2013). Phylogeny and taxonomy of European funnel-web spiders of the Tegenaria-Malthonica complex (Araneae: Agelenidae) based upon morphological and molecular data. Zoological Journal of the Linnean Society 168: 723-848.
Agelenidae	Tegenaria	domestica		Agelenidae_Tegenaria_domestica	[urn:lsid:nmbe.ch:spidersp:021218]	8.94			4.62	2.91							14.28	3.6	1.4	3.36	3.6	2.32	1	South Island, New Zealand	Forster, R. R. & Wilton, C. L. (1973). The spiders of New Zealand. Part IV. Otago Museum Bulletin 4: 1-309.
Agelenidae	Tegenaria	domestica		Agelenidae_Tegenaria_domestica	[urn:lsid:nmbe.ch:spidersp:021218]	8.643			3.786	2.857										3.429			1	Madeira	Macías-Hernández, N., Ramos, C., Domènech, M., Febles, S., Santos, I., Arnedo, M., Borges, P., Emerson, B. & Cardoso, P. (2020). A database of functional traits for spiders from native forests of the Iberian Peninsula and Macaronesia. Biodiversity Data Journal 8: e49159.
Agelenidae	Tegenaria	domestica		Agelenidae_Tegenaria_domestica	[urn:lsid:nmbe.ch:spidersp:021218]	7.94			3.56	2.75							14.11	3.63	1.28	3.63	3.63	2.19	1	Taegu, South Korea	Paik, K. Y. (1971). Korean spiders of genus Tegenaria (Araneae, Agelenidae). Korean Journal of Zoology 14: 19-26.
Agelenidae	Tegenaria	domestica		Agelenidae_Tegenaria_domestica	[urn:lsid:nmbe.ch:spidersp:021218]				3.55	2.61										3.48			1		https://wiki.arages.de/images/0/01/T._domestica_female_100.jpg	measured in macrophotography, scale calibrated by mean body length of species	Broekhuis, 2010
Agelenidae	Textrix	denticulata		Agelenidae_Textrix_denticulata	[urn:lsid:nmbe.ch:spidersp:021309]	6.2			3	1.9													1	Europe	Blauwe, R. de (1980). Revision de la famille des Agelenidae (Araneae) de la region mediterraneene (2e partie). Bulletin de l'Institut Royal des Sciences Naturelles de Belgique 52(1): 1-54.
Agelenidae	Textrix	denticulata		Agelenidae_Textrix_denticulata	[urn:lsid:nmbe.ch:spidersp:021309]	6	7	8	3.1															Europe	Dahl, M. (1931). Spinnentiere oder Arachnoidea. 24. Familie. Agelenidae. Die Tierwelt Deutschlands 23: 1-46.
Agelenidae	Textrix	denticulata		Agelenidae_Textrix_denticulata	[urn:lsid:nmbe.ch:spidersp:021309]	9.9	9.2	10.6															9	Turkey	Seyyar, O., Harmanşah, İ., Türkeş, T. & Demir, H. (2016). A further study on Textrix denticulata (Olivier, 1789) from Turkey (Araneae: Agelenidae). Serket 15(2): 80-84.	total length taken from average of extreme values
Agelenidae	Textrix	denticulata		Agelenidae_Textrix_denticulata	[urn:lsid:nmbe.ch:spidersp:021309]				3.05	1.89	1.6	1.12											1	Mill Hollow, Logan Canyon, Cache County, Utah, USA	https://www.morphbank.net/Browse/ByImage/?tsn=999008891	measured in microscopy images, scale calibrated by mean carapace length	Griswold, 2009
Agelenidae	Textrix	denticulata		Agelenidae_Textrix_denticulata	[urn:lsid:nmbe.ch:spidersp:021309]	7.036	6.09	8.64	2.918	1.873										1.4			5	Spain	Macías-Hernández, N., Ramos, C., Domènech, M., Febles, S., Santos, I., Arnedo, M., Borges, P., Emerson, B. & Cardoso, P. (2020). A database of functional traits for spiders from native forests of the Iberian Peninsula and Macaronesia. Biodiversity Data Journal 8: e49159.
Amaurobiidae	Amaurobius	fenestralis		Amaurobiidae_Amaurobius_fenestralis	[urn:lsid:nmbe.ch:spidersp:022604]	7			4																Wiehle, H. (1953). Spinnentiere oder Arachnoidea (Araneae) IX: Orthognatha-Cribellatae-Haplogynae-Entelegynae (Pholcidae, Zodariidae, Oxyopidae, Mimetidae, Nesticidae). Die Tierwelt Deutschlands 42: 1-150.
Amaurobiidae	Amaurobius	fenestralis		Amaurobiidae_Amaurobius_fenestralis	[urn:lsid:nmbe.ch:spidersp:022604]	9			4								11								Menge, A. (1871). Preussische Spinnen. IV. Abtheilung. Schriften der Naturforschenden Gesellschaft in Danzig (N. F.) 2: 265-296.
Amaurobiidae	Amaurobius	fenestralis		Amaurobiidae_Amaurobius_fenestralis	[urn:lsid:nmbe.ch:spidersp:022604]				4								11							Europe	Koch, L. (1868). Die Arachnidengattungen Amaurobius, Coelotes and Cybaeus. Abhandlungen der Naturhistorischen Gesellschaft zu Nürnberg 4: 1-52.
Amaurobiidae	Amaurobius	fenestralis		Amaurobiidae_Amaurobius_fenestralis	[urn:lsid:nmbe.ch:spidersp:022604]	7.3	5.8	9.2	3.49	2.33													33	Sweden	Almquist, S. (2006). Swedish Araneae, part 2--families Dictynidae to Salticidae. Insect Systematics & Evolution, Supplement 63: 285-601.
Amaurobiidae	Amaurobius	fenestralis		Amaurobiidae_Amaurobius_fenestralis	[urn:lsid:nmbe.ch:spidersp:022604]				3.32	2.46			0.15	0.18	0.16	0.16				2.09	2.03	1.12	1		https://wiki.arages.de/images/5/5b/Amaurobius-fenestralis_No-Liesten_09-10_01.jpg	measured in macrophotography, scale calibrated by mean body length of species	Grabolle, 2010
Amaurobiidae	Amaurobius	similis		Amaurobiidae_Amaurobius_similis	[urn:lsid:nmbe.ch:spidersp:022639]				5								13.5							Europe	Koch, L. (1868). Die Arachnidengattungen Amaurobius, Coelotes and Cybaeus. Abhandlungen der Naturhistorischen Gesellschaft zu Nürnberg 4: 1-52.
Amaurobiidae	Amaurobius	similis		Amaurobiidae_Amaurobius_similis	[urn:lsid:nmbe.ch:spidersp:022639]	9.8			4.38	3.11													1	Sweden	Almquist, S. (2006). Swedish Araneae, part 2--families Dictynidae to Salticidae. Insect Systematics & Evolution, Supplement 63: 285-601.
Amaurobiidae	Amaurobius	similis		Amaurobiidae_Amaurobius_similis	[urn:lsid:nmbe.ch:spidersp:022639]	9.07			4.1	2.75	2.55	1.86	0.14	0.15	0.13	0.13			1.3	2.73	2.68	1.22	1			measured in microscopy images	Hormiga
Amaurobiidae	Amaurobius	similis		Amaurobiidae_Amaurobius_similis	[urn:lsid:nmbe.ch:spidersp:022639]					3.356							11.99	3.26	1.57	2.81	2.74	1.6	1	Germany	https://wiki.arages.de/images/c/c9/Amaurobius_similis_6_1024.jpg	measured in macrophotography, scale calibrated by mean body length of species	Merches, 2017
Amaurobiidae	Callobius	bennetti		Amaurobiidae_Callobius_bennetti	[urn:lsid:nmbe.ch:spidersp:022679]	9.5	8	11																CT, USA	Kaston, B. J. (1948). Spiders of Connecticut. Bulletin of the Connecticut State Geological and Natural History Survey 70: 1-874.	total length taken from average of extreme values
Amaurobiidae	Callobius	bennetti		Amaurobiidae_Callobius_bennetti	[urn:lsid:nmbe.ch:spidersp:022679]	8.9			4.2	3.2							10.6							USA	Blackwall, J. (1846). Notice of spiders captured by Professor Potter in Canada, with descriptions of such species as appear to be new to science. Annals and Magazine of Natural History 17: 30-44, 76-82.
Amaurobiidae	Callobius	bennetti		Amaurobiidae_Callobius_bennetti	[urn:lsid:nmbe.ch:spidersp:022679]	10			4.5	3.07														near Toronto, Ontario, Canada	Chamberlin, R. V. & Ivie, W. (1947). North American dictynid spiders. Annals of the Entomological Society of America 40: 29-55.
Amaurobiidae	Callobius	bennetti		Amaurobiidae_Callobius_bennetti	[urn:lsid:nmbe.ch:spidersp:022679]	10.3			4.6	3.1	2.5	2.2	0.19	0.2	0.15	0.19	10.22	2.82	1.16	2.54	2.21	1.49	1	Silver Spring, Montgomery Co., Maryland, USA	https://www.morphbank.net/Browse/ByImage/?tsn=999009588	measured in microscopy images, calibrated by carapace width	Benjamin & Hormiga, 2009
Amaurobiidae	Callobius	bennetti		Amaurobiidae_Callobius_bennetti	[urn:lsid:nmbe.ch:spidersp:022679]							2.2											1		Web resource, Bugguide	measured in macrophotography of Callobius pictu, scale calibrated by mean paturon length of C. bennetti	Basu, 2012
Amaurobiidae	Pimus	iviei		Amaurobiidae_Pimus_iviei	[urn:lsid:nmbe.ch:spidersp:023036]	5.25	4.5	6	2.45	1.625													14	Northern California	Leech, R. E. (1972). A revision of the Nearctic Amaurobiidae (Arachnida: Araneida). Memoirs of the Entomological Society of Canada 84: 1-182.	mean of extreme values
Ammoxenidae	Ammoxenus	amphalodes		Ammoxenidae_Ammoxenus_amphalodes	[urn:lsid:nmbe.ch:spidersp:026156]	5.5	4.3	6.3	2.4	1.9													11	11 km SSE of Pongola, Ngotshe, Natal, South Africa	Dippenaar-Schoeman, A. S. & Meyer, M. K. P. (1980). On the species of the African genus Ammoxenus (Araneae: Ammoxenidae), with decriptions of two new species. Journal of the Entomological Society of South Africa 43: 41-49.
Ammoxenidae	Ammoxenus	amphalodes		Ammoxenidae_Ammoxenus_amphalodes	[urn:lsid:nmbe.ch:spidersp:026156]	7.1			2	1.8	1	0.67	0.09	0.08	0.06	0.07	5	1.3	0.6	0.6	1.2	1.3	1	Deelhoek, South Africa	https://www.morphbank.net/Browse/ByImage/?tsn=999009020	measured in published images	Ramirez, 2004
Ammoxenidae	Ammoxenus	daedalus		Ammoxenidae_Ammoxenus_daedalus	[urn:lsid:nmbe.ch:spidersp:026158]	6.5	5.3	9.2	2.5	2.2													15	16 km NE of Dendron, Soutpansberg, Transvaal, South Africa	Dippenaar[-Schoeman], A. S. & Meyer, M. K. P. (1980). On the species of the African genus Ammoxenus (Araneae: Ammoxenidae), with decriptions of two new species. Journal of the Entomological Society of South Africa 43: 41-49.
Ammoxenidae	Rastellus	florisbad		Ammoxenidae_Rastellus_florisbad	[urn:lsid:nmbe.ch:spidersp:026163]	3.3			1.2	0.85			0.08	0.06	0.09	0.05							1	Florisbad, Brandford, South Africa	Lotz, L. N. (1996). The female of Rastellus florisbad (Araneae: Ammoxenidae). Journal of African Zoology 110: 367-368.
Anapidae	Acrobleps	hygrophilus		Anapidae_Acrobleps_hygrophilus	[urn:lsid:nmbe.ch:spidersp:009190]	1.45			0.64	0.55							2.9	0.92	0.32	0.69	0.33	0.64	1	Myrtle Gully, The Cascades, TAS, Australia	Hickman, V. V. (1979). Some Tasmanian spiders of the families Oonopidae, Anapidae and Mysmenidae. Papers and Proceedings of the Royal Society of Tasmania 113: 53-79.
Anapidae	Acrobleps	hygrophilus		Anapidae_Acrobleps_hygrophilus	[urn:lsid:nmbe.ch:spidersp:009190]	1.54			0.63	0.58	0.33	0.25	0.03	0.07	0.06	0.06							1		Lopardo, L. & Hormiga, G. (2008). Phylogenetic placement of the Tasmanian spider Acrobleps hygrophilus (Araneae, Anapidae) with comments on the evolution of the capture web in Araneoidea. Cladistics 24: 1-33.	measured in SEM images from paper; total length taken from carapace and opisthosoma sum	Lopardo & Hormiga, 2008
Anapidae	Anapisona	kethleyi		Anapidae_Anapisona_kethleyi	[urn:lsid:nmbe.ch:spidersp:009076]	1.19			0.61	0.48	0.4						1.68	0.52	0.18	0.43	0.22	0.33	10	Costa Rica & Mexico	Platnick, N. I. & Shadab, M. U. (1979). A review of the spider genera Anapisona and Pseudanapis (Araneae, Anapidae). American Museum Novitates 2672: 1-20.
Anapidae	Anapisona	kethleyi		Anapidae_Anapisona_kethleyi	[urn:lsid:nmbe.ch:spidersp:009076]	1.41			0.63	0.49	0.38	0.26	0	0.08	0.06	0.07	1.72	0.51	0.19	0.39	0.24	0.39	1	Monumento Natural Bonampak, Ocosingo, Chiapas, Mexico	Lopardo, L. & Hormiga, G. (2015). Out of the twilight zone: phylogeny and evolutionary morphology of the orb-weaving spider family Mysmenidae, with a focus on spinneret spigot morphology in symphytognathoids (Araneae, Araneoidea). Zoological Journal of the Linnean Society 173(3): 527-786.	measured in SEM images from paper	Lopardo & Hormiga, 2015
Anapidae	Conculus	lyugadinus		Anapidae_Conculus_lyugadinus	[urn:lsid:nmbe.ch:spidersp:009102]	2.4			1.1		0.4						4.7	1.7	0.4	1.2	0.6	0.9	1	Ryuga cave, Kochi, Japan	Komatsu, T. (1961). Cave spiders of Japan, their taxonomy, chorology and ecology. Arachnological Society of East Asia, Osaka, 91 pp.
Anapidae	Conculus	lyugadinus		Anapidae_Conculus_lyugadinus	[urn:lsid:nmbe.ch:spidersp:009102]	2.63			1.18	0.8	0.5	0.51	0.03	0.09	0.07	0.09	5.34	1.73	0.5	1.48	0.79	0.84	1	Xiannv Cave, Shentong Town, Nanchuan District, Chongqing City, China	Lin, Y. C. (2012). Note of Anapidae (Araneae) spiders and Conculus, a new record genus from China. Sichuan Journal of Zoology 31: 817-820.	chelicerae & eye diameters measured in microscopy images from paper	Lin, 2012
Anapidae	Crassanapis	cekalovici		Anapidae_Crassanapis_cekalovici	[urn:lsid:nmbe.ch:spidersp:009105]	1.18			0.56	0.5	0.37												1	Tome, Concepcion, Region del Bio-Bio (VIII), Chile	Platnick, N. I. & Forster, R. R. (1989). A revision of the temperate South American and Australasian spiders of the family Anapidae (Araneae, Araneoidea). Bulletin of the American Museum of Natural History 190: 1-139.
Anapidae	Crassanapis	cekalovici		Anapidae_Crassanapis_cekalovici	[urn:lsid:nmbe.ch:spidersp:009105]	1.67			0.78	0.74	0.55	0.24	0.04	0.06	0.06	0.06	2.79	0.92	0.39	0.68	0.26	0.54	1			measured in microscopy images	Hormiga et al.
Anapidae	Elanapis	aisen		Anapidae_Elanapis_aisen	[urn:lsid:nmbe.ch:spidersp:009114]	1.02			0.46	0.39	0.3												1	89 km south of Puerto Puyuhuapi, Aisen, Region de Aisen (XI), Chile	Platnick, N. I. & Forster, R. R. (1989). A revision of the temperate South American and Australasian spiders of the family Anapidae (Araneae, Araneoidea). Bulletin of the American Museum of Natural History 190: 1-139.
Anapidae	Elanapis	aisen		Anapidae_Elanapis_aisen	[urn:lsid:nmbe.ch:spidersp:009114]	1.02			0.51	0.41	0.32	0.1	0.03	0.06	0.05	0.05	1.08	0.32	0.14	0.23	0.13	0.26	1	Parque Alerce Andino, Correntoso, Sendero Huillifoten, bosque húmedo, Reg. X, Llanquihue, Chile	https://www.morphbank.net/Browse/ByImage/?tsn=999009244	measured in published images	Lopardo, 2006
Anapidae	Maxanapis	bartle		Anapidae_Maxanapis_bartle	[urn:lsid:nmbe.ch:spidersp:009121]	1.91			0.78	0.57	0.44												1	west side of Mt. Bartle Frere, northern Queensland, Australia	Platnick, N. I. & Forster, R. R. (1989). A revision of the temperate South American and Australasian spiders of the family Anapidae (Araneae, Araneoidea). Bulletin of the American Museum of Natural History 190: 1-139.
Anapidae	Micropholcomma	sp	MR667	Anapidae_Micropholcomma_sp_MR667					0.43	0.35		0.16	0.04	0.06	0.04	0.06			0.12	0.2	0.11	0.21	1			measured in microscopy images	Ramirez & Izquierdo
Anapidae	Pseudanapis	parocula		Anapidae_Pseudanapis_parocula	[urn:lsid:nmbe.ch:spidersp:009152]	0.83			0.31	0.32	0.22						0.98	0.29	0.11	0.21	0.14	0.23	1	Buitenzorg, Java, Indonesia	Platnick, N. I. & Shadab, M. U. (1979). A review of the spider genera Anapisona and Pseudanapis (Araneae, Anapidae). American Museum Novitates 2672: 1-20.
Anapidae	Pseudanapis	parocula		Anapidae_Pseudanapis_parocula	[urn:lsid:nmbe.ch:spidersp:009152]	0.95			0.37	0.41							1.14	0.34	0.14	0.26	0.19	0.21	1	Weyers, Sumatra, Indonesia	Brignoli, P. M. (1981). New or interesting Anapidae (Arachnida, Araneae). Revue Suisse de Zoologie 88: 109-134.
Anapidae	Raveniella	peckorum		Anapidae_Raveniella_peckorum	[urn:lsid:nmbe.ch:spidersp:042995]	1.22			0.6	0.43								0.45					1	Modong Nature Reserve, 15 km NE. of Rockingham, Western Australia, Australia	Rix, M. G. & Harvey, M. S. (2010). The spider family Micropholcommatidae (Arachnida, Araneae, Araneoidea): a relimitation and revision at the generic level. ZooKeys 36: 1-321.
Anapidae	Raveniella	peckorum		Anapidae_Raveniella_peckorum	[urn:lsid:nmbe.ch:spidersp:042995]				0.52	0.38										0.37			1		http://www.arachne.org.au/_dbase_upl/raveniella-peckorum-swanbourne---perth-wa-female-2.jpg	measured in macrophotography image, scale calibrated by mean body length of species	M. Rix
Anapidae	Taliniella	nigra		Anapidae_Taliniella_nigra	[urn:lsid:nmbe.ch:spidersp:005488]	1.13			0.48	0.39	0.42						0.99	0.34	0.1	0.23	0.1	0.22	1	Summit Track, Little Barrier Island, New Zealand	Forster, R. R. (1959). The spiders of the family Symphytognathidae. Transactions and Proceedings of the Royal Society of New Zealand 86: 269-329.	total length calculated as sum of prosoma and opisthosoma length
Anapidae	Tasmanapis	strahan		Anapidae_Tasmanapis_strahan	[urn:lsid:nmbe.ch:spidersp:009175]	1.26			0.5	0.41	0.2												1	10.4-13.1 km SE of Strahan, TAS, Australia	Platnick, N. I. & Forster, R. R. (1989). A revision of the temperate South American and Australasian spiders of the family Anapidae (Araneae, Araneoidea). Bulletin of the American Museum of Natural History 190: 1-139.
Anapidae	Tasmanapis	strahan		Anapidae_Tasmanapis_strahan	[urn:lsid:nmbe.ch:spidersp:009175]	1.19			0.53	0.42	0.37	0.14	0.04	0.04	0.04	0.05	1.7	0.53	0.16	0.46	0.18	0.37	1	Newall Creek, Franklin-Gordon Wild Rivers N.P., Tasmania, Australia	https://www.morphbank.net/Browse/ByImage/?tsn=999010294	measured in published images	M. Ramirez, 2010
Anapidae	Raveniella	luteola		Anapidae_Raveniella_luteola	[urn:lsid:nmbe.ch:spidersp:005486]	1.29			0.5	0.21	0.31						1.04	0.33	0.1	0.26	0.11	0.24	1	National Park, NSW, Australia	Forster, R. R. (1959). The spiders of the family Symphytognathidae. Transactions and Proceedings of the Royal Society of New Zealand 86: 269-329.	total length calculated by adding opisthosoma and carapace length
Anapidae	Raveniella	luteola		Anapidae_Raveniella_luteola	[urn:lsid:nmbe.ch:spidersp:005486]	1.302			0.67	0.48							1.288	0.397	0.164	0.315	0.164	0.247	1	Mt. Wellington, TAS, Australia	Hickman, V. V. (1945). A new group of apneumone spiders. Transactions of the Connecticut Academy of Arts and Sciences 36: 135-157.
Anapidae	Raveniella	luteola		Anapidae_Raveniella_luteola	[urn:lsid:nmbe.ch:spidersp:005486]	1.04			0.56	0.4	0.39	0.22	0.02	0.03	0.03	0.04	1.19	0.39	0.15	0.27	0.15	0.23	1			measured in microscopy images
Anapidae	Zealanapis	armata		Anapidae_Zealanapis_armata	[urn:lsid:nmbe.ch:spidersp:009180]	1.192			0.425	0.334	0.342						0.971	0.296	0.092	0.217	0.108	0.258	1	Stokes Valley, Wellington, North Island, New Zealand	Forster, R. R. (1951). New Zealand spiders of the family Symphytognathidae. Records of the Canterbury Museum 5: 231-244, Pl. 51-54.	total length calculated by adding opisthosoma and carapace length
Anapidae	Zealanapis	armata		Anapidae_Zealanapis_armata	[urn:lsid:nmbe.ch:spidersp:009180]	1.11			0.39	0.25	0.23												1	New Zealand	Platnick, N. I. & Forster, R. R. (1989). A revision of the temperate South American and Australasian spiders of the family Anapidae (Araneae, Araneoidea). Bulletin of the American Museum of Natural History 190: 1-139.
Anapidae	Holarchaea	novaeseelandiae		Anapidae_Holarchaea_novaeseelandiae	[urn:lsid:nmbe.ch:spidersp:005466]	1.23			0.48	0.39	0.49						1.513	0.511	0.139	0.346	0.179	0.338	1	New Zealand: Leslie Valley, Mount Arthur District	Forster, R. R. (1949). New Zealand spiders of the family Archaeidae. Records of the Canterbury Museum 5: 193-203.	total length calculated by adding opisthosoma and carapace length
Anapidae	Holarchaea	novaeseelandiae		Anapidae_Holarchaea_novaeseelandiae	[urn:lsid:nmbe.ch:spidersp:005466]				0.45	0.39	0.5	0.46	0.02	0.04	0.03	0.05	1.19	0.42	0.12	0.25	0.13	0.27	1		Web resource, iNaturalist	measured in microscopy images of Holarchaea sp., scale calibrated by mean carapace width of H. novaeseelandiae	Thorpe
Antrodiaetidae	Aliatypus	isolatus		Antrodiaetidae_Aliatypus_isolatus	[urn:lsid:nmbe.ch:spidersp:000116]				5.71	4.349			0.13	0.286				3.86		2.326	1.948	0.981	10	Cave Springs Campground, about 9 mi. north of Sedona in Oak Creek Canyon, Coconino Co., AZ, USA	Coyle, F. A. (1974). Systematics of the trapdoor spider genus Aliatypus (Araneae: Antrodiaetidae). Psyche, Cambridge 81: 431-500.
Antrodiaetidae	Antrodiaetus	gertschi		Antrodiaetidae_Antrodiaetus_gertschi	[urn:lsid:nmbe.ch:spidersp:000135]				7.44	5.635			0.135	0.326				5.867		3.588	4.109	1.616	57	Manzanita Lake, Lassen Volcanic National Park, Shasta Co., CA, USA	Coyle, F. A. (1968). The mygalomorph spider genus Atypoides (Araneae: Antrodiaetidae). Psyche, Cambridge 75: 157-194.
Antrodiaetidae	Antrodiaetus	riversi		Antrodiaetidae_Antrodiaetus_riversi	[urn:lsid:nmbe.ch:spidersp:000137]				6.08	4.793			0.178	0.369				4.913		3.14	3.427	1.439	86	CA, USA	Coyle, F. A. (1968). The mygalomorph spider genus Atypoides (Araneae: Antrodiaetidae). Psyche, Cambridge 75: 157-194.
Antrodiaetidae	Antrodiaetus	unicolor		Antrodiaetidae_Antrodiaetus_unicolor	[urn:lsid:nmbe.ch:spidersp:000133]	17.4			7.8								16.66	5.47	2.7	3.35	3.36	1.78	5		Hendrixson, B. E. & Bond, J. E. (2005). Two sympatric species of Antrodiaetus from southwestern North Carolina (Araneae, Mygalomorphae, Antrodiaetidae). Zootaxa 872: 1-19.	body length measured from image in paper [N=1]	Hendrixson & Bond, 2005
Antrodiaetidae	Antrodiaetus	unicolor		Antrodiaetidae_Antrodiaetus_unicolor	[urn:lsid:nmbe.ch:spidersp:000133]				7.38	5.434			0.159	0.381				5.238		3.191	3.236	1.629	225	Appalachian, USA	Coyle, F. A. (1971). Systematics and natural history of the mygalomorph spider genus Antrodiaetus and related genera (Araneae: Antrodiaetidae). Bulletin of the Museum of Comparative Zoology 141: 269-402.
Antrodiaetidae	Antrodiaetus	unicolor		Antrodiaetidae_Antrodiaetus_unicolor	[urn:lsid:nmbe.ch:spidersp:000133]	15.49			6.89	5.31	5.13	3.73	0.17	0.26	0.18	0.21	14.52	4.64	2.44	2.96	2.86	1.62	1			measured in microscopy images	Bond & Spruill
Anyphaenidae	Amaurobioides	africana		Anyphaenidae_Amaurobioides_africana	[urn:lsid:nmbe.ch:spidersp:023633]	14			4.92	3.6										2.83	2.5		1	Luderitzbucht, Namibia	Ramírez, M. J. (2003). The spider subfamily Amaurobioidinae (Araneae, Anyphaenidae): a phylogenetic revision at the generic level. Bulletin of the American Museum of Natural History 277: 1-262.
Anyphaenidae	Amaurobioides	maritima		Anyphaenidae_Amaurobioides_maritima	[urn:lsid:nmbe.ch:spidersp:023638]	13.6			5.1	3.31							11.18	3.23	1.78	2.44	2.29	1.44	1	Allday Bay, Otago, South Island, New Zealand	Forster, R. R. (1970). The spiders of New Zealand. Part III. Otago Museum Bulletin 3: 1-184.	total length calculated as carapace and opisthosoma sum
Anyphaenidae	Amaurobioides	maritima		Anyphaenidae_Amaurobioides_maritima	[urn:lsid:nmbe.ch:spidersp:023638]	15.45			5.45	4.26													1	Otago, South Island, New Zealand	Ramírez, M. J. (2003). The spider subfamily Amaurobioidinae (Araneae, Anyphaenidae): a phylogenetic revision at the generic level. Bulletin of the American Museum of Natural History 277: 1-262.
Anyphaenidae	Amaurobioides	maritima		Anyphaenidae_Amaurobioides_maritima	[urn:lsid:nmbe.ch:spidersp:023638]				3.72	2.45	2.27	1.97	0.09	0.14	0.12	0.17	9.1	2.47	1.28	2.09	1.96	1.3	1			measured in microscopy images of A. pallida	Ramirez
Anyphaenidae	Anyphaena	accentuata		Anyphaenidae_Anyphaena_accentuata	[urn:lsid:nmbe.ch:spidersp:023645]	6.8			2.2														1		Braendegaard, J. (1966). Edderkopper eller spindlere I. Danmarks Fauna 72: 1-224
Anyphaenidae	Anyphaena	accentuata		Anyphaenidae_Anyphaena_accentuata	[urn:lsid:nmbe.ch:spidersp:023645]	6			2.5								9						1		Lebert, H. (1877). Die Spinnen der Schweiz, ihr Bau, ihr Leben, ihre systematische Übersicht. Neue Denkschriften der Schweizerischen Naturforschenden Gesellschaft 27: 1-321
Anyphaenidae	Anyphaena	accentuata		Anyphaenidae_Anyphaena_accentuata	[urn:lsid:nmbe.ch:spidersp:023645]				3								11						1		Koch, L. (1866). Die Arachniden-Familie der Drassiden. Nürnberg, Hefte 1-6, pp. 1-304.
Anyphaenidae	Anyphaena	accentuata		Anyphaenidae_Anyphaena_accentuata	[urn:lsid:nmbe.ch:spidersp:023645]	6.65			2.78	2.13	1.3	0.97	0.1	0.15	0.11	0.12	9.36	2.61	1.02	2.77	1.65	1.31	1			measured in microscopy images	Ramirez & Favre
Anyphaenidae	Anyphaena	accentuata		Anyphaenidae_Anyphaena_accentuata	[urn:lsid:nmbe.ch:spidersp:023645]	7.4	6.32	8.82	2.755	2.091													5	O Furno, Huesco, Aragon	Macías-Hernández, N., Ramos, C., Domènech, M., Febles, S., Santos, I., Arnedo, M., Borges, P., Emerson, B. & Cardoso, P. (2020). A database of functional traits for spiders from native forests of the Iberian Peninsula and Macaronesia. Biodiversity Data Journal 8: e49159.
Anyphaenidae	Aysha	lagenifera		Anyphaenidae_Aysha_lagenifera	[urn:lsid:nmbe.ch:spidersp:023772]	6.9			2.75	2.2	2		0.12	0.16	0.16	0.17	8.15	2.2	1.1	2	1.8	10.5	1	Guayraca, Tigre, Buenos Aires, Argentina	Brescovit, A. D. (1992). Revisão do grupo prospera do gênero Aysha Keyserling, 1891 na região Neotropical (Araneae: Anyphaenidae). Iheringia (Zool.) 72: 23-104
Anyphaenidae	Aysha	lagenifera		Anyphaenidae_Aysha_lagenifera	[urn:lsid:nmbe.ch:spidersp:023772]	6											6.9	2				0.9	1		Mello-Leitão, C. F. de (1944). Arañas de la provincia de Buenos Aires. Revista del Museo de La Plata (N.S., Zool.) 3: 311-393.
Anyphaenidae	Coptoprepes	campanensis		Anyphaenidae_Coptoprepes_campanensis	[urn:lsid:nmbe.ch:spidersp:038812]	3.17			1.4	1.02										0.72	0.61		1		Ramírez, M. J. (2003). The spider subfamily Amaurobioidinae (Araneae, Anyphaenidae): a phylogenetic revision at the generic level. Bulletin of the American Museum of Natural History 277: 1-262.
Anyphaenidae	Coptoprepes	campanensis		Anyphaenidae_Coptoprepes_campanensis	[urn:lsid:nmbe.ch:spidersp:038812]	3.7			1.56	1.04															Werenkraut, V. & Ramírez, M. J. (2009). A revision and phylogenetic analysis of the spider genus Coptoprepes (Araneae: Anyphaenidae, Amaurobioidinae). Zootaxa 2212: 1-40.	measured in microscopy images from paper	Werenkraut & Ramirez 2009
Anyphaenidae	Ferrieria	echinata		Anyphaenidae_Ferrieria_echinata	[urn:lsid:nmbe.ch:spidersp:023800]	3																	2		Simon, E. (1904). Etude sur les arachnides du Chili recueillis en 1900, 1901 et 1902, par MM. C. Porter, Dr Delfin, Barcey Wilson et Edwards. Annales de la Société Entomologique de Belgique 48: 83-114
Anyphaenidae	Ferrieria	echinata		Anyphaenidae_Ferrieria_echinata	[urn:lsid:nmbe.ch:spidersp:023800]	2.9			1.2	0.85							2.88								Tullgren, A. (1901). Contribution to the knowledge of the spider fauna of the Magellan Territories. In: Svenska Expeditionen till Magellansländerna. 2(10), 181-263
Anyphaenidae	Ferrieria	echinata		Anyphaenidae_Ferrieria_echinata	[urn:lsid:nmbe.ch:spidersp:023800]	3.1	2.9	3.5	1.4	1			0.05	0.07	0.07	0.08				0.9			11	Contulmo	Ramírez, M. J. (1997). Revisión y filogenia de los géneros Ferrieria y Acanthoceto (Araneae: Anyphaenidae, Amaurobioidinae). Iheringia, Série Zoologia 82: 173-203
Anyphaenidae	Hatitia	canchaque		Anyphaenidae_Hatitia_canchaque	[urn:lsid:nmbe.ch:spidersp:023864]	7.2	6.5	7.2	2.7	2.1		1.25	0.13	0.18	0.15	0.16	8.8	2.5	1.1	2.3	2	0.9	2	Canchaque, Piura, Peru	Brescovit, A. D. (1997). Revisão de Anyphaeninae Bertkau a nivel de gêneros na região Neotropical (Araneae, Anyphaenidae). Revista Brasileira de Zoologia 13(Suppl.1): 1-187.
Anyphaenidae	Gayenna	americana		Anyphaenidae_Gayenna_americana	[urn:lsid:nmbe.ch:spidersp:023804]	6.5			2.3	1.8							7.2							Aysen Valley	Tullgren, A. (1902). Spiders collected in the Aysen Valley by Mr P. Dusén. Bihang till Kungliga Svenska Vetenskaps-Akademiens Handlingar 28(4;1): 1-77
Anyphaenidae	Gayenna	americana		Anyphaenidae_Gayenna_americana	[urn:lsid:nmbe.ch:spidersp:023804]	4																			Simon, E. (1897). Histoire naturelle des araignées. Paris 2, 1-192. doi:10.5962/bhl.title.51973
Anyphaenidae	Gayenna	americana		Anyphaenidae_Gayenna_americana	[urn:lsid:nmbe.ch:spidersp:023804]	7.5			2.26	1.7										1.68			7	Chile	Ramírez, M. J. & Kochalka, J. A. (1993). El género Gayenna (Araneae: Anyphaenidae). Acta Entomologica Chilena 18: 163-169		Ramirax & Kochalka 1993
Anyphaenidae	Gayenna	americana		Anyphaenidae_Gayenna_americana	[urn:lsid:nmbe.ch:spidersp:023804]	5.5			2.4	1.9	1.34	0.92	0.12	0.13	0.1	0.15	7.42	1.9	0.98	1.88	1.66	1	1	Parque Alerce Andino, Correntoso, Sendero Huillifoten, bosque húmedo, Reg. X, Llanquihue, Chile	https://www.morphbank.net/Browse/ByImage/?tsn=999009229	measured in microscopy images	Ramirez, 2002
Anyphaenidae	Josa	lutea		Anyphaenidae_Josa_lutea	[urn:lsid:nmbe.ch:spidersp:024025]	10.08			3.5	2.83										2.25	2.75		1	Bogota, Colombia	Ramírez, M. J. (2003). The spider subfamily Amaurobioidinae (Araneae, Anyphaenidae): a phylogenetic revision at the generic level. Bulletin of the American Museum of Natural History 277: 1-262.		Ramirez, 2003
Anyphaenidae	Josa	lutea		Anyphaenidae_Josa_lutea	[urn:lsid:nmbe.ch:spidersp:024025]	6.4											6.5	2	1	1.3	1.2	1	1		Keyserling, E. (1879). Neue Spinnen aus Amerika. Verhandlungen der Kaiserlich-Königlichen Zoologisch-Botanischen Gesellschaft in Wien 29: 293-349.
Anyphaenidae	Josa	lutea		Anyphaenidae_Josa_lutea	[urn:lsid:nmbe.ch:spidersp:024025]	10.9			4.3	3							11.5	3.2	1.6	2.8	2.2	1.7	1		Keyserling, E. (1878). Spinnen aus Uruguay und einigen anderen Gegenden Amerikas. Verhandlungen der Kaiserlich-Königlichen Zoologisch-Botanischen Gesellschaft in Wien 27: 571-624
Anyphaenidae	Monapia	dilaticollis		Anyphaenidae_Monapia_dilaticollis	[urn:lsid:nmbe.ch:spidersp:023942]	7.15			2.75	2.02			0.12	0.15	0.12	0.15							1	Chile	Ramírez, M. J. (1995). Revisión y filogenía del género Monapia, con notas sobre otras Amaurobioidinae (Araneae, Anyphaenidae). Boletin de la Sociedad de Biologia de Concepcion 66: 71-102.
Anyphaenidae	Monapia	dilaticollis		Anyphaenidae_Monapia_dilaticollis	[urn:lsid:nmbe.ch:spidersp:023942]	7			4	3							13			5	3	2	1	Santiago, Chile	Gerschman de P., B. S. & Schiapelli, R. D. (1970). El género Monapia Simon 1897 (Araneae: Anyphaenidae). Revista del Museo Argentino de Ciencias Naturales Bernardino Rivadavia (Zool) 10: 131-147.
Anyphaenidae	Negayan	paduana		Anyphaenidae_Negayan_paduana	[urn:lsid:nmbe.ch:spidersp:024695]	6.92			3.17	2.17										1.6	1.45		1	Punta Arenas, Chile	Ramírez, M. J. (2003). The spider subfamily Amaurobioidinae (Araneae, Anyphaenidae): a phylogenetic revision at the generic level. Bulletin of the American Museum of Natural History 277: 1-262
Anyphaenidae	Negayan	paduana		Anyphaenidae_Negayan_paduana	[urn:lsid:nmbe.ch:spidersp:024695]	9.2			3.8	2.9							9.5						5	Patagonia/Tierra del Fuego	Tullgren, A. (1901). Contribution to the knowledge of the spider fauna of the Magellan Territories. In: Svenska Expeditionen till Magellansländerna. 2(10), 181-263.
Anyphaenidae	Oxysoma	punctatum		Anyphaenidae_Oxysoma_punctatum	[urn:lsid:nmbe.ch:spidersp:023971]	8.91			2.89	2.03	1.29	0.79	0.08	0.11	0.09	0.11							1		Aisen, S. & Ramírez, M. J. (2015). A revision and phylogenetic analysis of the spider genus Oxysoma Nicolet (Araneae: Anyphaenidae, Amaurobioidinae). Zootaxa 3997(1): 1-61.	measured in microscopy images from paper	Aisen & Ramirez 2015
Anyphaenidae	Oxysoma	punctatum		Anyphaenidae_Oxysoma_punctatum	[urn:lsid:nmbe.ch:spidersp:023971]	9.3			3.17	2.3										5.9	4.65		1	Contulmo	Ramírez, M. J. (2003). The spider subfamily Amaurobioidinae (Araneae, Anyphaenidae): a phylogenetic revision at the generic level. Bulletin of the American Museum of Natural History 277: 1-262.
Anyphaenidae	Oxysoma	punctatum		Anyphaenidae_Oxysoma_punctatum	[urn:lsid:nmbe.ch:spidersp:023971]	10.5			3.5	2.5							14						1	Neuquén, Argentina	Gerschman de P., B. S. & Schiapelli, R. D. (1975). El género Aporatea Simon, 1897 (Araneae, Anyphaenidae). Physis, Revista de la Sociedad Argentina de Ciencias Naturales (C) 34: 183-186.
Anyphaenidae	Oxysoma	saccatum		Anyphaenidae_Oxysoma_saccatum	[urn:lsid:nmbe.ch:spidersp:023845]	9.29			3.75	2.91	2.08	1.25	0.11	0.17	0.14	0.16							1		Aisen, S. & Ramírez, M. J. (2015). A revision and phylogenetic analysis of the spider genus Oxysoma Nicolet (Araneae: Anyphaenidae, Amaurobioidinae). Zootaxa 3997(1): 1-61.	measured in microscopy images from paper	Aisen & Ramirez 2015
Anyphaenidae	Oxysoma	saccatum		Anyphaenidae_Oxysoma_saccatum	[urn:lsid:nmbe.ch:spidersp:023845]	9.31			3.99	3.07										4.66	3.72		1	Chiloe, Chile	Ramírez, M. J. (2003). The spider subfamily Amaurobioidinae (Araneae, Anyphaenidae): a phylogenetic revision at the generic level. Bulletin of the American Museum of Natural History 277: 1-262.	.mistake in paper??? Total length can't be shorter than the carapace length. Page 225; body length calculated by sum of carapace and opisthosoma length instead
Anyphaenidae	Oxysoma	saccatum		Anyphaenidae_Oxysoma_saccatum	[urn:lsid:nmbe.ch:spidersp:023845]	8.8			3.6	2.8							13.2						2	Aysen Valley, Chile	Tullgren, A. (1902). Spiders collected in the Aysen Valley by Mr P. Dusén. Bihang till Kungliga Svenska Vetenskaps-Akademiens Handlingar 28(4;1): 1-77
Anyphaenidae	Oxysoma	saccatum		Anyphaenidae_Oxysoma_saccatum	[urn:lsid:nmbe.ch:spidersp:023845]	8.66			3.08	2.53							11.34	3.14	0.91	3.06	2.72	1.51	1		http://v3.boldsystems.org/pics/SPDAR/MLB_00585_Oxysoma_saccatum_ff_habitus_dorsal%2B1394571922.jpg	measured in microscopy image	Museo Argentino
Anyphaenidae	Philisca	huapi		Anyphaenidae_Philisca_huapi	[urn:lsid:nmbe.ch:spidersp:038820]	5			2.1	1.48										1.17	1		1	Puerto Blest	Ramírez, M. J. (2003). The spider subfamily Amaurobioidinae (Araneae, Anyphaenidae): a phylogenetic revision at the generic level. Bulletin of the American Museum of Natural History 277: 1-262.
Anyphaenidae	Philisca	huapi		Anyphaenidae_Philisca_huapi	[urn:lsid:nmbe.ch:spidersp:038820]	6.17			2.63	1.97								1.54					1	Puerto Blest	Soto, E. M. & Ramírez, M. J. (2012). Revision and phylogenetic analysis of the spider genus Philisca Simon (Araneae: Anyphaenidae, Amaurobioidinae). Zootaxa 3443: 1-65.	measured in microscopy image from paper	Soto & Ramirez 2012
Anyphaenidae	Philisca	huapi		Anyphaenidae_Philisca_huapi	[urn:lsid:nmbe.ch:spidersp:038820]	5.19			2.06	1.59			0.1	0.09	0.11	0.1		1.25					1		http://v3.boldsystems.org/pics/SPDCH/MLB_00417_Philisca_huapi_ff_habitus_dorsal%2B1331738094.JPG	measured in microscopy image	Barone, 2012
Anyphaenidae	Phidyle	punctipes		Anyphaenidae_Phidyle_punctipes	[urn:lsid:nmbe.ch:spidersp:038321]	6.65			2.9	2.23													1	Fray Jorge natinal park	Ramírez, M. J. (2003). The spider subfamily Amaurobioidinae (Araneae, Anyphaenidae): a phylogenetic revision at the generic level. Bulletin of the American Museum of Natural History 277: 1-262.
Anyphaenidae	Phidyle	punctipes		Anyphaenidae_Phidyle_punctipes	[urn:lsid:nmbe.ch:spidersp:038321]	7			3	2.1													1	Gay, Chile	Simon, E. (1880). Révision de la famille des Sparassidae (Arachnides). Actes de la Société Linnéenne de Bordeaux 34: 223-351.	total length calculated by adding opisthosoma and carapace length
Anyphaenidae	Sanogasta	maculatipes		Anyphaenidae_Sanogasta_maculatipes	[urn:lsid:nmbe.ch:spidersp:023829]	6			2.3	1.73										1.5	1.33		1	Montevideo, Arroyo Carrasco, Uruguay	Ramírez, M. J. (2003). The spider subfamily Amaurobioidinae (Araneae, Anyphaenidae): a phylogenetic revision at the generic level. Bulletin of the American Museum of Natural History 277: 1-262.
Anyphaenidae	Sanogasta	maculatipes		Anyphaenidae_Sanogasta_maculatipes	[urn:lsid:nmbe.ch:spidersp:023829]	5.4			2.6	2.1							10	2.4	1	2.6	2.4	1.6	1	Brazil?	Keyserling, E. (1891). Die Spinnen Amerikas. Brasilianische Spinnen. Nürnberg 3, 1-278
Anyphaenidae	Sanogasta	maculatipes		Anyphaenidae_Sanogasta_maculatipes	[urn:lsid:nmbe.ch:spidersp:023829]	6			2.6	2							7.5	2	1	1.8	1.7	1	1	Uruguay	Keyserling, E. (1878). Spinnen aus Uruguay und einigen anderen Gegenden Amerikas. Verhandlungen der Kaiserlich-Königlichen Zoologisch-Botanischen Gesellschaft in Wien 27: 571-624
Anyphaenidae	Tomopisthes	varius		Anyphaenidae_Tomopisthes_varius	[urn:lsid:nmbe.ch:spidersp:024081]	11.3			5.05	3.65										3.27	0.77		1	Cabo de Hornos, Chile	Ramírez, M. J. (2003). The spider subfamily Amaurobioidinae (Araneae, Anyphaenidae): a phylogenetic revision at the generic level. Bulletin of the American Museum of Natural History 277: 1-262
Anyphaenidae	Tomopisthes	varius		Anyphaenidae_Tomopisthes_varius	[urn:lsid:nmbe.ch:spidersp:024081]	10			4.2	3.15	2.3	1.63	0.12	0.17	0.2	0.21	10.12	2.8	1.71	2.16	2.1	1.35	1	P.N.Nahuel Huapi. Península Quetrihué, bosque de Arrayanes, Argentina	https://www.morphbank.net/Browse/ByImage/?tsn=999009303	measured in microscopy images	Ramirez, 2004
Anyphaenidae	Xiruana	gracilipes		Anyphaenidae_Xiruana_gracilipes	[urn:lsid:nmbe.ch:spidersp:024137]	8.1			3.2	2.4							8.7	2.5	1.1	2.1	2	1	1	Rio Grande	Keyserling, E. (1891). Die Spinnen Amerikas. Brasilianische Spinnen. Nürnberg 3, 1-278.
Anyphaenidae	Xiruana	gracilipes		Anyphaenidae_Xiruana_gracilipes	[urn:lsid:nmbe.ch:spidersp:024137]	9.59			4.35	3.17	2.74	2.16	0.2	0.19	0.17	0.22	14.67	3.93	1.84	3.84	3.47	1.59	1	Ciudad de Buenos Aires, Argentina	https://www.morphbank.net/Browse/ByImage/?tsn=999008798	measured in microscopy images	Ramirez, 2009
Anyphaenidae	Xiruana	gracilipes		Anyphaenidae_Xiruana_gracilipes	[urn:lsid:nmbe.ch:spidersp:024137]	8.3	7.3	11.4	3.2	2.5			0.14	0.17	0.22	0.2	8.35	2.25	1.1	2.15	1.9	0.95	10		Brescovit, A. D. (1997). Revisão de Anyphaeninae Bertkau a nivel de gêneros na região Neotropical (Araneae, Anyphaenidae). Revista Brasileira de Zoologia 13(Suppl.1): 1-187
Araneidae	Araneus	diadematus		Araneidae_Araneus_diadematus	[urn:lsid:nmbe.ch:spidersp:014834]	15.61			5.92	5.01													10	USA (North-west and north-east	Dondale, C. D., Redner, J. H., Paquin, P. & Levi, H. W. (2003). The insects and arachnids of Canada. Part 23. The orb-weaving spiders of Canada and Alaska (Araneae: Uloboridae, Tetragnathidae, Araneidae, Theridiosomatidae). NRC Research Press, Ottawa, 371 pp
Araneidae	Araneus	diadematus		Araneidae_Araneus_diadematus	[urn:lsid:nmbe.ch:spidersp:014834]	14			6	5														minnesota, wisconsin	McCook, H. C. (1894). American spiders and their spinningwork. Philadelphia 3, 1-285.
Araneidae	Araneus	diadematus		Araneidae_Araneus_diadematus	[urn:lsid:nmbe.ch:spidersp:014834]	3.9	3.1	4.9															65	Iceland	Braendegaard, J. (1958). Araneida. In: The Zoology of Iceland. Ejnar Munksgaard, Copenhagen 3(54), 1-113
Araneidae	Araneus	diadematus		Araneidae_Araneus_diadematus	[urn:lsid:nmbe.ch:spidersp:014834]	8.2			3.8	2.7	2	1.4	0.16	0.16	0.15	0.13	13.6	3.3	1.9	3.6	3.4	1.4	1	Svinemose, Almindingen, Bornholm, Denmark	https://www.morphbank.net/Browse/ByImage/?tsn=999009010	measured in microscopy images	Scharff, 2009
Araneidae	Argiope	bruennichi		Araneidae_Argiope_bruennichi	[urn:lsid:nmbe.ch:spidersp:015356]	15.95	9.9	22	5.85														5	Slovenia	Levy, G. (1998). Twelve genera of orb-weaver spiders (Araneae, Araneidae) from Israel. Israel Journal of Zoology 43: 311-365.	total length taken from average of extreme values
Araneidae	Argiope	bruennichi		Araneidae_Argiope_bruennichi	[urn:lsid:nmbe.ch:spidersp:015356]	21.2																	1	Morocco, Araish	Bjørn, P. P. (1997). A taxonomic revision of the African part of the orb-weaving genus Argiope (Araneae: Araneidae). Entomologica Scandinavica 28(2): 199-239.
Araneidae	Argiope	bruennichi		Araneidae_Argiope_bruennichi	[urn:lsid:nmbe.ch:spidersp:015356]	19			8														1	China	Chamberlin, R. V. (1924). Descriptions of new American and Chinese spiders, with notes on other Chinese species. Proceedings of the United States National Museum 63(13): 1-38
Araneidae	Argiope	bruennichi		Araneidae_Argiope_bruennichi	[urn:lsid:nmbe.ch:spidersp:015356]	14.27			4.17	3.35	2.37	1.28	0.15	0.12	0.21	0.16	17.22	4.93	1.69	3.77	5.06	1.77	1			measured in microscopy images	Scharff & Szuts
Araneidae	Caerostris	sexcuspidata		Araneidae_Caerostris_sexcuspidata	[urn:lsid:nmbe.ch:spidersp:015482]	21			8.5	9							33.9	9.5	5.2	7.2			1	ND	Strand, E. (1908). Arachniden aus Madagaskar, gesammelt von Herrn Walter Kaudern. Zoologische Jahrbücher, Abteilung für Systematik, Geographie und Biologie der Tiere 26: 453-488
Araneidae	Caerostris	sexcuspidata		Araneidae_Caerostris_sexcuspidata	[urn:lsid:nmbe.ch:spidersp:015482]	15			6	6							20						1		Strand, E. (1906). Diagnosen nordafrikanischer, hauptsächlich von Carlo Freiherr von Erlanger gesammelter Spinnen. Zoologischer Anzeiger 30: 604-637, 655-690
Araneidae	Caerostris	sexcuspidata		Araneidae_Caerostris_sexcuspidata	[urn:lsid:nmbe.ch:spidersp:015482]	13			3								18.5	5		7		6.5	2	Kiwu-See, Nordufer. Niragongo, 3000 111	Strand, E. (1913). Arachnida. I. In: Schubotz, H. (ed.) Wissenschaftliche Ergebnisse der Deutschen Zentral-Afrika-Expedition 1907-1908, unter Führung Adolf Friedrichs, Herzogs zu Mecklenburg. Klinkhardt & Biermann, Leipzig. 4(Zool. 2), 325-474	carapace length calculated from opisthosoma subtracted from total
Araneidae	Chorizopes	nipponicus		Araneidae_Chorizopes_nipponicus	[urn:lsid:nmbe.ch:spidersp:015534]	4	3.5	4.5															10?	Goseong, Chorwon, Icheon, Mt Sobaek, Jeonju, Mt. Naejangsan	Kim, S. T. & Lee, S. Y. (2012). Arthropoda: Arachnida: Araneae: Araneidae. Araneid spiders. Invertebrate Fauna of Korea 21(16): 1-146	total length taken from average of extreme values
Araneidae	Cyclosa	bifurcata		Araneidae_Cyclosa_bifurcata	[urn:lsid:nmbe.ch:spidersp:015580]	8			2.8	1.8								2.1			1.3	0.7	1	barro Colorado Island, Panama	Levi, H. W. (1999). The Neotropical and Mexican Orb Weavers of the genera Cyclosa and Allocyclosa (Araneae: Araneidae). Bulletin of the Museum of Comparative Zoology 155: 299-379
Araneidae	Cyclosa	bifurcata		Araneidae_Cyclosa_bifurcata	[urn:lsid:nmbe.ch:spidersp:015580]	9.6			3.1	2.3							5.3	1.7	0.8	1	1	0.8	1		Keyserling, E. (1892). Die Spinnen Amerikas. Epeiridae. Nürnberg 4, 1-208
Araneidae	Cyclosa	bifurcata		Araneidae_Cyclosa_bifurcata	[urn:lsid:nmbe.ch:spidersp:015580]	9.5			6.5								7						1		Taczanowski, L. (1878). Les Aranéides du Pérou central. Horae Societatis Entomologicae Rossicae 14: 140-175	carapace length calculated from opisthosoma subtracted from total
Araneidae	Cyclosa	conica		Araneidae_Cyclosa_conica	[urn:lsid:nmbe.ch:spidersp:015595]	5.75	4.5	7																	Roberts, M. J. (1985). The spiders of Great Britain and Ireland, Volume 1: Atypidae to Theridiosomatidae. Harley Books, Colchester, England	total length taken from average of extreme values
Araneidae	Cyclosa	conica		Araneidae_Cyclosa_conica	[urn:lsid:nmbe.ch:spidersp:015595]	5.08			2.032	1.5875													1		Blackwall, J. (1846). Notice of spiders captured by Professor Potter in Canada, with descriptions of such species as appear to be new to science. Annals and Magazine of Natural History 17: 30-44, 76-82
Araneidae	Cyclosa	conica		Araneidae_Cyclosa_conica	[urn:lsid:nmbe.ch:spidersp:015595]	5.11			1.91	1.46													many		Dondale, C. D., Redner, J. H., Paquin, P. & Levi, H. W. (2003). The insects and arachnids of Canada. Part 23. The orb-weaving spiders of Canada and Alaska (Araneae: Uloboridae, Tetragnathidae, Araneidae, Theridiosomatidae). NRC Research Press, Ottawa, 371 pp.
Araneidae	Cyclosa	conica		Araneidae_Cyclosa_conica	[urn:lsid:nmbe.ch:spidersp:015595]				1.87	1.46	1.26	0.67	0.11	0.07	0.1	0.08	5.55	1.74	0.75	1.29	1.16	0.61	1			measured in microscopy images
Araneidae	Cyclosa	conica		Araneidae_Cyclosa_conica	[urn:lsid:nmbe.ch:spidersp:015595]				2.21	1.5	1.27						6.87	2.13	0.83	1.73	1.47	0.71	1		http://wiki.arages.de/index.php?title=Cyclosa_conica	measured in macrophotographies, scale calibrated by mean body length of species	Pageler, 2010
Araneidae	Cyclosa	conica		Araneidae_Cyclosa_conica	[urn:lsid:nmbe.ch:spidersp:015595]	4.49	3.11	5.95	1.733	1.422										1.578			5	Spain	Macías-Hernández, N., Ramos, C., Domènech, M., Febles, S., Santos, I., Arnedo, M., Borges, P., Emerson, B. & Cardoso, P. (2020). A database of functional traits for spiders from native forests of the Iberian Peninsula and Macaronesia. Biodiversity Data Journal 8: e49159.
Araneidae	Cyrtophora	citricola		Araneidae_Cyrtophora_citricola	[urn:lsid:nmbe.ch:spidersp:015804]	16.79			6								40.37	12.14	4.6	7.32	6.32	2.93	1		Ade, P. P. & Dixit, G. S. (2016). Diversity and ecology of spider of the family Araneid Clerck 1757 from Shivaji College campus, Akola. International Journal of Scientific Research 5(12): 729-732
Araneidae	Cyrtophora	citricola		Araneidae_Cyrtophora_citricola	[urn:lsid:nmbe.ch:spidersp:015804]	12.7			5.08	4.233													3		Blackwall, J. (1866). A list of spiders captured in the southeast region of equatorial Africa, with descriptions of such species as appear to be new to arachnologists. Annals and Magazine of Natural History (3) 18: 451-468.
Araneidae	Cyrtophora	citricola		Araneidae_Cyrtophora_citricola	[urn:lsid:nmbe.ch:spidersp:015804]	6.39	5.25	8.5	2.39	2.27							7.36	2.44	0.77	1.84	1.52	0.79	8	gardens of University of Punjab	Butt, A. & Siraj, A. (2006). Some orb weaver spiders from Punjab, Pakistan. Pakistan Journal of Zoology 38: 215-220.
Araneidae	Cyrtophora	citricola		Araneidae_Cyrtophora_citricola	[urn:lsid:nmbe.ch:spidersp:015804]	12.15			4.25	3.55								4.04	1.87	3.24			1		http://v3.boldsystems.org/pics/ISCS/BN_76%2B1400360602.JPG	measured in microscopy image	Khedkar, 2013
Araneidae	Cyrtophora	citricola		Araneidae_Cyrtophora_citricola	[urn:lsid:nmbe.ch:spidersp:015804]				4.43	3.351	2.5	1.24	0.19	0.17	0.18	0.12							1		Web resource, Wikipedia Commons	measured in macrophotographies, scale calibrated by mean carapace width of species
Araneidae	Deliochus	zelivira		Araneidae_Deliochus_zelivira	[urn:lsid:nmbe.ch:spidersp:013595]	7			3.2	2.3							14.2	3.9	1.6	3.2	4.3	1.2	1	Peak Downs, Australia	Keyserling, E. (1887). Die Arachniden Australiens, nach der Natur beschrieben und abgebildet. Zweiter Theil [Lieferung 35-36]. Bauer & Raspe, Nürnberg, 153-232, pl. 12-20.
Araneidae	Deliochus	zelivira		Araneidae_Deliochus_zelivira	[urn:lsid:nmbe.ch:spidersp:013595]	7.57			3.41	2.45	3.41	1.6	0.18	0.17	0.15	0.1	14.02	3.84	1.09	3.64	4.33	1.12	1	Mount Flinders, Queensland, Australia	Kallal, R. J. & Hormiga, G. (2018). Systematics, phylogeny and biogeography of the Australasian leaf-curling orb-weaving spiders (Araneae: Araneidae: Zygiellinae), with a comparative analysis of retreat evolution. Zoological Journal of the Linnean Society 184(4): 1055-1141.	cheliceral length and eye diameters measured in microscopy images from paper	Kallal & Hormiga, 2018
Araneidae	Eriophora	ravilla		Araneidae_Eriophora_ravilla	[urn:lsid:nmbe.ch:spidersp:015886]	17			7.3	6		3					25.1	7.3	3.8	5.8	6.2	2	1	Nicaragua	Keyserling, E. (1885). Neue Spinnen aus America. VI. Verhandlungen der Kaiserlich-Königlichen Zoologisch-Botanischen Gesellschaft in Wien 34: 489-534.
Araneidae	Eriophora	ravilla		Araneidae_Eriophora_ravilla	[urn:lsid:nmbe.ch:spidersp:015886]	17	12	24	6.8	5.8								7.6			6	1.7		Florida, USA	Levi, H. W. (1971). The ravilla group of the orbweaver genus Eriophora in North America (Araneae: Araneidae). Psyche, Cambridge 77(3): 280-302.
Araneidae	Eriophora	ravilla		Araneidae_Eriophora_ravilla	[urn:lsid:nmbe.ch:spidersp:015886]	11.29			5.41	4.54					0.15			5.56					1		http://v3.boldsystems.org/pics/BBUSU/BIOUG00614-G04%2B1296857826.JPG	measured in microscopy image
Araneidae	Eriophora	ravilla		Araneidae_Eriophora_ravilla	[urn:lsid:nmbe.ch:spidersp:015886]				6.5	5.447	3.94	2.1	0.32	0.16	0.23	0.22							1	Richmond, Fort Bend County, Texas, USA	Web resource, Bugguide	measured in macrophotography, scale calibrated by mean carapace width of species	Brockhuis, 2017
Araneidae	Gasteracantha	cancriformis		Araneidae_Gasteracantha_cancriformis	[urn:lsid:nmbe.ch:spidersp:016007]	7.4			3	3							6.6	2.1	1.1	1.2	1.3	0.9	1		Keyserling, E. (1892). Die Spinnen Amerikas. Epeiridae. Nürnberg 4, 1-208
Araneidae	Gasteracantha	cancriformis		Araneidae_Gasteracantha_cancriformis	[urn:lsid:nmbe.ch:spidersp:016007]	3																	1	south carolinsa, USA	Chamberlin, R. V. (1925). Diagnoses of new American Arachnida. Bulletin of the Museum of Comparative Zoology 67: 209-248
Araneidae	Gasteracantha	cancriformis		Araneidae_Gasteracantha_cancriformis	[urn:lsid:nmbe.ch:spidersp:016007]	7.2			3.2	3								2.5			1.4	0.8	1	Florida, USA	Levi, H. W. (1978). The American orb-weaver genera Colphepeira, Micrathena and Gasteracantha north of Mexico (Araneae, Araneidae). Bulletin of the Museum of Comparative Zoology 148: 417-442.
Araneidae	Gasteracantha	cancriformis		Araneidae_Gasteracantha_cancriformis	[urn:lsid:nmbe.ch:spidersp:016007]	8			4.5	3.5													1		McCook, H. C. (1894). American spiders and their spinningwork. Philadelphia 3, 1-285.
Araneidae	Gasteracantha	cancriformis		Araneidae_Gasteracantha_cancriformis	[urn:lsid:nmbe.ch:spidersp:016007]				2.71	2.91	1.89	1.56	0.15	0.12	0.13	0.12				1.16	1.11	0.72	1			measured in microscopy images
Araneidae	Gasteracantha	cancriformis		Araneidae_Gasteracantha_cancriformis	[urn:lsid:nmbe.ch:spidersp:016007]					3.103	3.1	2.12											1		Web resource	measured in macrophotography, scale calibrated by carapace width of species
Araneidae	Gnolus	angulifrons		Araneidae_Gnolus_angulifrons	[urn:lsid:nmbe.ch:spidersp:005720]	4																	1		Simon, E. (1896). Etude sur les Arachnides du Chili. Premier mémoire. Actes de la Société Scientifique du Chilie 6: 63-70, CIV-CVII
Araneidae	Gnolus	angulifrons		Araneidae_Gnolus_angulifrons	[urn:lsid:nmbe.ch:spidersp:005720]	4			1.8	1.4							5						1		Tullgren, A. (1902). Spiders collected in the Aysen Valley by Mr P. Dusén. Bihang till Kungliga Svenska Vetenskaps-Akademiens Handlingar 28(4;1): 1-77
Araneidae	Gnolus	angulifrons		Araneidae_Gnolus_angulifrons	[urn:lsid:nmbe.ch:spidersp:005720]	4.48				1.79			0.07		0.1								1		http://v3.boldsystems.org/pics/SPDAR/MAI1758_Gnolus_angulifrons_ff_habitus_dorsal0005%2B1425589184.jpg	measured in microscopy image	Izquierdo, 2015
Araneidae	Gnolus	cordiformis		Araneidae_Gnolus_cordiformis	[urn:lsid:nmbe.ch:spidersp:005722]	5			2.6	1.8							7.1						1		Tullgren, A. (1902). Spiders collected in the Aysen Valley by Mr P. Dusén. Bihang till Kungliga Svenska Vetenskaps-Akademiens Handlingar 28(4;1): 1-77.
Araneidae	Gnolus	cordiformis		Araneidae_Gnolus_cordiformis	[urn:lsid:nmbe.ch:spidersp:005722]	5			2.4	1.6							8.7						1		Tullgren, A. (1902). Spiders collected in the Aysen Valley by Mr P. Dusén. Bihang till Kungliga Svenska Vetenskaps-Akademiens Handlingar 28(4;1): 1-77.
Araneidae	Gnolus	cordiformis		Araneidae_Gnolus_cordiformis	[urn:lsid:nmbe.ch:spidersp:005722]	4.7				1.6					0.05	0.1							1		http://v3.boldsystems.org/pics/SPDAR/MLB_00934_Gnolus_ceratiformis_ff_habitus_dorsal%2B1425347328.jpg	measured in microscopy image	Barone, 2015
Araneidae	Larinioides	cornutus		Araneidae_Larinioides_cornutus	[urn:lsid:nmbe.ch:spidersp:016288]	9.49			3.89	3.38													>1		Dondale, C. D., Redner, J. H., Paquin, P. & Levi, H. W. (2003). The insects and arachnids of Canada. Part 23. The orb-weaving spiders of Canada and Alaska (Araneae: Uloboridae, Tetragnathidae, Araneidae, Theridiosomatidae). NRC Research Press, Ottawa, 371 pp
Araneidae	Larinioides	cornutus		Araneidae_Larinioides_cornutus	[urn:lsid:nmbe.ch:spidersp:016288]	8.5			4.1	1.6							13.5								Keyserling, E. (1864). Beschreibungen neuer und wenig bekannter Arten aus der Familie Orbitelae Latr. oder Epeiridae Sund. Sitzungsberichte und Abhandlungen der Naturwissenschaftlichen Gesellschaft Isis in Dresden 1863: 63-98, 119-154
Araneidae	Larinioides	cornutus		Araneidae_Larinioides_cornutus	[urn:lsid:nmbe.ch:spidersp:016288]	12			6	5													1		McCook, H. C. (1894). American spiders and their spinningwork. Philadelphia 3, 1-285.
Araneidae	Larinioides	cornutus		Araneidae_Larinioides_cornutus	[urn:lsid:nmbe.ch:spidersp:016288]	7.47			3.12				0.11		0.12				1.65	2.52			1		http://v3.boldsystems.org/pics/TURAR/CCDB-08491-C09%2B1282050848.JPG	measured in microscopy image
Araneidae	Mangora	maculata		Araneidae_Mangora_maculata	[urn:lsid:nmbe.ch:spidersp:016331]	3.6	3.6	5.5	1.8	1.4				0.07		0.07		2.3			2.1	1	1	New Jersey	Levi, H. W. (1975). The American orb-weaver genera Larinia, Cercidia and Mangora north of Mexico (Araneae, Araneidae). Bulletin of the Museum of Comparative Zoology 147: 101-135
Araneidae	Mangora	maculata		Araneidae_Mangora_maculata	[urn:lsid:nmbe.ch:spidersp:016331]	4.8			1.8	1.4							7.8	2.2	0.8	1.8	2	1	1	Washington D. C, Baltimore, Florida, N. Carolina,	Keyserling, E. (1893). Die Spinnen Amerikas. Epeiridae. Nürnberg 4, 209-377
Araneidae	Mangora	maculata		Araneidae_Mangora_maculata	[urn:lsid:nmbe.ch:spidersp:016331]	4.49			2.15		1.34	0.55		0.07		0.06	9.36	2.83	0.89	2.21	2.43	1	1		http://v3.boldsystems.org/pics/BBUSE/BIOUG01966-A10%2B1359383976.jpg	measured in microscopy image
Araneidae	Mangora	maculata		Araneidae_Mangora_maculata	[urn:lsid:nmbe.ch:spidersp:016331]				1.8	1.4	1.21	0.59	0.12	0.08	0.12	0.09							1	Colson, Letcher County, Kentucky, USA	Web resource, Bugguide	measured in macrophotography, scale calibrated by carapace width of species
Araneidae	Mecynogea	lemniscata		Araneidae_Mecynogea_lemniscata	[urn:lsid:nmbe.ch:spidersp:016398]	8.9			3.5	2.7			0.17	0.1	0.17	0.13	15.2	4.7	1.5	3.4	4.1	1.6	1		Schenkel, E. (1953). Bericht über einige Spinnentiere aus Venezuela. Verhandlungen der Naturforschenden Gesellschaft in Basel 64: 1-57	total length calculated by adding opisthosoma and carapace length
Araneidae	Mecynogea	lemniscata		Araneidae_Mecynogea_lemniscata	[urn:lsid:nmbe.ch:spidersp:016398]	6.5			3	2													1	Texas ; District of Columbia ; probably the Southern States	McCook, H. C. (1894). American spiders and their spinningwork. Philadelphia 3, 1-285.
Araneidae	Mecynogea	lemniscata		Araneidae_Mecynogea_lemniscata	[urn:lsid:nmbe.ch:spidersp:016398]	7.11			2.34								11.11						1	Texas	McCook, H. C. (1878). The basilica spider and her snare. Proceedings of the Academy of Natural Sciences of Philadelphia 1878: 124-135.	carapace length calculated from opisthosoma subtracted from total
Araneidae	Mecynogea	lemniscata		Araneidae_Mecynogea_lemniscata	[urn:lsid:nmbe.ch:spidersp:016398]	7			2.7	2.1								3.6			3.2	1.3	1	northern florida	Levi, H. W. (1997). The American orb weavers of the genera Mecynogea, Manogea, Kapogea and Cyrtophora (Araneae: Araneidae). Bulletin of the Museum of Comparative Zoology 155: 215-255.
Araneidae	Mecynogea	lemniscata		Araneidae_Mecynogea_lemniscata	[urn:lsid:nmbe.ch:spidersp:016398]				2.3	1.76		0.78	0.14	0.08	0.14	0.11							1			measured in microscopy images
Araneidae	Mecynogea	lemniscata		Araneidae_Mecynogea_lemniscata	[urn:lsid:nmbe.ch:spidersp:016398]				1.85	1.37			0.12	0.09	0.12	0.11		2.43			2.2	1.01	1		http://v3.boldsystems.org/pics/SICOF/CCDB-35904-B09%2B1580758920.jpg	measured in microscopy image
Araneidae	Mecynogea	lemniscata		Araneidae_Mecynogea_lemniscata	[urn:lsid:nmbe.ch:spidersp:016398]				2.615	1.937	1.16	0.75											1		Web resource, Wikipedia Commons	measured in macrophotography, scale calibrated by mean carapace length of species
Araneidae	Metepeira	labyrinthea		Araneidae_Metepeira_labyrinthea	[urn:lsid:nmbe.ch:spidersp:016515]	7.2			3.1	2.3							10.3	3.1	1	2.2	2.9	1.1	1	US	Keyserling, E. (1893). Die Spinnen Amerikas. Epeiridae. Nürnberg 4, 209-377
Araneidae	Metepeira	labyrinthea		Araneidae_Metepeira_labyrinthea	[urn:lsid:nmbe.ch:spidersp:016515]	6.6																	1	San Jaun	Petrunkevitch, A. (1930). The spiders of Porto Rico. Part two. Transactions of the Connecticut Academy of Arts and Sciences 30: 159-356
Araneidae	Metepeira	labyrinthea		Araneidae_Metepeira_labyrinthea	[urn:lsid:nmbe.ch:spidersp:016515]	5.5			2.3	2							12.2						1	Atlantic coast	McCook, H. C. (1894). American spiders and their spinningwork. Philadelphia 3, 1-285
Araneidae	Metepeira	labyrinthea		Araneidae_Metepeira_labyrinthea	[urn:lsid:nmbe.ch:spidersp:016515]				2.7	2.15	1.64	0.96	0.16	0.07	0.14	0.08		3.1	1.04	2.06			1		web resource	measured in macrophotographies, scale calibrated by mean carapace width or length of species	Hoyer
Araneidae	Micrathena	gracilis		Araneidae_Micrathena_gracilis	[urn:lsid:nmbe.ch:spidersp:016575]	8.5			3	2.2								2.3			1.4	0.9	1	Virginia	Levi, H. W. (1978). The American orb-weaver genera Colphepeira, Micrathena and Gasteracantha north of Mexico (Araneae, Araneidae). Bulletin of the Museum of Comparative Zoology 148: 417-442
Araneidae	Micrathena	gracilis		Araneidae_Micrathena_gracilis	[urn:lsid:nmbe.ch:spidersp:016575]	10			3.5	2.5													1	USA	McCook, H. C. (1894). American spiders and their spinningwork. Philadelphia 3, 1-285.
Araneidae	Micrathena	gracilis		Araneidae_Micrathena_gracilis	[urn:lsid:nmbe.ch:spidersp:016575]	13																	1	Patulul, Guatemala	Chickering, A. M. (1961). The genus Micrathena (Araneae, Argiopidae) in Central America. Bulletin of the Museum of Comparative Zoology 125: 391-470.
Araneidae	Micrathena	gracilis		Araneidae_Micrathena_gracilis	[urn:lsid:nmbe.ch:spidersp:016575]				3.14	2.34		1.06	0.12	0.1	0.13	0.1							1		Álvarez-Padilla, F. & Hormiga, G. (2011). Morphological and phylogenetic atlas of the orb-weaving spider family Tetragnathidae (Araneae: Araneoidea). Zoological Journal of the Linnean Society 162: 713-879	measured in microscopy images from paper	Alvarez-Padilla & Hormiga, 2011
Araneidae	Micrathena	gracilis		Araneidae_Micrathena_gracilis	[urn:lsid:nmbe.ch:spidersp:016575]				2.83	2.23	1.76		0.12	0.13	0.15	0.08	6.1	2.04	0.9	1.15	1.38	0.63	1			measured in microscopy images
Araneidae	Micrathena	gracilis		Araneidae_Micrathena_gracilis	[urn:lsid:nmbe.ch:spidersp:016575]				3.12	2.3175	2.37	1.13					8.62	2.76	1.09	1.89	1.84	1.03	1		Web resource, Bugguide	measured in macrophotographies, scale calibrated by mean carapace length of species, L1 segment lengths based on measurement of femur length and segment ratios of L4	Maxwell, 2008
Araneidae	Neoscona	arabesca		Araneidae_Neoscona_arabesca	[urn:lsid:nmbe.ch:spidersp:016694]	7.5	6	8	2.5	2														USA	McCook, H. C. (1894). American spiders and their spinningwork. Philadelphia 3, 1-285	total length calculated by adding opisthosoma and carapace length
Araneidae	Neoscona	arabesca		Araneidae_Neoscona_arabesca	[urn:lsid:nmbe.ch:spidersp:016694]	7.2			2.6								10						1	New Orleans	Keyserling, E. (1892). Die Spinnen Amerikas. Epeiridae. Nürnberg 4, 1-208.
Araneidae	Neoscona	arabesca		Araneidae_Neoscona_arabesca	[urn:lsid:nmbe.ch:spidersp:016694]												17	5	2	4	3	3	1	Cabanatuan City	Barrion, A. A., Casal, C. V., Taylo, L. D. & Amalin, D. M. (1988). Two orb-weaving spiders (Araneae: Araneidae) in the Philippines causing araneidism. Philippine Journal of Science 116: 245-254.
Araneidae	Oarces	reticulatus		Araneidae_Oarces_reticulatus	[urn:lsid:nmbe.ch:spidersp:005794]	3.8			1.6	1.25							5.5						1	Aysen Valley	Tullgren, A. (1902). Spiders collected in the Aysen Valley by Mr P. Dusén. Bihang till Kungliga Svenska Vetenskaps-Akademiens Handlingar 28(4;1): 1-77	subadult female
Araneidae	Oarces	reticulatus		Araneidae_Oarces_reticulatus	[urn:lsid:nmbe.ch:spidersp:005794]	3.41			1.39	1.09			0.08	0.1	0.08	0.07		1.55	0.64	1.08			1		http://v3.boldsystems.org/pics/ARCHI/BIOUG31821-A01%2B1502725980.jpg	measured in microscopy image
Araneidae	Perilla	teres		Araneidae_Perilla_teres	[urn:lsid:nmbe.ch:spidersp:014060]	8.06			2.5	1.64							7.27	2.38	0.85	2	1.34	0.7	1	Tharrawaddy, Myanmar	Kuntner, M. (2002). The placement of Perilla (Araneae, Araneidae) with comments on araneid phylogeny. Journal of Arachnology 30: 281-287
Araneidae	Perilla	teres		Araneidae_Perilla_teres	[urn:lsid:nmbe.ch:spidersp:014060]	7.7			2.76	1.88	0.66							2.5					1	Malaysia	Kuntner, M. (2002). The placement of Perilla (Araneae, Araneidae) with comments on araneid phylogeny. Journal of Arachnology 30: 281-287
Araneidae	Perilla	teres		Araneidae_Perilla_teres	[urn:lsid:nmbe.ch:spidersp:014060]	8																	1	son-luc-nam,	Simon, E. (1909). Etude sur les arachnides du Tonkin (1re partie). Bulletin Scientifique de la France et de la Belgique 42: 69-147
Araneidae	Phonognatha	graeffei		Araneidae_Phonognatha_graeffei	[urn:lsid:nmbe.ch:spidersp:014062]	11			5	4													1	new england district	Rainbow, W. J. (1896). Descriptions of some new Araneidae of New South Wales. No. 6. Proceedings of the Linnean Society of New South Wales 21: 320-344	total length calculated by adding opisthosoma and carapace length
Araneidae	Phonognatha	graeffei		Araneidae_Phonognatha_graeffei	[urn:lsid:nmbe.ch:spidersp:014062]	10.6			4.7	1.8							17						1		Keyserling, E. (1865). Beiträge zur Kenntniss der Orbitelae Latr. Verhandlungen der Kaiserlich-Königlichen Zoologisch-Botanischen Gesellschaft in Wien 15: 799-856
Araneidae	Phonognatha	graeffei		Araneidae_Phonognatha_graeffei	[urn:lsid:nmbe.ch:spidersp:014062]	8.61			3.5	2.32	1.15		0.25				14.56	3.8	1.61	3.65	4.25	1.25	1	Queensland, Lamington National Park	Kallal, R. J. & Hormiga, G. (2018). Systematics, phylogeny and biogeography of the Australasian leaf-curling orb-weaving spiders (Araneae: Araneidae: Zygiellinae), with a comparative analysis of retreat evolution. Zoological Journal of the Linnean Society 184(4): 1055-1141.
Araneidae	Phonognatha	graeffei		Araneidae_Phonognatha_graeffei	[urn:lsid:nmbe.ch:spidersp:014062]	12.32			4.29	3	2.7	1.99	0.18	0.12	0.16	0.13							1		Kallal, R. J. & Hormiga, G. (2018). Systematics, phylogeny and biogeography of the Australasian leaf-curling orb-weaving spiders (Araneae: Araneidae: Zygiellinae), with a comparative analysis of retreat evolution. Zoological Journal of the Linnean Society 184(4): 1055-1141.	measured in microscopy images from paper	Kallal & Hormiga, 2009
Araneidae	Phonognatha	graeffei		Araneidae_Phonognatha_graeffei	[urn:lsid:nmbe.ch:spidersp:014062]				4.37	3.27							16.71	4.18	2.07	4.22	4.97	1.27	1		web resource, arachne.org.au	measured in macrophotography, scale calibrated by mean carapace length of species	Whyte
Araneidae	Zygiella	atrica		Araneidae_Zygiella_atrica	[urn:lsid:nmbe.ch:spidersp:017166]	6.12			2.46	1.89													10		Dondale, C. D., Redner, J. H., Paquin, P. & Levi, H. W. (2003). The insects and arachnids of Canada. Part 23. The orb-weaving spiders of Canada and Alaska (Araneae: Uloboridae, Tetragnathidae, Araneidae, Theridiosomatidae). NRC Research Press, Ottawa, 371 pp
Araneidae	Zygiella	atrica		Araneidae_Zygiella_atrica	[urn:lsid:nmbe.ch:spidersp:017166]	8			4	2.5														Massachusetts	McCook, H. C. (1894). American spiders and their spinningwork. Philadelphia 3, 1-285.
Araneidae	Zygiella	atrica		Araneidae_Zygiella_atrica	[urn:lsid:nmbe.ch:spidersp:017166]				1.7	1.39		0.76	0.11	0.09	0.1	0.11	9.88	2.67	1.11	2.45	2.71	0.94	1			measured in microscopy images
Araneidae	Zygiella	atrica		Araneidae_Zygiella_atrica	[urn:lsid:nmbe.ch:spidersp:017166]				2.72	2.224	1.71	1.17					10.13	3.07	1.15	2.42	2.57	0.92	1	Gotland, Sweden	web resource, Eurospiders.com	measured in macrophotographies, scale calibrated by mean carapace length of species	Sollfors, 2007
Araneidae	Zygiella	x-notata		Araneidae_Zygiella_x-notata	[urn:lsid:nmbe.ch:spidersp:017187]	8			4	2.5														Europe	McCook, H. C. (1894). American spiders and their spinningwork. Philadelphia 3, 1-285
Araneidae	Zygiella	x-notata		Araneidae_Zygiella_x-notata	[urn:lsid:nmbe.ch:spidersp:017187]	6.26	5.48	7.52	2.6	2.04															Dondale, C. D., Redner, J. H., Paquin, P. & Levi, H. W. (2003). The insects and arachnids of Canada. Part 23. The orb-weaving spiders of Canada and Alaska (Araneae: Uloboridae, Tetragnathidae, Araneidae, Theridiosomatidae). NRC Research Press, Ottawa, 371 pp
Araneidae	Zygiella	x-notata		Araneidae_Zygiella_x-notata	[urn:lsid:nmbe.ch:spidersp:017187]	9			3.6	2.6							13.5	3.6	1.7	3.2	3.8	1.2	1	Uruguay	Keyserling, E. (1893). Die Spinnen Amerikas. Epeiridae. Nürnberg 4, 209-377.
Araneidae	Zygiella	x-notata		Araneidae_Zygiella_x-notata	[urn:lsid:nmbe.ch:spidersp:017187]					2.47			0.17	0.19	0.15	0.12		3.52	1.58	3.2			1	Germany	https://wiki.arages.de/images/8/8b/Zygiella_x-notata_W_7-3016.jpg	measured in macrophotography, scale calibrated by mean tibia 1 length of species	Hohner, 2008
Araneidae	Clitaetra	episinoides		Araneidae_Clitaetra_episinoides	[urn:lsid:nmbe.ch:spidersp:013584]	3.75			2.2								19						1	Grande comore	Schmidt, G. & Jocqué, R. (1986). Die Nephilinae der Comoren (Araneae, Araneidae). Revue Zoologique Africaine 100: 205-212.
Araneidae	Clitaetra	episinoides		Araneidae_Clitaetra_episinoides	[urn:lsid:nmbe.ch:spidersp:013584]	7.9			3.3	2.5	2		0.19	0.14	0.14	0.19	21	6	1.2	5.5	6.2	1.9	1	Convalescence, Mayotte	Kuntner, M. (2006). Phylogenetic systematics of the Gondwanan nephilid spider lineage Clitaetrinae (Araneae, Nephilidae). Zoologica Scripta 35: 19-62
Araneidae	Herennia	etruscilla		Araneidae_Herennia_etruscilla	[urn:lsid:nmbe.ch:spidersp:039996]	15.8			5.7	5.6	2.9	2.45	0.32	0.16	0.19	0.19	27	7.8	2	6.2	8.7	2.3	1	Indonesia	Kuntner, M. (2005). A revision of Herennia (Araneae: Nephilidae: Nephilinae), the Australasian 'coin spiders'. Invertebrate Systematics 19: 391-436	paturon length measured in microscopy images from paper	Kuntner 2005
Araneidae	Herennia	multipuncta		Araneidae_Herennia_multipuncta	[urn:lsid:nmbe.ch:spidersp:039408]	13.5											24						1	Sampit, Borneo	Karsch, F. (1880). Arachnologische Blätter (Decas I). Zeitschrift für die Gesammten Naturwissenschaften, Dritte Folge 5: 373-409.
Araneidae	Herennia	multipuncta		Araneidae_Herennia_multipuncta	[urn:lsid:nmbe.ch:spidersp:039408]	12.8			4.9	4.6	2.5		0.23	0.13	0.13	0.13	19.1	5.4	1.6	4.6	6	1.5	1	Kandy, Sri Lanka	Kuntner, M. (2005). A revision of Herennia (Araneae: Nephilidae: Nephilinae), the Australasian 'coin spiders'. Invertebrate Systematics 19: 391-436.
Araneidae	Herennia	multipuncta		Araneidae_Herennia_multipuncta	[urn:lsid:nmbe.ch:spidersp:039408]	18			6	6							25.5						1	Gowalparah, Western Assam	Stoliczka, F. (1869). Contribution towards the knowledge of Indian Arachnoidea. Journal of the Asiatic Society of Bengal 38(pt.2): 201-251.	total length calculated by adding opisthosoma and carapace length
Araneidae	Herennia	multipuncta		Araneidae_Herennia_multipuncta	[urn:lsid:nmbe.ch:spidersp:039408]	13.9			5	5.54	2.68	1.89	0.17	0.12	0.25	0.12	23.86	6.52	1.64	5.3	8.21	2.19	1	Mt. Popa Wildlife Reservation, YeNge Rest House, Mandalay Division, Myanmar	https://www.morphbank.net/Browse/ByImage/?tsn=999009022	measured in microscopy images	Hasan & Hormiga, 2009
Araneidae	Herennia	multipuncta		Araneidae_Herennia_multipuncta	[urn:lsid:nmbe.ch:spidersp:039408]					5.38													1		Web resource, Wikipedia Commons	measured in macrophotography, scale calibrated by mean carapace width of species
Araneidae	Trichonephila	clavata		Araneidae_Trichonephila_clavata	[urn:lsid:nmbe.ch:spidersp:013940]	20.5	16	25																	Bösenberg, W. & Strand, E. (1906). Japanische Spinnen. Abhandlungen der Senckenbergischen Naturforschenden Gesellschaft 30: 93-422	total length taken from average of extreme values
Araneidae	Trichonephila	clavata		Araneidae_Trichonephila_clavata	[urn:lsid:nmbe.ch:spidersp:013940]	7.4			3.3	2.3							25.5	7	1.2	5.9	9	2.4			Schenkel, E. (1953). Chinesische Arachnoidea aus dem Museum Hoangho-Peiho in Tientsin. Boletim do Museu Nacional do Rio de Janeiro (N.S., Zool.) 119: 1-108.	total length calculated by adding opisthosoma and carapace length
Araneidae	Trichonephila	clavata		Araneidae_Trichonephila_clavata	[urn:lsid:nmbe.ch:spidersp:013940]	10			7.5																Koch, L. (1878). Japanesische Arachniden und Myriapoden. Verhandlungen der Kaiserlich-Königlichen Zoologisch-Botanischen Gesellschaft in Wien 27: 735-798.	total length calculated by adding opisthosoma and carapace length
Araneidae	Trichonephila	clavipes		Araneidae_Trichonephila_clavipes	[urn:lsid:nmbe.ch:spidersp:013943]	23			9	7													1		McCook, H. C. (1894). American spiders and their spinningwork. Philadelphia 3, 1-285
Araneidae	Trichonephila	clavipes		Araneidae_Trichonephila_clavipes	[urn:lsid:nmbe.ch:spidersp:013943]	23			8.4	5.4								14.2			18	3.6			Levi, H. W. (1980). The orb-weaver genus Mecynogea, the subfamily Metinae and the genera Pachygnatha, Glenognatha and Azilia of the subfamily Tetragnathinae north of Mexico (Araneae: Araneidae). Bulletin of the Museum of Comparative Zoology 149: 1-74
Araneidae	Trichonephila	clavipes		Araneidae_Trichonephila_clavipes	[urn:lsid:nmbe.ch:spidersp:013943]	27											58						1	Porto Rico	Petrunkevitch, A. (1930). The spiders of Porto Rico. Part two. Transactions of the Connecticut Academy of Arts and Sciences 30: 159-356.
Araneidae	Trichonephila	clavipes		Araneidae_Trichonephila_clavipes	[urn:lsid:nmbe.ch:spidersp:013943]					7.37		3.13	0.28	0.2	0.24	0.21						3.41	1	Tampa, Hillsborough, Florida, USA	https://www.morphbank.net/Browse/ByImage/?tsn=999009671	measured in microscopy images	Benjamin & Hormiga, 2009
Araneidae	Trichonephila	clavipes		Araneidae_Trichonephila_clavipes	[urn:lsid:nmbe.ch:spidersp:013943]				8.11	5.48							42.81	12.39	3.61	10.45	8.66	7.7	1		http://v3.boldsystems.org/pics/AASFB/AASFB-0412D%2B1276536230.jpg	measured in macrophotography, scale calibrated by mean body length of species	Mex
Araneidae	Trichonephila	clavipes		Araneidae_Trichonephila_clavipes	[urn:lsid:nmbe.ch:spidersp:013943]				8.5		3.8												1	Charleston County, South Carolina, USA	Web resource, Bugguide	measured in macrophotography, scale calibrated by mean carapace length of species	Hendley, 2019
Araneidae	Trichonephila	fenestrata		Araneidae_Trichonephila_fenestrata	[urn:lsid:nmbe.ch:spidersp:013950]	25	22	28															1		Thorell, T. (1859). Nya exotiska Epeirider. Öfversigt af Kongliga Vetenskaps-Akademiens Förhandlingar 16: 299-304	total length taken from average of extreme values
Araneidae	Trichonephila	fenestrata		Araneidae_Trichonephila_fenestrata	[urn:lsid:nmbe.ch:spidersp:013950]	15.56			6.13	4.38			0.19	0.2	0.19	0.16							1		http://v3.boldsystems.org/pics/AAI/NCA_2013-154.2%2B1355144584.jpg; http://v3.boldsystems.org/pics/AAI/NCA_2013-154.1%2B1355144672.jpg	measured in microscopy images	Lyle, 2013
Araneidae	Nephila	pilipes		Araneidae_Nephila_pilipes	[urn:lsid:nmbe.ch:spidersp:013960]	27			8	6													1	Fort Buchanan, Arizona	McCook, H. C. (1894). American spiders and their spinningwork. Philadelphia 3, 1-285.
Araneidae	Nephila	pilipes		Araneidae_Nephila_pilipes	[urn:lsid:nmbe.ch:spidersp:013960]	42			12	9.5	6.75		0.52	0.5	0.4	0.32	85.03	25	4.52	20	31	4.52		Philippines	Barrion, A. T. & Litsinger, J. A. (1995). Riceland spiders of South and Southeast Asia. CAB International, Wallingford, UK, xix + 700 pp.
Araneidae	Nephila	pilipes		Araneidae_Nephila_pilipes	[urn:lsid:nmbe.ch:spidersp:013960]	42											95						1		Chrysanthus, P. (1959). Spiders from south New Guinea II. Nova Guinea N.S. 10: 197-206
Araneidae	Nephila	pilipes		Araneidae_Nephila_pilipes	[urn:lsid:nmbe.ch:spidersp:013960]					7.75	6.01	4.56	0.32	0.3	0.23	0.2			3.64	17.56			1		web resource	measured in macrophotographies, scale calibrated by mean carapace width of species	Marohasy
Araneidae	Trichonephila	senegalensis		Araneidae_Trichonephila_senegalensis	[urn:lsid:nmbe.ch:spidersp:013974]	49			12								61	18					1	old calabar, Guinea	Strand, E. (1908). Diagnosen neuer aussereuropäischer Argiopiden. Zoologischer Anzeiger 33: 1-4.	total length calculated by adding opisthosoma and carapace length
Araneidae	Trichonephila	senegalensis		Araneidae_Trichonephila_senegalensis	[urn:lsid:nmbe.ch:spidersp:013974]	35	32	38																	Lucas, H. (1858). Aptères. In: Thomson, J. (ed.) Voyage au Gabon. Archives Entomologiques de M. J. Thomson 2, 373-445	total length taken from average of extreme values
Araneidae	Trichonephila	senegalensis		Araneidae_Trichonephila_senegalensis	[urn:lsid:nmbe.ch:spidersp:013974]	24.7	16	32															3	Gambia	Clausen, I. H. S. (1987). On the biology and behaviour of Nephila senegalensis senegalensis (Walckenaer, 1837). Bulletin of the British Arachnological Society 7: 147-150	total length taken from average of extreme values
Araneidae	Nephilingis	cruentata		Araneidae_Nephilingis_cruentata	[urn:lsid:nmbe.ch:spidersp:013990]	33	28		13									48					1		Karsch, F. (1878). Übersicht der von Peters in Mossambique gesammelten Arachniden. Monatsberichte der Königlich Preussischen Akademie der Wissenschaften zu Berlin 1878: 314-338	total length calculated by adding opisthosoma and carapace length
Araneidae	Nephilingis	cruentata		Araneidae_Nephilingis_cruentata	[urn:lsid:nmbe.ch:spidersp:013990]	23.9			9.9	7.1	6.2		0.38	0.25	0.25	0.23	41	11.5	3.2	10.2	13	3.1	1	Sodwana bay, South africa	Kuntner, M. (2007). A monograph of Nephilengys, the pantropical 'hermit spiders' (Araneae, Nephilidae, Nephilinae). Systematic Entomology 32: 95-135.
Araneidae	Nephilingis	cruentata		Araneidae_Nephilingis_cruentata	[urn:lsid:nmbe.ch:spidersp:013990]	23			9.5	7.5								11.5			12.7	2.8	1	Mendoza, Argentina	Levi, H. W. & Eickstedt, V. R. D. von (1989). The Nephilinae spiders of the neotropics. Memórias do Instituto Butantan 51: 43-56
Araneidae	Nephilingis	dodo		Araneidae_Nephilingis_dodo	[urn:lsid:nmbe.ch:spidersp:043940]	22.6			8.8	6.7	5.6												2	Brise Fer Mauritius	Kuntner, M. & Agnarsson, I. (2011). Biogeography and diversification of hermit spiders on Indian Ocean islands (Nephilidae: Nephilengys). Molecular Phylogenetics and Evolution 59: 477-488
Araneidae	Nephilengys	malabarensis		Araneidae_Nephilengys_malabarensis	[urn:lsid:nmbe.ch:spidersp:013993]	24.83			8.83	6			0.39	0.28	0.31	0.177	35.75	9.5	3.33	8.67	11.33	2.92	3	Pihilippines	Barrion, A. T. & Litsinger, J. A. (1995). Riceland spiders of South and Southeast Asia. CAB International, Wallingford, UK, xix + 700 pp
Araneidae	Nephilengys	malabarensis		Araneidae_Nephilengys_malabarensis	[urn:lsid:nmbe.ch:spidersp:013993]	20			9								26								Bösenberg, W. & Strand, E. (1906). Japanische Spinnen. Abhandlungen der Senckenbergischen Naturforschenden Gesellschaft 30: 93-422.
Araneidae	Nephilengys	malabarensis		Araneidae_Nephilengys_malabarensis	[urn:lsid:nmbe.ch:spidersp:013993]				7.65												10		25	Sri Lanka, Thailand, Sumatra, Borneo, Sulawesi, Java	Deeleman-Reinhold, C. L. (1989). Spiders from Niah Cave, Sarawak, East Malaysia, collected by P. Strinati. Revue Suisse de Zoologie 96: 619-627	carapace length taken from average of extreme values
Araneidae	Nephilengys	papuana		Araneidae_Nephilengys_papuana	[urn:lsid:nmbe.ch:spidersp:039409]	17.4			7.8	5.6	4.4						30.3	8.5	2.8	7.3	9.1	2.6	1	Mission beach, queensland, Australia	Kuntner, M. (2007). A monograph of Nephilengys, the pantropical 'hermit spiders' (Araneae, Nephilidae, Nephilinae). Systematic Entomology 32: 95-135
Araneidae	Nephilengys	papuana		Araneidae_Nephilengys_papuana	[urn:lsid:nmbe.ch:spidersp:039409]	17			7	4							30								Hogg, H. R. (1899). Notes on some spiders from the Upper Endeavour River, Queensland, with description of two new species. Proceedings of the Royal Society of Victoria (new ser.) 11: 137-147.	total length calculated by adding opisthosoma and carapace length
Araneidae	Nephilengys	papuana		Araneidae_Nephilengys_papuana	[urn:lsid:nmbe.ch:spidersp:039409]	17																	1		Chrysanthus, P. (1959). Spiders from south New Guinea II. Nova Guinea N.S. 10: 197-206.
Archaeidae	Afrarchaea	woodae		Archaeidae_Afrarchaea_woodae	[urn:lsid:nmbe.ch:spidersp:041022]	2.33			1.1	0.7	1.71	1.52	0.11	0.09	0.07	0.06	4.15	1.44	0.43	1.18	0.72	0.38	1			measured in microscopy images
Archaeidae	Austrarchaea	nodosa		Archaeidae_Austrarchaea_nodosa	[urn:lsid:nmbe.ch:spidersp:005434]	2.86			0.99	0.83	2.15	1.94					6.35	2.29	0.88	1.68	0.81	0.68	1	Lamingtom National Park, Tallawallal, Queensland, Australia	Forster, R. R. (1956). A new spider of the genus Archaea from Australia. Memoirs of the Queensland Museum 13: 151-154	total length calculated by adding opisthosoma and carapace length
Archaeidae	Austrarchaea	nodosa		Archaeidae_Austrarchaea_nodosa	[urn:lsid:nmbe.ch:spidersp:005434]	3.54			1.26	1.15	2.67												1	Queensland, Australia	Rix, M. G. & Harvey, M. S. (2011). Australian assassins, Part I: A review of the assassin spiders (Araneae, Archaeidae) of mid-eastern Australia. ZooKeys 123: 1-100.
Archaeidae	Austrarchaea	nodosa		Archaeidae_Austrarchaea_nodosa	[urn:lsid:nmbe.ch:spidersp:005434]	3.2			1.47	1.03	2.97	2.65	0.11	0.1	0.09	0.09	8.61	3.11	1.19	2.52	0.96	0.83	1	Kroombit Tops (Beauty Spot 98), 45 km SSW Calliope, Queensland, Australia	https://www.morphbank.net/Browse/ByImage/?tsn=999009928	measured in microscopy images	Griswold, 2010
Archaeidae	Austrarchaea	dianneae		Archaeidae_Austrarchaea_dianneae	[urn:lsid:nmbe.ch:spidersp:044293]	3.74	3.64	3.74	1.31	1.21	2.97	2.83	0.13	0.12	0.1	0.09		3.18					2	Tamborine National Park, Joalah section, track to Curtis Falls, Queensland, Australia	Rix, M. G. & Harvey, M. S. (2011). Australian assassins, Part I: A review of the assassin spiders (Araneae, Archaeidae) of mid-eastern Australia. ZooKeys 123: 1-100.	eye diameters and paturon length measured in microscopy image from paper	Rix & Harvey, 2011
Archaeidae	Eriauchenius	sama		Archaeidae_Eriauchenius_sama	[urn:lsid:nmbe.ch:spidersp:049946]	2.24			0.87	0.8	1.5	1.54						1.82					1	Madagascar: Fianarantsoa, 29 km SSW Ambositra, Ankazomivady	Wood, H. M. & Scharff, N. (2018). A review of the Madagascan pelican spiders of the genera Eriauchenius O. Pickard-Cambridge, 1881 and Madagascarchaea gen. n. (Araneae, Archaeidae). ZooKeys 727: 1-96.
Archaeidae	Eriauchenius	workmani		Archaeidae_Eriauchenius_workmani	[urn:lsid:nmbe.ch:spidersp:005430]	5.6			2.5		5.3						19.3	7				4.3	1	Andrahomana, Madagascar	Millot, J. (1948). Faits nouveaux concernant les Archaea [Aranéides]. Mémoires de l'Institut Scientifique de Madagascar 1(A1): 3-14.
Archaeidae	Eriauchenius	workmani		Archaeidae_Eriauchenius_workmani	[urn:lsid:nmbe.ch:spidersp:005430]				1.5		3.4	3.37	0.1	0.09	0.19	0.1							1	Parc Nationale Ranomafana: Talatakely, Fiantanarosa, Madagascar	https://www.morphbank.net/Browse/ByImage/?tsn=999009327	measured in microscopy images	Ramirez, 2002
Archaeidae	Eriauchenius	workmani		Archaeidae_Eriauchenius_workmani	[urn:lsid:nmbe.ch:spidersp:005430]	4.53			1.62	1.36		3.77						6.15					1	Antsiranana, Parc National de Marojejy, Madagascar	Wood, H. M. & Scharff, N. (2018). A review of the Madagascan pelican spiders of the genera Eriauchenius O. Pickard-Cambridge, 1881 and Madagascarchaea gen. n. (Araneae, Archaeidae). ZooKeys 727: 1-96.
Archaeidae	Eriauchenius	workmani		Archaeidae_Eriauchenius_workmani	[urn:lsid:nmbe.ch:spidersp:005430]	5.16			1.97		5.16	4.64					20.47	7.41			3.8	0.9			Petrunkevitch, A. (1939). The status of the family Archaeidae and the genus Landana. Annals of the Entomological Society of America 32: 479-501
Archaeidae	Eriauchenius	workmani		Archaeidae_Eriauchenius_workmani	[urn:lsid:nmbe.ch:spidersp:005430]													7.43	1.38	6.95			1		web resource, flickr	measured in macrophotography, scale calibrated by mean body length of species	Wood
Arkyidae	Arkys	cornutus		Arkyidae_Arkys_cornutus	[urn:lsid:nmbe.ch:spidersp:015424]	4.1			1.8	1.6							6	1.7	0.9	1.2	1.2	1	1	Peack Downs, Queensland, Australia	Keyserling, E. (1890). Die Arachniden Australiens. Nürnberg 2, 233-274
Arkyidae	Arkys	cornutus		Arkyidae_Arkys_cornutus	[urn:lsid:nmbe.ch:spidersp:015424]				3.5	4.5							10						1	Rockhampton/Bowen, Queensland, Australia	Koch, L. (1872). Die Arachniden Australiens, nach der Natur beschrieben und abgebildet. Bauer & Raspe, Nürnberg 1, 105-368, pl. 8-28.
Arkyidae	Arkys	cornutus		Arkyidae_Arkys_cornutus	[urn:lsid:nmbe.ch:spidersp:015424]	6.11			2.88	2.74	1.43	1.19	0.12	0.21	0.2	0.13	9.45	2.69	1.4	1.9	1.92	1.54	1			measured in microscopy images
Atypidae	Atypus	affinis		Atypidae_Atypus_affinis	[urn:lsid:nmbe.ch:spidersp:000078]	13	12.1	13.9	4.835	4.735													1	Skania, Sweden	Almquist, S. (2005). Swedish Araneae, part 1: families Atypidae to Hahniidae (Linyphiidae excluded). Insect Systematics & Evolution, Supplement 62: 1-284.	carapace length taken from average of extreme values; total length taken from average of extreme values
Atypidae	Atypus	affinis		Atypidae_Atypus_affinis	[urn:lsid:nmbe.ch:spidersp:000078]	12.5	10	15																	Le Peru, B. (2011). The spiders of Europe, a synthesis of data: Volume 1 Atypidae to Theridiidae. Mémoires de la Société Linnéenne de Lyon 2: 1-522.	total length taken from average of extreme values
Atypidae	Atypus	affinis		Atypidae_Atypus_affinis	[urn:lsid:nmbe.ch:spidersp:000078]	12																			Locket, G. H. & Millidge, A. F. (1951). British spiders. Vol. I. Ray Society, London, 310 pp
Atypidae	Atypus	affinis		Atypidae_Atypus_affinis	[urn:lsid:nmbe.ch:spidersp:000078]				4.76			4.02	0.19	0.19	0.15	0.13	8.3	3.29	1.64	1.23	1.31	0.83	1	Pfälzer Wald, Germany	http://wiki.arages.de/images/4/4b/Atypus_affinis_w_do_PfaelzerWald_BDrolshagen.jpg	measured in macrophotography, scale calibrated by mean body length of species	Drolshagen, 2014
Atypidae	Atypus	affinis		Atypidae_Atypus_affinis	[urn:lsid:nmbe.ch:spidersp:000078]				4.91	4.77		3.99	0.21	0.15	0.2	0.12		2.84					1		http://v3.boldsystems.org/pics/SMNSA/Atypus_affinis_SMNS-LFR030_01%2B1470147334.jpg	measured in microscopy images, scale calibrated by mean body length of species	GBOL-Team ZFMK
Atypidae	Atypus	snetsingeri		Atypidae_Atypus_snetsingeri	[urn:lsid:nmbe.ch:spidersp:000093]	12			5.5	5.1							11.05	4	2	1.7	2.1	1.25	1	Lansdowne, Pennsylvania	Gertsch, W. J. & Platnick, N. I. (1980). A revision of the American spiders of the family Atypidae (Araneae, Mygalomorphae). American Museum Novitates 2704: 1-39	total length taken from carapace and opisthosoma sum
Atypidae	Atypus	snetsingeri		Atypidae_Atypus_snetsingeri	[urn:lsid:nmbe.ch:spidersp:000093]	10.95	3	7	5.4								11.3	3.4	2.6	2.3	2	1			Sarno, P. A. (1973). A new species of Atypus (Araneae: Atypidae) from Pennsylvania. Entomological News 84: 37-51	carapace length, opisthosoma length taken from average of extreme values; total length calculated by adding opisthosoma and carapace length
Atypidae	Sphodros	atlanticus		Atypidae_Sphodros_atlanticus	[urn:lsid:nmbe.ch:spidersp:000105]	15.85			7.45	6.85							13.5	5.1	2.5	1.85	2.55	1.5	1	North Carolina	Gertsch, W. J. & Platnick, N. I. (1980). A revision of the American spiders of the family Atypidae (Araneae, Mygalomorphae). American Museum Novitates 2704: 1-39	total length calculated by adding opisthosoma and carapace length
Austrochilidae	Austrochilus	forsteri		Austrochilidae_Austrochilus_forsteri	[urn:lsid:nmbe.ch:spidersp:002527]	13.86			6.3	4.93			0.3	0.4	0.32	0.36	33.07	9.45	2.44	9.78	8.31	3.09		Monumento Natural Contulmo, elev. 340 m, Malleco Province, Region IX (Araucanıa), Chile	Grismado, C. J., Lopardo, L. & Platnick, N. I. (2003). A new species of Austrochilus from Chile (Araneae, Austrochilidae, Austrochilinae). Journal of Arachnology 31: 148-150.
Austrochilidae	Austrochilus	franckei		Austrochilidae_Austrochilus_franckei	[urn:lsid:nmbe.ch:spidersp:002527]	10.36			4.18	2.89			0.11	0.18	0.2	0.2	22.84	6.34	1.58	6.71	5.84	2.37	1	Hualpen, Concepcion, Region del Bio-Bio, Chile	Forster, R. R., Platnick, N. I. & Gray, M. R. (1987). A review of the spider superfamilies Hypochiloidea and Austrochiloidea (Araneae, Araneomorphae). Bulletin of the American Museum of Natural History 185: 1-116.
Austrochilidae	Austrochilus	franckei		Austrochilidae_Austrochilus_franckei	[urn:lsid:nmbe.ch:spidersp:002527]	15.05			6.86				0.2	0.27	0.31	0.3	35.61	9.18	2.49	10.68	8.99	4.27	1		http://v3.boldsystems.org/pics/ARCHI/BIOUG31820-A03%2B1502210220.jpg	measured in microscopy images
Austrochilidae	Austrochilus	newtoni		Austrochilidae_Austrochilus_newtoni	[urn:lsid:nmbe.ch:spidersp:002530]	8.5			4.9	3.73			0.14	0.24	0.17	0.25	32.71	8.72	1.62	9.35	8.92	4.1	1	Chile: Region de la Araucania (IX): Cautin: Estero Chauilco, near Molco	Forster, R. R., Platnick, N. I. & Gray, M. R. (1987). A review of the spider superfamilies Hypochiloidea and Austrochiloidea (Araneae, Araneomorphae). Bulletin of the American Museum of Natural History 185: 1-116.
Austrochilidae	Hickmania	troglodytes		Austrochilidae_Hickmania_troglodytes	[urn:lsid:nmbe.ch:spidersp:002532]												82.55						1	Chudleigh district, Tasmania, Australia	Higgins, E. T. & Petterd, W. F. (1883). Description of a new cave-inhabiting spider, together with notes on mammalian remains from a recently discovered cave in the Chudleigh district. Papers and Proceedings of the Royal Society of Tasmania 1882: 191-192.
Austrochilidae	Hickmania	troglodytes		Austrochilidae_Hickmania_troglodytes	[urn:lsid:nmbe.ch:spidersp:002532]	21.25			9.75	5.88			0.28	0.43	0.38	0.4	83.86	25	4.1	26.26	20.52	7.98		Redpa Caves, Tasmania, Australia	Forster, R. R., Platnick, N. I. & Gray, M. R. (1987). A review of the spider superfamilies Hypochiloidea and Austrochiloidea (Araneae, Araneomorphae). Bulletin of the American Museum of Natural History 185: 1-116
Austrochilidae	Hickmania	troglodytes		Austrochilidae_Hickmania_troglodytes	[urn:lsid:nmbe.ch:spidersp:002532]	20.1			8.8	5.4		2.98373					77.3							Tasmania, Australia	Rainbow, W. J. (1904). Studies in Australian Araneidae III. Records of the Australian Museum 5: 326-336	total length calculated by adding opisthosoma and carapace length
Austrochilidae	Hickmania	troglodytes		Austrochilidae_Hickmania_troglodytes	[urn:lsid:nmbe.ch:spidersp:002532]	20.4			9	5.9	3.8	3.26	0.32	0.45									1	W of Deloraine, Mole Creek Cave, Tasmania, Australia	https://www.morphbank.net/Browse/ByImage/?tsn=999008779	measured in microscopy images	Ramirez, 2010
Austrochilidae	Hickmania	troglodytes		Austrochilidae_Hickmania_troglodytes	[urn:lsid:nmbe.ch:spidersp:002532]													18.2	3.5	20.2			1		web resource	measured in macrophotography, scale calibrated by mean body length of species	Smith
Austrochilidae	Thaida	peculiaris		Austrochilidae_Thaida_peculiaris	[urn:lsid:nmbe.ch:spidersp:002534]	11.48			5.76	3.92			0.2	0.23	0.25	0.25	26.91	7.46	1.8	8.15	6.66	2.84	1	Chile	Forster, R. R., Platnick, N. I. & Gray, M. R. (1987). A review of the spider superfamilies Hypochiloidea and Austrochiloidea (Araneae, Araneomorphae). Bulletin of the American Museum of Natural History 185: 1-116.
Austrochilidae	Thaida	peculiaris		Austrochilidae_Thaida_peculiaris	[urn:lsid:nmbe.ch:spidersp:002534]	10.9			5.27	3.95	2.69	1.85	0.25	0.31	0.3	0.3		7.41	2.06	7.99			1	Parque Nacional Puyehue, Aguas Calientes, Región X (Los Lagos): Osorno Province, Chile	https://www.morphbank.net/Browse/ByImage/?tsn=999009161	measured in microscopy images	Ramirez, 2004
Barychelidae	Ozicrypta	filmeri		Barychelidae_Ozicrypta_filmeri	[urn:lsid:nmbe.ch:spidersp:001515]	18			7.75	6.25							15.98	5	3.18	3.43	2.56	1.81	1	Casey Ck, via Imbil, QLD, Australia	Raven, R. J. (1994). Mygalomorph spiders of the Barychelidae in Australia and the western Pacific. Memoirs of the Queensland Museum 35: 291-706.
Barychelidae	Synothele	arrakis		Barychelidae_Synothele_arrakis	[urn:lsid:nmbe.ch:spidersp:001580]	14.07	16		5.63	4.69		12.5	0.13	0.11	0.07	0.13	9.82	2.88	2.31	1.94	1.5	1.19		Bunigonia Springs, WA, USA	Raven, R. J. (1994). Mygalomorph spiders of the Barychelidae in Australia and the western Pacific. Memoirs of the Queensland Museum 35: 291-706.	total length calculated by adding opisthosoma and carapace length
Barychelidae	Synothele	arrakis		Barychelidae_Synothele_arrakis	[urn:lsid:nmbe.ch:spidersp:001580]				5.63	4.69	3.58												1		online resource, Atlas of Living Australia	measured in macrophotography of S. harveyi, scale calibrated by mean carapace width of S. arrakis	Shaw
Caponiidae	Caponia	capensis		Caponiidae_Caponia_capensis	[urn:lsid:nmbe.ch:spidersp:004030]	8																		Stompneus, St. Helena Bay, Malmesbury Div.	Purcell, W. F. (1904). Descriptions of new genera and species of South African spiders. Transactions of the South African Philosophical Society 15: 115-173.
Caponiidae	Caponia	spiralifera		Caponiidae_Caponia_spiralifera	[urn:lsid:nmbe.ch:spidersp:004035]	12.25																		Hanover, South Africa	Purcell, W. F. (1904). Descriptions of new genera and species of South African spiders. Transactions of the South African Philosophical Society 15: 115-173.
Caponiidae	Nops	hispaniola		Caponiidae_Nops_hispaniola	[urn:lsid:nmbe.ch:spidersp:047754]	6.9	5.9	6.9	3	2.1	1.24		0.09	0	0	0	5.81	1.92	0.96	1.36	1.08	0.49	2	Puerto Escondido, Independencia, República Dominicana	Sánchez-Ruiz, A., Brescovit, A. D. & Alayón, G. (2015). Four new caponiids species (Araneae, Caponiidae) from the West Indies and redescription of Nops blandus (Bryant). Zootaxa 3972(1): 43-64.	eye diameter average of major and minor diameter; prosoma height measured in microscopy images from paper, scale calibrated by reported prosoma length as scale bar seems erroneous (animal would be much smaller than reported); leg length measured from image, too, as values reported in text seem erroneous (multiple times longer legs than seen in image)
Caponiidae	Nops	sp	Jaragua	Caponiidae_Nops_sp_Jaragua		9.01			3.13	2.39	1.37	0.86	0.24	0	0	0	6.72	2.15	1.28	1.4	1.3	0.59	1			measured in microscopy images
Cithaeronidae	Cithaeron	jocqueorum		Cithaeronidae_Cithaeron_jocqueorum	[urn:lsid:nmbe.ch:spidersp:026170]	6.6			2.32	1.91			0.13	0.12	0.15	0.12							1	Kossou, Ivory Coast	Platnick, N. I. (1991). A revision of the ground spider family Cithaeronidae (Araneae, Gnaphosoidea). American Museum Novitates 3018: 1-13.
Cithaeronidae	Cithaeron	delimbatus		Cithaeronidae_Cithaeron_jocqueorum	[urn:lsid:nmbe.ch:spidersp:026170]				2.68	2.1	1.48	0.84	0.16	0.13	0.19	0.15	10.92	3.13	1.12	2.54	2.31	1.82	1			measured in microscopy images	Ramirez & Favre
Clubionidae	Clubiona	consensa		Clubionidae_Clubiona_consensa	[urn:lsid:nmbe.ch:spidersp:024505]	6.2			2.5	1.7							5.1	1.7	0.8	1.2	0.9	0.5	1	Stewaer Island, Post William, New Zealand	Forster, R. R. (1979). The spiders of New Zealand. Part V. Cycloctenidae, Gnaphosidae, Clubionidae. Otago Museum Bulletin 5: 1-95.
Clubionidae	Clubiona	consensa		Clubionidae_Clubiona_consensa	[urn:lsid:nmbe.ch:spidersp:024577]				2.5	1.7	1.45	0.85	0.11	0.13	0.13	0.14		1.87	0.85	1.77			1	North Island, New Zealand	http://v3.boldsystems.org/pics/LSNB/BOLD-3M04WIXT3.2.On_Surface%2B1552354811.jpg; http://v3.boldsystems.org/pics/LSNB/BOLD-3M04WIXT3.3.On_Surface%2B1552354812.jpg; http://v3.boldsystems.org/pics/LSNB/BOLD-3M04WIXT3.1.On_Surface%2B1552354810.jpg	measured in microscopy images, scale calibrated by mean carapace length of species	Binks, 2018
Clubionidae	Clubiona	huttoni		Clubionidae_Clubiona_huttoni	[urn:lsid:nmbe.ch:spidersp:024577]	7.5			2.7	1.85							5.1	1.5	0.9	1.2	1	0.5	1	Dunedin, New Zealand	Forster, R. R. (1979). The spiders of New Zealand. Part V. Cycloctenidae, Gnaphosidae, Clubionidae. Otago Museum Bulletin 5: 1-95.
Clubionidae	Clubiona	huttoni		Clubionidae_Clubiona_huttoni	[urn:lsid:nmbe.ch:spidersp:024577]				2.7	1.83			0.12	0.13	0.1	0.11		1.48	0.69	1.08			1	New Zealand	http://v3.boldsystems.org/pics/NZSPI/IMG_9268%2B1501614306.JPG; http://v3.boldsystems.org/pics/NZSPI/IMG_9269%2B1501614336.JPG	measured in microscopy images, scale calibrated by mean carapace length of species	University of Waikato
Clubionidae	Clubiona	terrestris		Clubionidae_Clubiona_terrestris	[urn:lsid:nmbe.ch:spidersp:024795]	7.1	5	8.8	2.77	1.93													59	Europe	Almquist, S. (2006). Swedish Araneae, part 2--families Dictynidae to Salticidae. Insect Systematics & Evolution, Supplement 63: 285-601
Clubionidae	Clubiona	terrestris		Clubionidae_Clubiona_terrestris	[urn:lsid:nmbe.ch:spidersp:024795]	6.25	6	6.5																	Locket, G. H. & Millidge, A. F. (1951). British spiders. Vol. I. Ray Society, London, 310 pp	total length taken from average of extreme values
Clubionidae	Clubiona	terrestris		Clubionidae_Clubiona_terrestris	[urn:lsid:nmbe.ch:spidersp:024795]	6.5	6	7																	Roberts, M. J. (1985). The spiders of Great Britain and Ireland, Volume 1: Atypidae to Theridiosomatidae. Harley Books, Colchester, England.	total length taken from average of extreme values
Clubionidae	Clubiona	terrestris		Clubionidae_Clubiona_terrestris	[urn:lsid:nmbe.ch:spidersp:024795]	7.34	6.72	7.9	2.96	2.03										1.6			5	Spain	Macías-Hernández, N., Ramos, C., Domènech, M., Febles, S., Santos, I., Arnedo, M., Borges, P., Emerson, B. & Cardoso, P. (2020). A database of functional traits for spiders from native forests of the Iberian Peninsula and Macaronesia. Biodiversity Data Journal 8: e49159.
Clubionidae	Clubiona	terrestris		Clubionidae_Clubiona_terrestris	[urn:lsid:nmbe.ch:spidersp:024795]				2.96	2.6			0.13	0.12	0.14	0.16	5.93	1.56	0.97	1.67	1.05	0.68	1	Koetsch, Thuringia, Germany	https://wiki.arages.de/images/8/81/Terrestris_Koetsch_08-10_01.jpg	measured in macrophotography, scale calibrated by mean body length of species	Grabolle, 2008
Clubionidae	Clubiona	terrestris		Clubionidae_Clubiona_terrestris	[urn:lsid:nmbe.ch:spidersp:024795]				4.23	3.02	2.2	1.87	0.17	0.19	0.19	0.2							1			measured in microscopy images of C. pallidula	Ramirez & Grismado
Clubionidae	Elaver	sp	MR163	Clubionidae_Elaver_sp_MR163		7.78			3.78	2.71	1.82	1.81	0.16	0.17	0.14	0.15	8.17	2.33	1.45	1.92	1.59	0.88	1			measured in microscopy images	Ramirez & Favre
Clubionidae	Pristidia	prima		Clubionidae_Pristidia_prima	[urn:lsid:nmbe.ch:spidersp:037264]	5			1.75	1.35	0.5						6.75	1.9			1.4	0.7	1	Malaysia	Deeleman-Reinhold, C. L. (2001). Forest spiders of South East Asia: with a revision of the sac and ground spiders (Araneae: Clubionidae, Corinnidae, Liocranidae, Gnaphosidae, Prodidomidae and Trochanterriidae [sic]). Brill, Leiden, 591 pp.
Clubionidae	Pteroneta	saltans		Clubionidae_Pteroneta_saltans	[urn:lsid:nmbe.ch:spidersp:037267]	2			1.3	1.1							2.4	0.65			0.45	0.3	1	Indonesia, SE Sulawesi, Sampara, 40 km W of Kendari	Deeleman-Reinhold, C. L. (2001). Forest spiders of South East Asia: with a revision of the sac and ground spiders (Araneae: Clubionidae, Corinnidae, Liocranidae, Gnaphosidae, Prodidomidae and Trochanterriidae [sic]). Brill, Leiden, 591 pp.
Corinnidae	Aetius	nocturnus		Corinnidae_Aetius_nocturnus	[urn:lsid:nmbe.ch:spidersp:037273]	8			3.6	2.2	0.8						8	2.2			1.75	1.2	1	N Borneo, Sabah. Danum Valley Field Centre, primary rainforest	Deeleman-Reinhold, C. L. (2001). Forest spiders of South East Asia: with a revision of the sac and ground spiders (Araneae: Clubionidae, Corinnidae, Liocranidae, Gnaphosidae, Prodidomidae and Trochanterriidae [sic]). Brill, Leiden, 591 pp.
Corinnidae	Apochinomma	formicaeforme		Corinnidae_Apochinomma_formicaeforme	[urn:lsid:nmbe.ch:spidersp:024926]	7.5																	1		Simon, E. (1910). Arachnides recueillis par L. Fea sur la côte occidentale d'Afrique. 2e partie. Annali del Museo Civico di Storia Naturale di Genova 44: 335-449
Corinnidae	Apochinomma	formicaeforme		Corinnidae_Apochinomma_formicaeforme	[urn:lsid:nmbe.ch:spidersp:024926]	8			4														1		Pavesi, P. (1881). Studi sugli Aracnidi africani. II. Aracnidi d'Inhambane raccolti da Carlo Fornasini e considerazioni sull'aracnofauna del Mozambico. Annali del Museo Civico di Storia Naturale di Genova 16: 536-560
Corinnidae	Apochinomma	formicaeforme		Corinnidae_Apochinomma_formicaeforme	[urn:lsid:nmbe.ch:spidersp:024926]	8			4	2													1	Rutschuru, Congo	Lessert, R. de (1946). Araignées du Congo Belge. Revue Suisse de Zoologie 58: 204-225.
Corinnidae	Apochinomma	formicaeforme		Corinnidae_Apochinomma_formicaeforme	[urn:lsid:nmbe.ch:spidersp:024926]	8.95	6.65	10.5	4.75	2.46	1.87	1.71	0.13	0.1	0.09	0.1	9.85	2.6	0.8	2.64	2.28	1.53	1	Tembe, South Africa	Haddad, C. R. (2013). A revision of the ant-like sac spider genus Apochinomma Pavesi 1881 (Araneae: Corinnidae) in the Afrotropical region. Journal of Natural History 47(39-40): 2493-2529	prosoma height, paturon length and eye diameters measured in microscopy images from paper	Haddad 2013c
Corinnidae	Cambalida	fulvipes		Corinnidae_Cambalida_fulvipes	[urn:lsid:nmbe.ch:spidersp:025004]	4.5																	1	Pretoria, South Africa	Simon, E. (1896). Descriptions d'arachnides nouveaux de la famille des Clubionidae. Annales de la Société Entomologique de Belgique 40: 400-422
Corinnidae	Cambalida	fulvipes		Corinnidae_Cambalida_fulvipes	[urn:lsid:nmbe.ch:spidersp:025004]	5.5			2.6	1.9													1		Lessert, R. de (1921). Araignées du Kilimandjaro et du Merou (suite). 4. Clubionidae. Revue Suisse de Zoologie 28: 381-442
Corinnidae	Cambalida	fulvipes		Corinnidae_Cambalida_fulvipes	[urn:lsid:nmbe.ch:spidersp:025004]	5.95	5.95	6.9	2.45	1.84							5.97	1.7	0.75	1.36	1.28	0.88	1	Pretoria, South Africa	Haddad, C. R. (2012). A revision of the Afrotropical spider genus Cambalida Simon, 1909 (Araneae, Corinnidae). ZooKeys 234: 67-119
Corinnidae	Castianeira	sp	MR527	Corinnidae_Castianeira_sp_MR527		8.73			3.81	2.19	1.69	1.03	0.16	0.11	0.12	0.14	8.51	2.26	0.84	2.18	1.9	1.33	1	Argentina: Misiones, Parque Nac. Iguazu, path to Macuco and picadas aledanas	https://www.morphbank.net/Browse/ByImage/?tsn=999010120	measured in microscopy images
Corinnidae	Castoponera	ciliata		Corinnidae_Castoponera_ciliata	[urn:lsid:nmbe.ch:spidersp:024979]	8.6			3.8	2.3							10.2	2.7	1	2.6	2.5	1.4	1	Sumatra. Malay Peninsula.	Deeleman-Reinhold, C. L. (2001). Forest spiders of South East Asia: with a revision of the sac and ground spiders (Araneae: Clubionidae, Corinnidae, Liocranidae, Gnaphosidae, Prodidomidae and Trochanterriidae [sic]). Brill, Leiden, 591 pp Deeleman-Reinhold, C. L. (1993b). A new spider genus from Thailand with a unique ant-mimicking device, with description of some other castianeirine spiders (Ara…
Corinnidae	Copa	sp	MR46	Corinnidae_Copa_sp_MR46		7.23			3.15	2.44	1.84	0.75	0.16	0.13	0.13	0.15			1.02	1.71			1	Madagascar: Toamasina, Parc Nat. Andasibe	https://www.morphbank.net/Browse/ByImage/?tsn=999010021	measured in microscopy images
Corinnidae	Echinax	longespina		Corinnidae_Echinax_longespina	[urn:lsid:nmbe.ch:spidersp:025111]	6																	1	Bolama, Guinea-Bissau	Simon, E. (1910). Arachnides recueillis par L. Fea sur la côte occidentale d'Afrique. 2e partie. Annali del Museo Civico di Storia Naturale di Genova 44: 335-449.
Corinnidae	Corinna	nitens		Corinnidae_Corinna_nitens	[urn:lsid:nmbe.ch:spidersp:025190]	15.5			7.5	5.9							20.3	6	2.8	5	4.1	2.4			Keyserling, E. (1891). Die Spinnen Amerikas. Brasilianische Spinnen. Nürnberg 3, 1-278.
Corinnidae	Corinna	nitens		Corinnidae_Corinna_nitens	[urn:lsid:nmbe.ch:spidersp:025190]	15.2			7.1	5.6	3.8		0.55	0.45	0.3	0.35	20.7	6.1	2.7	5.2	4.4	2.3	1	Novo Hamburgo, Rio Grande do Sul	Bonaldo, A. B. (2000). Taxonomia da subfamília Corinninae (Araneae, Corinnidae) nas regiões Neotropica e Neárctica. Iheringia, Série Zoologia 89: 3-148.
Corinnidae	Corinna	nitens		Corinnidae_Corinna_nitens	[urn:lsid:nmbe.ch:spidersp:025190]	14.8			6.7	5.15	5.44	4.57	0.35	0.22	0.22	0.24	19.44	5.52	2.48	4.98	4.05	2.41	1	Doi Inthanon NP, 1 ha. inventory, ca. 500 m from checkpoint at intersect. rd. summit/Mae Chaem, Chiang Mai Prov., Thailand	https://www.morphbank.net/Browse/ByImage/?tsn=999009925	measured in microscopy images	Ramirez, 2010
Corinnidae	Corinnomma	severum		Corinnidae_Corinnomma_severum	[urn:lsid:nmbe.ch:spidersp:025248]	9.6			4.4	2.8	1.2						10.7	2.9			2.4	1.2	1	Doi Suthep, Indonesia	Deeleman-Reinhold, C. L. (2001). Forest spiders of South East Asia: with a revision of the sac and ground spiders (Araneae: Clubionidae, Corinnidae, Liocranidae, Gnaphosidae, Prodidomidae and Trochanterriidae [sic]). Brill, Leiden, 591 pp.
Corinnidae	Corinnomma	severum		Corinnidae_Corinnomma_severum	[urn:lsid:nmbe.ch:spidersp:025248]	9.13			3.67	2.27														Bengal, India	Sen, S., Dhali, D. C., Saha, S. & Raychaudhuri, D. (2015). Spiders (Araneae: Arachnida) of Reserve Forests of Dooars: Gorumara National Park, Chapramari Wildlife Sanctuary and Mahananda Wildlife Sanctuary. World Scientific News 20: 1-339.
Corinnidae	Corinnomma	severum		Corinnidae_Corinnomma_severum	[urn:lsid:nmbe.ch:spidersp:025248]	11.4			5.1	3													2	Eden Garden, Calcutta, West Bengal, India	Majumder, S. C. & Tikader, B. K. (1991). Studies on some spiders of the family Clubionidae from India. Records of the Zoological Survey of India, Occasional Paper 102: 1-175.
Corinnidae	Corinnomma	severum		Corinnidae_Corinnomma_severum	[urn:lsid:nmbe.ch:spidersp:025248]	8			3.9	2.42	1.64	1.23	0.12	0.12	0.17	0.15	8.28	2.9	0.79	2.44	1.03	1.12	1		Raven, R. J. (2015). A revision of ant-mimicking spiders of the family Corinnidae (Araneae) in the Western Pacific. Zootaxa 3958(1): 1-258. doi:10.11646/zootaxa.3958.1.1	measured in microscopy images	Raven, 2015
Corinnidae	Falconina	gracilis		Corinnidae_Falconina_gracilis	[urn:lsid:nmbe.ch:spidersp:025158]	7.4			2.7	2.2	2.2		0.18	0.17	0.15	0.15	9	2.5	1.1	2.1	1.9	1.4	1	Chaco, Argentina	Bonaldo, A. B. (2000). Taxonomia da subfamília Corinninae (Araneae, Corinnidae) nas regiões Neotropica e Neárctica. Iheringia, Série Zoologia 89: 3-148.
Corinnidae	Falconina	gracilis		Corinnidae_Falconina_gracilis	[urn:lsid:nmbe.ch:spidersp:025158]	3.4			1.6	1.2							8.5	2.4	0.6	2.3	2	1.2	1		Keyserling, E. (1891). Die Spinnen Amerikas. Brasilianische Spinnen. Nürnberg 3, 1-278.
Corinnidae	Falconina	gracilis		Corinnidae_Falconina_gracilis	[urn:lsid:nmbe.ch:spidersp:025158]	7.3			2.4	1.9	1.8	1.4	0.17	0.18	0.13	0.15	8.92	2.5	0.93	2.04	1.82	1.63	1	P. Nac. Copo, área de pobladores, Santiago del Estero, Argentina	https://www.morphbank.net/Browse/ByImage/?tsn=999004727	measured in microscopy images	Ramirez, 2010
Corinnidae	Falconina	gracilis		Corinnidae_Falconina_gracilis	[urn:lsid:nmbe.ch:spidersp:025158]	7.74			3.55	2.75	2.22	1.88	0.17	0.11	0.16	0.15							1			measured in microscopy images	Kelly, 2019
Corinnidae	Coenoptychus	tropicalis		Corinnidae_Coenoptychus_tropicalis	[urn:lsid:nmbe.ch:spidersp:038843]	3.95			1.9	1.2							3.4	0.95	0.35	0.85	0.65	0.6	1	Keyla, Tanzania	Haddad, C. R. (2004). A revision of the spider genus Graptartia Simon, 1896 (Araneae: Corinnidae) in the Afrotropical region. African Entomology 12: 71-81.	carapace length and carapace width taken from minimum of range, as carapace length maximum appears erroneous; total length calculated by adding opisthosoma and carapace length
Corinnidae	Coenoptychus	tropicalis		Corinnidae_Coenoptychus_tropicalis	[urn:lsid:nmbe.ch:spidersp:038843]				1.9	1.22			0.07	0.07	0.06	0.06		0.83					1		http://v3.boldsystems.org/pics/CORAR/CJG-01307_Graptartia_tropicalis_ff_hd%2B1370043842.jpg	measured in microscopy image, scale calibrated by mean carapace length of species	Grismado, 2013
Corinnidae	Messapus	natalis		Corinnidae_Messapus_natalis	[urn:lsid:nmbe.ch:spidersp:025186]	14.73	15.2	16.25	7.1	6							22.2	6.3	2.8	5.45	5.1	2.55	1?	Durban, South Africa	Haddad, C. R. (2005). A re-description of Corinna natalis Pocock, 1898 (Araneae, Corinnidae), Africa's largest dark sac spider, with natural history notes. Journal of Afrotropical Zoology 2: 27-32.	carapace length and carapace width taken from average of extreme values, total length calculated by adding opisthosoma and carapace length
Corinnidae	Messapus	natalis		Corinnidae_Messapus_natalis	[urn:lsid:nmbe.ch:spidersp:025186]	14			7	5.5													1	Durban, South Africa	Pocock, R. I. (1898). The Arachnida from the province of Natal, South Africa, contained in the collection of the British Museum. Annals and Magazine of Natural History (7) 2(9): 197-226, pl. VIII.
Corinnidae	Messapus	natalis		Corinnidae_Messapus_natalis	[urn:lsid:nmbe.ch:spidersp:025186]	10.18			5.13	4.47													1			measured in microscopy images	Kelly, 2019
Corinnidae	Olbus	jaguar		Corinnidae_Olbus_jaguar	[urn:lsid:nmbe.ch:spidersp:037299]	9.21			4.48	3.52										3.92	3.6		1	chiloe province, Chile	Ramírez, M. J., Lopardo, L. & Bonaldo, A. B. (2001). A review of the Chilean spider genus Olbus, with notes on the relationships of the Corinnidae (Arachnida, Araneae). Insect Systematics & Evolution 31: 441-462
Corinnidae	Olbus	jaguar		Corinnidae_Olbus_jaguar	[urn:lsid:nmbe.ch:spidersp:037299]	9											15.6	4.2			3.8	1.6	1		Mello-Leitão, C. F. de (1943). Aracnidos de Maullin. Revista Chilena de Historia Natural 45: 136-143
Corinnidae	Olbus	jaguar		Corinnidae_Olbus_jaguar	[urn:lsid:nmbe.ch:spidersp:037299]				3.84	3.07			0.17	0.13	0.18	0.18			1.55	3.41			1		http://v3.boldsystems.org/pics/SPDCH/ASE053_%5BNx10%5D_female_dorsal_Olbus_jaguar%2B1391719006.jpg	measured in microscopy image, scale calibrated by mean carapace length of species	Esteven, 2013
Corinnidae	Paradiestus	penicillatus		Corinnidae_Paradiestus_penicillatus	[urn:lsid:nmbe.ch:spidersp:025198]				6.06	4.87	3.5	2.85	0.41	0.29	0.29	0.32	19.9	5.77	2.5	5.15	4.3	2.18	1	P. Nac. Iguazú, Sendero Macuco, área Cataratas, Misiones, Argentina	https://www.morphbank.net/Browse/ByImage/?tsn=999008848	measured in microscopy images	Ramirez, 2010
Corinnidae	Pronophaea	natalica		Corinnidae_Pronophaea_natalica	[urn:lsid:nmbe.ch:spidersp:025429]	5			2.8														4	Pietermaritzburg, South Africa	Lawrence, R. F. (1938). A collection of spiders from Natal and Zululand. Annals of the Natal Museum 8: 455-524	carapace length taken from average of extreme values		Pronophaea natalica in catalog
Corinnidae	Pronophaea	natalica		Corinnidae_Pronophaea_natalica	[urn:lsid:nmbe.ch:spidersp:025429]	4.92			2.45	1.99	1.67	1.09											1		Haddad, C. R. & Bosselaers, J. (2010). A revision of the genus Medmassa Simon, 1887 (Araneae: Corinnidae) in the Afrotopical Region. Zootaxa 2361: 1-12.	measured in microscopy images from paper	Haddad and Bosselaers 2010
Corinnidae	Pronophaea	proxima		Corinnidae_Pronophaea_proxima	[urn:lsid:nmbe.ch:spidersp:025296]	5.38			2.26	1.83	1.44	0.93	0.13	0.12	0.12	0.13	7.08	1.92	0.72	2.18	1.51	0.75	1			measured in microscopy images	Ramirez & Grismado
Corinnidae	Pronophaea	proxima		Corinnidae_Pronophaea_proxima	[urn:lsid:nmbe.ch:spidersp:025296]	4.5			2.02	1.6	1.17	0.65	0.13	0.11	0.12	0.1			0.66	2.08			1			measured in microscopy images	Ramirez & Grismado
Corinnidae	Myrmecium	raveni		Corinnidae_Myrmecium_raveni	[urn:lsid:nmbe.ch:spidersp:049063]	8.15			4.37	1.54	1.19	0.93	0.22	0.12	0.17	0.16	8.06	2.39	0.62	2.35	1.85	0.85	1	Juruti (Vale do Igarapé Mutum, Platô do Rio Juruti), Pará, Brazil	Candiani, D. F. & Bonaldo, A. B. (2017). The superficial ant: a revision of the Neotropical ant-mimicking spider genus Myrmecium Latreille, 1824 (Araneae, Corinnidae, Castianeirinae). Zootaxa 4230(1): 1-95.	prosoma height, chelicera length, patella & tarsus length measured in microscopy and macrophotography images from paper, scale calibrated by reported body length	Candiani & Bonaldo, 2017
Corinnidae	Serendib	volans		Corinnidae_Serendib_volans	[urn:lsid:nmbe.ch:spidersp:037306]	5.3			2.1	1.4	0.9						4.45	1.3			0.9	0.75		N Borneo, Sabah, Kinabalu National Park at Poring Hot Springs.	Deeleman-Reinhold, C. L. (2001). Forest spiders of South East Asia: with a revision of the sac and ground spiders (Araneae: Clubionidae, Corinnidae, Liocranidae, Gnaphosidae, Prodidomidae and Trochanterriidae [sic]). Brill, Leiden, 591 pp
Corinnidae	Serendib	volans		Corinnidae_Serendib_volans	[urn:lsid:nmbe.ch:spidersp:037306]	4.99			2.09	1.36	1.16	0.54	0.12	0.05	0.07	0.08		1.11	0.42	1	0.85	0.68	1			measured in microscopy images	Kelly, 2019
Corinnidae	Sphecotypus	borneensis		Corinnidae_Sphecotypus_borneensis	[urn:lsid:nmbe.ch:spidersp:050241]	9.525	9.25	9.8	5.6	1.94	1.44	0.96	0.17	0.1	0.13	0.15							4	Lambir Hills National Park, Sarawak	Yamasaki, T., Hashimoto, Y., Endo, T., Hyodo, F., Itioka, T. & Tavano, M. L. (2017). A new species of the genus Sphecotypus O. Pickard-Cambridge, 1895 from Borneo, with a comparison with the holotype of S. birmanicus (Thorell, 1897) (Araneae, Corinnidae). Annali del Museo Civico di Storia Naturale Giacomo Doria 110: 21-32.	prosoma and opisthosoma dimensions mean of extreme values in sample of 4 females; total length calculated by adding opisthosoma and carapace length; eye diameters and leg measurements taken on microscopy images from paper	Yamasaki et al., 2018
Corinnidae	Nyssus	coloripes		Corinnidae_Nyssus_coloripes	[urn:lsid:nmbe.ch:spidersp:025473]	7.5																	1	New Hollard, Victoria	Simon, E. (1896). Descriptions d'arachnides nouveaux de la famille des Clubionidae. Annales de la Société Entomologique de Belgique 40: 400-422.
Corinnidae	Nyssus	coloripes		Corinnidae_Nyssus_coloripes	[urn:lsid:nmbe.ch:spidersp:025473]	9.2			4.18	2.81	2.23	1.25	0.19	0.18	0.22	0.16							1	Queensland, Australia	Raven, R. J. (2015). A revision of ant-mimicking spiders of the family Corinnidae (Araneae) in the Western Pacific. Zootaxa 3958(1): 1-258. doi:10.11646/zootaxa.3958.1.1	carapace height, paturon length and eye diameters measured in microscopy image from paper, scale calibrated by reported mean carapace length	Raven, 2015
Corinnidae	Nyssus	coloripes		Corinnidae_Nyssus_coloripes	[urn:lsid:nmbe.ch:spidersp:025473]	7			3.2	2													1		Rainbow, W. J. (1912). Araneidae from the Blackall Ranges. Memoirs of the Queensland Museum 1: 190-202	total length calculated by adding opisthosoma and carapace length
Corinnidae	Nyssus	coloripes		Corinnidae_Nyssus_coloripes	[urn:lsid:nmbe.ch:spidersp:025473]	6.01			2.4	1.87													2			measured in microscopy image; mean of two specimens	Kelly, 2019
Corinnidae	Nyssus	coloripes		Corinnidae_Nyssus_coloripes	[urn:lsid:nmbe.ch:spidersp:025473]				3.26	2.57					0.13	0.13		2.24			2.16	1.19	1		http://v3.boldsystems.org/pics/NZSPI/IMG_5630%2B1422540384.JPG; http://v3.boldsystems.org/pics/NZSPI/IMG_5631%2B1422540526.JPG	measured in microscopy image, scale calibrated by mean carapace length of species	University of Waikato, 2015
Corinnidae	Nyssus	coloripes		Corinnidae_Nyssus_coloripes	[urn:lsid:nmbe.ch:spidersp:025473]					2.313							8.04	2.46	0.96	1.76	1.67	1.19	1		web resource, iNaturalist	measured in macrophotography, scale calibrated by mean carapace width of species
Corinnidae	Allomedmassa	mae		Corinnidae_Allomedmassa_mae	[urn:lsid:nmbe.ch:spidersp:046786]	13.3			5.7	4.9			1	0.8	0.7	0.7	22.8	6.2			4.7	3.6	1	Thailand, Chiang Mai Province	Dankittipakul, P. & Singtripop, T. (2014). Allomedmassa, a new spider genus from evergreen forests of Southeast Asia (Araneae: Corinnidae). Revue Suisse de Zoologie 121(1): 15-31
Corinnidae	Allomedmassa	mae		Corinnidae_Allomedmassa_mae	[urn:lsid:nmbe.ch:spidersp:046786]				5.7	4.52	3.19		0.38	0.35	0.26	0.26	14.48	4.22	1.94	3.46	3.17	1.69	1			measured in microscopy images; scale calibrated by prosoma length reported in Dankittipakul & Singtripop 2014	Ramirez
Corinnidae	Myrmecotypus	pilosus		Corinnidae_Myrmecotypus_pilosus	[urn:lsid:nmbe.ch:spidersp:025371]	5.9	4.75	5.9	2.95	1.5													9	Mexico, Panama	Reiskind, J. (1969). The spider subfamily Castianeirinae of North and Central America (Araneae, Clubionidae). Bulletin of the Museum of Comparative Zoology 138: 163-325.	total length calculated by adding opisthosoma and carapace length
Corinnidae	Myrmecotypus	pilosus		Corinnidae_Myrmecotypus_pilosus	[urn:lsid:nmbe.ch:spidersp:025371]	5.13			2.48	1.3													1	Barro Colorado Island, Panama	Chickering, A. M. (1937). The Clubionidae of Barro Colorado Island, Panama. Transactions of the American Microscopical Society 56: 1-47.
Ctenidae	Anahita	sp	CG25	Ctenidae_Anahita_sp_CG25		9			3.91	3.1	2.18	1.38	0.3	0.15	0.18	0.32	10.9	3.03	1.57	2.92	2.3	1.08	1	Myanmar: Magway Dist., Shwesettaw Wildlife Res.	https://www.morphbank.net/Browse/ByImage/?tsn=999010240
Ctenidae	Ancylometes	bogotensis		Ctenidae_Ancylometes_bogotensis	[urn:lsid:nmbe.ch:spidersp:019507]	27			12.7								38.5						1		Pickard-Cambridge, F. O. (1897). On cteniform spiders from the lower Amazons and other regions of North and South America, with a list of all known species of these groups hitherto recorded from the New World. Annals and Magazine of Natural History (6) 19: 52-106
Ctenidae	Ancylometes	bogotensis		Ctenidae_Ancylometes_bogotensis	[urn:lsid:nmbe.ch:spidersp:019507]	24.8			12.3	9.8			0.43	0.34	0.57	0.53	35.1	10.3	4.9	8.8	7.2	3.9	1		Merrett, P. (1988). Notes on the biology of the neotropical pisaurid, Ancylometes bogotensis (Keyserling) (Araneae: Pisauridae). Bulletin of the British Arachnological Society 7: 197-201.
Ctenidae	Ancylometes	bogotensis		Ctenidae_Ancylometes_bogotensis	[urn:lsid:nmbe.ch:spidersp:019507]	26			13.4	10.8			0.5	0.4	0.6	0.7	39.5	11.1	5.2	9.8	8.1	4.8	1	Amazonas, Brasil	Höfer, H. & Brescovit, A. D. (2000). A revision of the Neotropical spider genus Ancylometes Bertkau (Araneae: Pisauridae). Insect Systematics & Evolution 31: 323-360.
Ctenidae	Ancylometes	bogotensis		Ctenidae_Ancylometes_bogotensis	[urn:lsid:nmbe.ch:spidersp:019507]	20.6			10.9	7.2	5.34	4.01	0.52	0.3	0.6	0.58	31.3	10.4	4	7.7	5.9	3.3	1	Puerto Lleras, Lomalinda, Meta, Colombia	https://www.morphbank.net/Browse/ByImage/?tsn=999008802	measured in microscopy images	Griswold, 2008
Ctenidae	Ctenus	crulsi		Ctenidae_Ctenus_crulsi	[urn:lsid:nmbe.ch:spidersp:020536]	15			8														1	Cuminá or Erepecurú river, Brasil	Mello-Leitão, C. F. de (1930). Aranhas do Cuminá. Arquivos do Museu Nacional do Rio de Janeiro 32: 51-75
Ctenidae	Ctenus	crulsi		Ctenidae_Ctenus_crulsi	[urn:lsid:nmbe.ch:spidersp:020536]	14.4	13.6	17.5	7	5.7			0.45	0.26	0.52	0.5	21.6	6	3	5.7	5.2	1.7	1	Reserva Florestal Adolfo Ducke, Manaus, Amazonas, Brasil	Höfer, H., Brescovit, A. D. & Gasnier, T. (1994). The wandering spiders of the genus Ctenus (Ctenidae, Araneae) of Reserva Ducke, a rainforest reserve in central Amazonia. Andrias 13: 81-98
Ctenidae	Cupiennius	granadensis		Ctenidae_Cupiennius_granadensis	[urn:lsid:nmbe.ch:spidersp:020739]	15			6.9	6							27.7	7.8	3	7	7.1	2.8	1	Bogota, Colombia	Keyserling, E. (1877). Ueber amerikanische Spinnenarten der Unterordnung Citigradae. Verhandlungen der Kaiserlich-Königlichen Zoologisch-Botanischen Gesellschaft in Wien 26: 609-708
Ctenidae	Phoneutria	fera		Ctenidae_Phoneutria_fera	[urn:lsid:nmbe.ch:spidersp:020785]	39			17	13							65.5	17.5	7.5	19.5	17	4	1	Taputucuara, Amazonas, Brasil	Eickstedt, V. R. D. von, Lucas, S. & Bücherl, W. (1969). Aranhas da família Ctenidae, subfamília Phoneutriinae VII. Contribuição ao estudo de Phoneutria fera Perty, 1833. Revalidação e sinonímias de Phoneutria rufibarbis Perty, 1838. Memórias do Instituto Butantan 34: 67-74
Ctenidae	Phoneutria	fera		Ctenidae_Phoneutria_fera	[urn:lsid:nmbe.ch:spidersp:020785]	43			17	14							65.5	18			16	5	1	Barcelos, igarapé Urumutum, Amazonas, Brasil	Eickstedt, V. R. D. von (1983). Considerações sobre a sistemática das espécies Amazônicas de Phoneutria (Araneae, Ctenidae). Revista Brasileira de Zoologia 1: 183-191.
Ctenidae	Phoneutria	fera		Ctenidae_Phoneutria_fera	[urn:lsid:nmbe.ch:spidersp:020785]						9	5.76	0.66	0.41	0.58	0.43		12.325					1		Web resource, Wikipedia Commons	measured in microscopy images, scale calibrated by mean femur 1 length of species
Halonoproctidae	Bothriocyrtum	fabrile		Halonoproctidae_Bothriocyrtum_fabrile	[urn:lsid:nmbe.ch:spidersp:000519]	25																			Simon, E. (1891). Liste des Aviculariides qui habitent le Mexique et l'Amérique centrale. Actes de la Société Linnéenne de Bordeaux 44: 327-339.	no data for females of B. californicum
Halonoproctidae	Conothele	malayana		Halonoproctidae_Conothele_malayana	[urn:lsid:nmbe.ch:spidersp:000530]	23.32																		Amboina	Doleschall, L. (1859). Tweede Bijdrage tot de kennis der Arachniden van den Indischen Archipel. Acta Societatis Scientiarum Indica-Neerlandica 5: 1-60.	value converted from lines
Halonoproctidae	Cyclocosmia	loricata		Halonoproctidae_Cyclocosmia_loricata	[urn:lsid:nmbe.ch:spidersp:000538]	19.7			8.9	6.9							15.5	5.5	3	3	2.6	1.4	1	San Luis Potosi, Mexico	Gertsch, W. J. & Platnick, N. I. (1975). A revision of the trapdoor spider genus Cyclocosmia (Araneae, Ctenizidae). American Museum Novitates 2580: 1-20	total length calculated by adding opisthosoma and carapace length
Halonoproctidae	Cyclocosmia	loricata		Halonoproctidae_Cyclocosmia_loricata	[urn:lsid:nmbe.ch:spidersp:000538]	16.75			5.7	4.6							10.15	3.25	2.1	2	1.5	1.3	1	Mexico	Gertsch, W. J. & Wallace, H. K. (1936). Notes on new and rare American mygalomorph Spiders. American Museum Novitates 884: 1-25
Halonoproctidae	Cyclocosmia	truncata		Halonoproctidae_Cyclocosmia_truncata	[urn:lsid:nmbe.ch:spidersp:000541]	24			8.5	8							17.7	6	3.6	3.5	2.9	1.7	1	Nashville, Tennessee	Gertsch, W. J. & Platnick, N. I. (1975). A revision of the trapdoor spider genus Cyclocosmia (Araneae, Ctenizidae). American Museum Novitates 2580: 1-20	total length calculated by adding opisthosoma and carapace length
Halonoproctidae	Hebestatis	theveneti		Halonoproctidae_Hebestatis_theveneti	[urn:lsid:nmbe.ch:spidersp:000545]	23.7			10.2	8.2													1	Alabama, USA	Simon, E. (1891). Liste des espéces de la famille des Aviculariidae qui habitent le Mexique et l'Amérique du Nord. Actes de la Société Linnéenne de Bordeaux 44: 307-326.	total length calculated by adding opisthosoma and carapace length
Ctenizidae	Stasimopus	mandelai		Ctenizidae_Stasimopus_mandelai	[urn:lsid:nmbe.ch:spidersp:039456]	21.95	20.6	23.7	7.31	6.32								4.46		2.64	2.7	0.99	4	Eastern Cape Province, South Africa	Hendrixson, B. E. & Bond, J. E. (2004). A new species of Stasimopus from the Eastern Cape Province of South Africa (Araneae, Mygalomorphae, Ctenizidae), with notes on its natural history. Zootaxa 619: 1-14
Halonoproctidae	Ummidia	sp	MY2042	Halonoproctidae_Ummidia_sp_Rincon		13.4			8.1	6.72	5.4	3.04	0.3	0.48	0.28	0.32	13.62	4.62	2.73	2.86	2.02	1.39	1			measured in microscopy images of specimen labelled 'Ummidia sp. Rincon'
Cyatholipidae	Alaranea	merina		Cyatholipidae_Alaranea_merina	[urn:lsid:nmbe.ch:spidersp:006450]	2.3	1.6	3				0.28					7.26	2.24	0.44	1.8	1.72	1.06	1	Madagascar, Toamasina Province , Parc National Perinet	Griswold, C. E. (1997). The spider family Cyatholipidae in Madagascar (Araneae, Araneoidea). Journal of Arachnology 25: 53-83.	total length taken from average of extreme values
Cyatholipidae	Cyatholipus	isolatus		Cyatholipidae_Cyatholipus_isolatus	[urn:lsid:nmbe.ch:spidersp:006455]	1.92			0.9	0.75	0.37		0.096	0.0856	0.08	0.0856	2.81	0.8	0.24	0.69	0.61	0.47	1	South Africa: Transvaal: Central Soutpansberg, Hanglip For. Res.	Griswold, C. E. (1987). A review of the southern African spiders of the family Cyatholipidae Simon, 1894 (Araneae: Araneomorphae). Annals of the Natal Museum 28: 499-542.
Cyatholipidae	Forstera	daviesae		Cyatholipidae_Forstera_daviesae	[urn:lsid:nmbe.ch:spidersp:006478]	2			0.85	0.61							3.63	1.21	0.25	0.92	0.75	0.5	1	Bulburin State Forest, QLD, Australia	Forster, R. R. (1988). The spiders of New Zealand: Part VI. Family Cyatholipidae. Otago Museum Bulletin 6: 7-34.	total body length calculated by sum of prosoma and opisthosoma length
Cyatholipidae	Matilda	australia		Cyatholipidae_Matilda_australia	[urn:lsid:nmbe.ch:spidersp:006464]	2.25			0.8	0.46							2.66	0.85	0.2	0.71	0.51	0.49	1	Warrah, NSW, Australia	Forster, R. R. (1988). The spiders of New Zealand: Part VI. Family Cyatholipidae. Otago Museum Bulletin 6: 7-34.	total body length calculated by sum of prosoma and opisthosoma length
Cyatholipidae	Scharffia	chinja		Cyatholipidae_Scharffia_chinja	[urn:lsid:nmbe.ch:spidersp:006465]	2.58	2.28	3.19	1.17	0.58	0.28	0.33	0.06	0.05	0.04	0.05	5.64	1.72	0.23	1.55	1.4	0.74	1	Uzungwa Scarp Forest Reserve above Chita village, elev. 1050 m, Uzungwa Mts ., Iringa Region , Tanzani	Griswold, C. E. (1997). Scharffia, a remarkable new genus of spiders from East Africa (Araneae, Cyatholipidae). Journal of Arachnology 25: 269-287	eye diameters measured in microscopy images from paper	Griswold 1997
Cyatholipidae	Tekella	nemoralis		Cyatholipidae_Tekella_nemoralis	[urn:lsid:nmbe.ch:spidersp:006473]	2.5			1								7.4						1	Te Aroha	Urquhart, A. T. (1889). On new species of Araneida. Transactions of the New Zealand Institute 21: 134-152.	total body length calculated by sum of prosoma and opisthosoma length
Cyatholipidae	Tekella	nemoralis		Cyatholipidae_Tekella_nemoralis	[urn:lsid:nmbe.ch:spidersp:006473]	1.98			0.83	0.72							5.83	1.62	0.23	1.41	0.95	0.62	1	New Zealand	Forster, R. R. (1988). The spiders of New Zealand: Part VI. Family Cyatholipidae. Otago Museum Bulletin 6: 7-34.	total body length calculated by sum of prosoma and opisthosoma length
Cyatholipidae	Tekelloides	flavonotatus		Cyatholipidae_Tekelloides_flavonotatus	[urn:lsid:nmbe.ch:spidersp:006477]	2.12			0.9	0.65							7.85	2.52	0.25	2.41	1.75	0.93	1	New Zealand	Forster, R. R. (1988). The spiders of New Zealand: Part VI. Family Cyatholipidae. Otago Museum Bulletin 6: 7-34.	total body length calculated by sum of prosoma and opisthosoma length
Cyatholipidae	Tekelloides	flavonotatus		Cyatholipidae_Tekelloides_flavonotatus	[urn:lsid:nmbe.ch:spidersp:006477]	2.29			0.77	0.62	0.56	0.41	0.05	0.06	0.06	0.07	7.56	2.41	0.24	2.32	1.71	0.88	1			measured in microscopy images	Giswold & Alvadez-Parilla
Cyatholipidae	Ulwembua	ranomafana		Cyatholipidae_Ulwembua_ranomafana	[urn:lsid:nmbe.ch:spidersp:006483]	2.85	2.72	3.19	1.05	0.68	0.3		0.08	0.06	0.05	0.065	9.09	2.51	0.28	2.13	2.13	1.04	3	Vohiparara, Parc National de Ranomafana, Fianarantsoa Province, Madagascar	Griswold, C. E. (1997). The spider family Cyatholipidae in Madagascar (Araneae, Araneoidea). Journal of Arachnology 25: 53-83.
Cybaeidae	Cybaeus	giganteus		Cybaeidae_Cybaeus_giganteus	[urn:lsid:nmbe.ch:spidersp:021370]	11.5			5	3.4													1		Banks, N. (1892). The spider fauna of the Upper Cayuga Lake Basin. Proceedings of the Academy of Natural Sciences of Philadelphia 1892: 11-81
Cybaeidae	Cybaeus	giganteus		Cybaeidae_Cybaeus_giganteus	[urn:lsid:nmbe.ch:spidersp:021370]				4.9	3.4													30	Eastern USA	Bennett, R., Copley, C. & Copley, D. (2016). Cybaeus (Araneae: Cybaeidae): the Nearctic species of the Holarctic clade. Zootaxa 4164(1): 1-67.
Cybaeidae	Cybaeus	giganteus		Cybaeidae_Cybaeus_giganteus	[urn:lsid:nmbe.ch:spidersp:021370]	12			5.7	4							17.1	4.2			3.1	2	1	New York	Chamberlin, R. V. & Ivie, W. (1932). A review of the North American spiders of the genera Cybaeus and Cybaeina. Bulletin of the University of Utah 23(2): 1-43
Cybaeidae	Cybaeus	giganteus		Cybaeidae_Cybaeus_giganteus	[urn:lsid:nmbe.ch:spidersp:021370]				4.92		2.7	2.1	0.21	0.19	0.21	0.19	14.15	3.75	1.54	3.64	3.45	1.77	1			measured in microscopy images of specimen 'Cybaeus sp. Camp Dunlap'	Griswold & Ledford
Cybaeidae	Cybaeus	morosus		Cybaeidae_Cybaeus_morosus	[urn:lsid:nmbe.ch:spidersp:021392	8			4.4	3.1							13.3	3.1			2.5	3	1	Washington Territory	Chamberlin, R. V. & Ivie, W. (1932). A review of the North American spiders of the genera Cybaeus and Cybaeina. Bulletin of the University of Utah 23(2): 1-43
Cybaeidae	Cybaeus	morosus		Cybaeidae_Cybaeus_morosus	[urn:lsid:nmbe.ch:spidersp:021392				4	1.8													43		Bennett, R., Copley, C. & Copley, D. (2016). Cybaeus (Araneae: Cybaeidae): the Nearctic species of the Holarctic clade. Zootaxa 4164(1): 1-67.
Cybaeidae	Cybaeus	morosus		Cybaeidae_Cybaeus_morosus	[urn:lsid:nmbe.ch:spidersp:021392	10.09			3.86	2.47	2.03	1.59					8.21	2.56	1.03	1.91	1.61	1.1	1	Canada	http://v3.boldsystems.org/pics/ARBCM/BIOUG07162-B03%2B1375903998.JPG; http://v3.boldsystems.org/pics/ARBCM/BIOUG07162-B06%2B1375980278.JPG	measured in microscopy images	Blagoev, 2013
Cybaeidae	Cybaeus	morosus		Cybaeidae_Cybaeus_morosus	[urn:lsid:nmbe.ch:spidersp:021392					2.47		1.59	0.1	0.17	0.17	0.16							1		Web resource, Bugguide	measured in macrophotography, scale calibrated by mean carapace width of species	Schneider
Cybaeidae	Cybaeus	mosanensis		Cybaeidae_Cybaeus_mosanensis	[urn:lsid:nmbe.ch:spidersp:021393]	4.38			2.27	1.53							5.96	1.62	0.71	1.54	1.28	0.95	1	Mt. So-pik, Japan	Paik, K. Y. (1966). Korean spiders of genus Cybaeus (Araneae, Argyronetidae). Korean Journal of Zoology 9: 31-38.
Cybaeidae	Cybaeus	mosanensis		Cybaeidae_Cybaeus_mosanensis	[urn:lsid:nmbe.ch:spidersp:021393]	8.23			4.01	2.95							12.02	3.27	1.37	3.22	2.74	1.79	1	Kabe, Kauze Isl.	Paik, K. Y. (1966). Korean spiders of genus Cybaeus (Araneae, Argyronetidae). Korean Journal of Zoology 9: 31-38.
Cybaeidae	Calymmaria	persica		Cybaeidae_Calymmaria_persica	[urn:lsid:nmbe.ch:spidersp:039422]	5.5																	1	Grandfather Mtn, NC, USA	Bishop, S. C. & Crosby, C. R. (1926). Notes on the spiders of the southeastern United States with descriptions of new species. Journal of the Elisha Mitchell Scientific Society 41: 163-212, pl. 20-25.
Cybaeidae	Calymmaria	persica		Cybaeidae_Calymmaria_persica	[urn:lsid:nmbe.ch:spidersp:039422]	5.83			2.73	1.98	1.39	1.35	0.13	0.19	0.17	0.18	12.69	3.38	0.91	3.29	3.32	1.79	1	USA		measured in microscopy images of specimen C. persica, L3 segment lengths calculated based on measured length of L3 femur and segment ratios of L4	Hormiga & Benjamin
Cycloctenidae	Orepukia	poppelwelli		Cycloctenidae_Orepukia_poppelwelli	[urn:lsid:nmbe.ch:spidersp:021141]	7.72			4.12	3.02							11.02	3	1.6	2.41	2.41	1.6	1	Dunedin, New Zealand	Forster, R. R. & Wilton, C. L. (1973). The spiders of New Zealand. Part IV. Otago Museum Bulletin 4: 1-309.	total body length calculated by sum of prosoma and opisthosoma length
Cycloctenidae	Pakeha	protecta		Cycloctenidae_Pakeha_protecta	[urn:lsid:nmbe.ch:spidersp:023013]	6.61			3.41	2.28							7.39	2.18	1.13	1.7	1.5	0.88	1	Dunedin, New Zealand	Forster, R. R. & Wilton, C. L. (1973). The spiders of New Zealand. Part IV. Otago Museum Bulletin 4: 1-309.	total body length calculated by sum of prosoma and opisthosoma length
Cycloctenidae	Pakeha	protecta		Cycloctenidae_Pakeha_protecta	[urn:lsid:nmbe.ch:spidersp:023013]	5.46			2.49	1.68	1.51	1.05	0.1	0.12	0.11	0.14	4.43	1.24	0.65	1.02	0.9	0.62	1			measured in microscopy images of 'P. protecta'	Hormiga & Benjamin
Cycloctenidae	Paravoca	otagoensis		Cycloctenidae_Paravoca_otagoensis	[urn:lsid:nmbe.ch:spidersp:023031]	5.3			2.3	1.75							5.95	1.8	0.8	1.35	1.25	0.75	1	Waipori Gorge, Otago, South Island, New Zealand	Forster, R. R. & Wilton, C. L. (1973). The spiders of New Zealand. Part IV. Otago Museum Bulletin 4: 1-309.	total body length calculated by sum of prosoma and opisthosoma length
Cycloctenidae	Cycloctenus	centralis		Cycloctenidae_Cycloctenus_centralis	[urn:lsid:nmbe.ch:spidersp:021796]	10.3			4.8	3.8							17.2	4.7	1.8	4.2	4.5	2	1	Mount Egmont, Taranaki, North Island, New Zealand	Forster, R. R. (1979). The spiders of New Zealand. Part V. Cycloctenidae, Gnaphosidae, Clubionidae. Otago Museum Bulletin 5: 1-95.	total body length calculated by sum of prosoma and opisthosoma length
Cycloctenidae	Cycloctenus	fugax		Cycloctenidae_Cycloctenus_fugax	[urn:lsid:nmbe.ch:spidersp:021802]	13			5															Dunedin, New Zealand	Goyen, P. (1890). Descriptions of new species of New Zealand Araneae, with notes on their habits. Transactions of the New Zealand Institute 22: 267-273.
Cycloctenidae	Cycloctenus	fugax		Cycloctenidae_Cycloctenus_fugax	[urn:lsid:nmbe.ch:spidersp:021802]	11.7			5.2	4.3							18	4.9	2.1	4.3	4.8	1.8	1	Leith Saddle, Dunedin, Otago, New Zealand	Forster, R. R. (1979). The spiders of New Zealand. Part V. Cycloctenidae, Gnaphosidae, Clubionidae. Otago Museum Bulletin 5: 1-95.	total body length calculated by sum of prosoma and opisthosoma length
Cycloctenidae	Cycloctenus	fugax		Cycloctenidae_Cycloctenus_fugax	[urn:lsid:nmbe.ch:spidersp:021802]				5.26	4.74			0.2	0.21	0.45	0.25			2.42	5.14			1	South Island, New Zealand	http://v3.boldsystems.org/pics/NZSPI/IMG_8215%2B1467894408.jpg; http://v3.boldsystems.org/pics/NZSPI/IMG_8216%2B1467894408.jpg	measured in microscopy images, scale calibrated by mean body length of species	University of Waikato, 2016
Cycloctenidae	Cycloctenus	duplex		Cycloctenidae_Cycloctenus_duplex	[urn:lsid:nmbe.ch:spidersp:021798]	15.2			6	4.7							19	5.2	2.2	4.8	4.8	2	1	Catlins near Puketiro Road junction, Otago, South Island, New Zealand	Forster, R. R. (1979). The spiders of New Zealand. Part V. Cycloctenidae, Gnaphosidae, Clubionidae. Otago Museum Bulletin 5: 1-95.	total body length calculated by sum of prosoma and opisthosoma length
Cycloctenidae	Cycloctenus	nelsonensis		Cycloctenidae_Cycloctenus_nelsonensis	[urn:lsid:nmbe.ch:spidersp:021806]	12.9			5.6	4.4							18.5	5	2.1	4.5	4.9	2	1	Flora Track, Nelson, South Island, New Zealand	Forster, R. R. (1979). The spiders of New Zealand. Part V. Cycloctenidae, Gnaphosidae, Clubionidae. Otago Museum Bulletin 5: 1-95.	total body length calculated by sum of prosoma and opisthosoma length
Cycloctenidae	Cycloctenus	westlandicus		Cycloctenidae_Cycloctenus_westlandicus	[urn:lsid:nmbe.ch:spidersp:021810]	6.79	6.64		2.97	2.51							11.19	2.84	1.32	2.84	2.97	1.22	1	Westland, Fox Glacier, New Zealand	Forster, R. R. (1964). The spider family Toxopidae (Araneae). Annals of the Natal Museum 16: 113-151	total length calculated by adding opisthosoma and carapace length
Cycloctenidae	Cycloctenus	westlandicus		Cycloctenidae_Cycloctenus_westlandicus	[urn:lsid:nmbe.ch:spidersp:021810]	13.5			5.9	5.2							22.3	5.7	2.6	5.7	5.9	2.4	1	Westland, Fox Glacier, New Zealand	Forster, R. R. (1979). The spiders of New Zealand. Part V. Cycloctenidae, Gnaphosidae, Clubionidae. Otago Museum Bulletin 5: 1-95	total length calculated by adding opisthosoma and carapace length
Cycloctenidae	Toxopsiella	minuta		Cycloctenidae_Toxopsiella_minuta	[urn:lsid:nmbe.ch:spidersp:021824]	4.16			1.73	1.26							4.19	1.21	0.54	1.08	0.98	0.38	1	Upper Takaka, Nelson, South Island, New Zealand	Forster, R. R. (1964). The spider family Toxopidae (Araneae). Annals of the Natal Museum 16: 113-151.
Cycloctenidae	Toxopsiella	minuta		Cycloctenidae_Toxopsiella_minuta	[urn:lsid:nmbe.ch:spidersp:021824]	3.94			1.84	1.35	1.12	0.59	0.06	0.07	0.27	0.2	4.63	1.35	0.58	1.18	1.12	0.4	1	New Zealand: South Is., West coast, Saltwater Forest. Deans Rd.	https://www.morphbank.net/Browse/ByImage/?tsn=999009053	measured in microscopy images of 'T. minuta'	Griswold, Ramirez & Rolon
Cyrtaucheniidae	Ancylotrypa	pretoriae		Cyrtaucheniidae_Ancylotrypa_pretoriae	[urn:lsid:nmbe.ch:spidersp:000444]				5.5	4.2													1	Gezina, near Pretoria, South Africa	Hewitt, J. (1913). Descriptions of new and little known species of trapdoor spiders (Ctenizidae and Migidae) from South Africa. Records of the Albany Museum Grahamstown 2: 404-434.
Cyrtaucheniidae	Fufius	atramentarius		Cyrtaucheniidae_Fufius_atramentarius	[urn:lsid:nmbe.ch:spidersp:000500]	17			8	6.4													1	Guatemala	Simon, E. (1888). Etudes arachnologiques. 21e Mémoire. XXIX. Descriptions d'espèces et de genres nouveaux de l'Amérique centrale et des Antilles. Annales de la Société Entomologique de France (6) 8: 203-216.	total length calculated by adding opisthosoma and carapace length
Cyrtaucheniidae	Homostola	vulpecula		Cyrtaucheniidae_Homostola_vulpecula	[urn:lsid:nmbe.ch:spidersp:000508]	22																	1	Zululand, South Africa	Simon, E. (1892). Etudes arachnologiques. 24e Mémoire. XXXIX. Descriptions d'espèces et de genres nouveaux de la famille des Aviculariidae (suite). Annales de la Société Entomologique de France 61: 271-284.
Deinopidae	Menneus	capensis		Deinopidae_Menneus_capensis	[urn:lsid:nmbe.ch:spidersp:006161]	10	8.5	11.4	3.4	2.5					0.3			6.6			6.4	4.1	1	Newlands Forest, Cape Town, South Africa.	Coddington, J. A., Kuntner, M. & Opell, B. D. (2012). Systematics of the spider family Deinopidae with a revision of the genus Menneus. Smithsonian Contributions to Zoology 636: 1-61
Deinopidae	Deinopis	guianensis		Deinopidae_Deinopis_guianensis	[urn:lsid:nmbe.ch:spidersp:006184]	17											38						1	French Guiana	Taczanowski, L. (1874). Les aranéides de la Guyane française. Horae Societatis Entomologicae Rossicae 10: 56-115.
Deinopidae	Deinopis	lamia		Deinopidae_Deinopis_lamia	[urn:lsid:nmbe.ch:spidersp:006187]	14			4.28	2.5							31.57	9.07			9.64	2.86	1	Desecheo Island, Puerto Rico	Petrunkevitch, A. (1930). The spiders of Porto Rico. Part two. Transactions of the Connecticut Academy of Arts and Sciences 30: 159-356.
Deinopidae	Deinopis	lamia		Deinopidae_Deinopis_lamia	[urn:lsid:nmbe.ch:spidersp:006187]	22.5			4.6	3							37.5	12					2	Pico Turquino, Cuba	Bryant, E. B. (1940). Cuban spiders in the Museum of Comparative Zoology. Bulletin of the Museum of Comparative Zoology 86: 247-532.
Deinopidae	Deinopis	spinosa		Deinopidae_Deinopis_spinosa	[urn:lsid:nmbe.ch:spidersp:006202]	16			5								38.4	12	1.5	10.4	12	2.5	1		Marx, G. (1889). On the new spider of the genus Dinopis, from the southern United States. Proceedings of the Academy of Natural Sciences of Philadelphia 1889: 341-343	total length calculated by adding opisthosoma and carapace length
Deinopidae	Deinopis	spinosa		Deinopidae_Deinopis_spinosa	[urn:lsid:nmbe.ch:spidersp:006202]					3.2		0.98	0.08	0.1	0.54	0.15							1		Coddington, J. A., Kuntner, M. & Opell, B. D. (2012). Systematics of the spider family Deinopidae with a revision of the genus Menneus. Smithsonian Contributions to Zoology 636: 1-61	measured in microscopy images from paper	Coddington et al. 2012
Deinopidae	Deinopis	spinosa		Deinopidae_Deinopis_spinosa	[urn:lsid:nmbe.ch:spidersp:006202]				4.92	2.57	2.72	1.45	0.09	0.18	0.74	0.31	47.07	14.05	2.2	13.69	13.99	3.14	1			measured in microscopy images	Coddington & Miller
Deinopidae	Deinopis	spinosa		Deinopidae_Deinopis_spinosa	[urn:lsid:nmbe.ch:spidersp:006202]				3.24	1.92													1		Web resource, Wikipedia Commons	measured in microscopy image
Deinopidae	Menneus	camelus		Deinopidae_Menneus_camelus	[urn:lsid:nmbe.ch:spidersp:006208]	14			5.3	2.3								11.7			12.5	3	1	Umkomaas River, KwaZulu-Natal.	Coddington, J. A., Kuntner, M. & Opell, B. D. (2012). Systematics of the spider family Deinopidae with a revision of the genus Menneus. Smithsonian Contributions to Zoology 636: 1-61
Deinopidae	Menneus	camelus		Deinopidae_Menneus_camelus	[urn:lsid:nmbe.ch:spidersp:006208]	9.79			4.57		1.66	1.55											1	South Africa	http://v3.boldsystems.org/pics/AAI/NCA_2012-5974%2B1355313972.jpg	measured in microscopy image	Lyle, 2013
Deinopidae	Menneus	camelus		Deinopidae_Menneus_camelus	[urn:lsid:nmbe.ch:spidersp:006208]				3.76	2.3	1.5	1.58	0.11	0.1	0.26	0.15	23.45	8	1.38	6.96	5.96	1.15			web resource, ispotnature/iNaturalist	measured in macrophotographies, scale calibrated by mean carapace width of species
Desidae	Poaka	graminicola		Desidae_Poaka_graminicola	[urn:lsid:nmbe.ch:spidersp:020362]	4.85			1.6	1.25							6.25	1.7	0.65	1.95	1.5	0.45	1		Forster, R. R. & Wilton, C. L. (1973). The spiders of New Zealand. Part IV. Otago Museum Bulletin 4: 1-309	total length calculated by adding opisthosoma and carapace length
Desidae	Amphinecta	luta		Desidae_Amphinecta_luta	[urn:lsid:nmbe.ch:spidersp:021641]	15.3			6.8	4.59							19.38	5.1	2.21	5.1	4.25	2.72	1	New Zealand, Nelson. Flora Hut	Forster, R. R. & Wilton, C. L. (1973). The spiders of New Zealand. Part IV. Otago Museum Bulletin 4: 1-309	total length calculated by adding opisthosoma and carapace length
Desidae	Amphinecta	puka		Desidae_Amphinecta_puka	[urn:lsid:nmbe.ch:spidersp:021647]	12.75			5.1	3.57							14.96	4.25	1.87	3.57	3.06	2.21	1	New Zealand, Canterbury. Kaikoura, Hapuka River	Forster, R. R. & Wilton, C. L. (1973). The spiders of New Zealand. Part IV. Otago Museum Bulletin 4: 1-309.	total length calculated by adding opisthosoma and carapace length
Desidae	Calacadia	sp	Llanquihue	Desidae_Calacadia_sp_Llanquihue		6.02			3.26	2.09	1.92	1.53	0.1	0.17	0.17	0.2	7.21	2.01	0.83	1.84	1.79	0.74	1			measured in microscopy images of specimen labelled 'Calacadia sp. Llanquihue'	Griswold
Desidae	Mamoea	pilosa		Desidae_Mamoea_pilosa	[urn:lsid:nmbe.ch:spidersp:021741]	13			6														1	Chathan Islands, Owenga	Bryant, E. B. (1935). Some new and little known species of New Zealand spiders. Records of the Canterbury Museum 4: 71-94.
Desidae	Mamoea	pilosa		Desidae_Mamoea_pilosa	[urn:lsid:nmbe.ch:spidersp:021741]	11.04			4.75	4.25							13.6	3.74	1.7	3.57	3.06	1.53	1	Canterbury. Port Hills, Kaituna,	Forster, R. R. & Wilton, C. L. (1973). The spiders of New Zealand. Part IV. Otago Museum Bulletin 4: 1-309	total length calculated by adding opisthosoma and carapace length
Desidae	Mamoea	rufa		Desidae_Mamoea_rufa	[urn:lsid:nmbe.ch:spidersp:021743]	13			6	4													1	Hillside Bluff, Campbell Island	Berland, L. (1931). Araignées des Iles Auckland et Campbell. Records of the Canterbury Museum 3: 357-365.
Desidae	Mamoea	rufa		Desidae_Mamoea_rufa	[urn:lsid:nmbe.ch:spidersp:021743]	11.73			5.78	4.08							15.3	4.25	1.87	3.74	3.4	2.04	1	Otago, New Zealand	Forster, R. R. & Wilton, C. L. (1973). The spiders of New Zealand. Part IV. Otago Museum Bulletin 4: 1-309.	total body length calculated by sum of prosoma and opisthosoma length
Desidae	Mamoea	rufa		Desidae_Mamoea_rufa	[urn:lsid:nmbe.ch:spidersp:021743]	11.04			4.9	3.42	2.84	2.96	0.19	0.2	0.18	0.16	13.2	3.72	1.62	3.47	2.79	1.6	1	New Zealand: South Is., Otago, Catlins Coastal Rainforest Park, Matai Falls, 14.8 km 219 degrs. SWS Owaka	https://www.morphbank.net/Browse/ByImage/?tsn=999008689	measured in microscopy images of M. rufa	Griswold
Desidae	Metaltella	arcoiris		Desidae_Metaltella_arcoiris	[urn:lsid:nmbe.ch:spidersp:021758]	10											14	4			3.2	1.8	1	Chile	Mello-Leitão, C. F. de (1943). Aranhas do Chile coligidas pelo Dr. J. C. Carvalho. Revista Brasileira de Biologia 3: 403-409.
Desidae	Metaltella	rorulenta		Desidae_Metaltella_rorulenta	[urn:lsid:nmbe.ch:spidersp:021761]	12											14.8	4			3.4	2		Gobernación de Río Negro	Mello-Leitão, C. F. de (1940). Arañas de la provincia de Buenos Aires y de las gobernaciones de La Pampa, Neuquén, Río Negro y Chubut. Revista del Museo de La Plata (N.S.,Zool.) 2: 3-62.
Desidae	Metaltella	simoni		Desidae_Metaltella_simoni	[urn:lsid:nmbe.ch:spidersp:021762]	7			3	2.3							10						1	Tatarenda, Bolivia	Tullgren, A. (1905). Aranedia from the Swedish expedition through the Gran Chaco and the Cordilleras. Arkiv för Zoologi 2(19): 1-81.
Desidae	Metaltella	simoni		Desidae_Metaltella_simoni	[urn:lsid:nmbe.ch:spidersp:021762]	9.5											15.2	4.2			3.6	2	1	Custro Barros (La Rioja)	Mello-Leitão, C. F. de (1941). Las arañas de Córdoba, La Rioja, Catamarca, Tucumán, Salta y Jujuy colectadas por los Profesores Birabén. Revista del Museo de La Plata (N.S., Zool.) 2: 99-198.
Desidae	Metaltella	simoni		Desidae_Metaltella_simoni	[urn:lsid:nmbe.ch:spidersp:021762]	7.86			4.27	2.73	2.73	1.05	0.2	0.2	0.14	0.17	11.81	3.14	1.39	3.01	2.89	1.38	1			measured in microscopy images of M. simoni	Griswold & Wood
Desidae	Paramamoea	parva		Desidae_Paramamoea_parva	[urn:lsid:nmbe.ch:spidersp:021775]	2.92			1.4	0.96							3.32	0.96	0.4	0.84	0.68	0.44	1	Waipoua, North Auckland, New Zealand	Forster, R. R. & Wilton, C. L. (1973). The spiders of New Zealand. Part IV. Otago Museum Bulletin 4: 1-309.	total length calculated by sum of prosoma and opisthosoma length
Desidae	Rangitata	peelensis		Desidae_Rangitata_peelensis	[urn:lsid:nmbe.ch:spidersp:021784]	4.5			1.7	1.2							4.6	1.23	0.5	1.1	0.97	0.8	1	Peel Forest, Canterbury, New Zealand	Forster, R. R. & Wilton, C. L. (1973). The spiders of New Zealand. Part IV. Otago Museum Bulletin 4: 1-309.	total length calculated by sum of prosoma and opisthosoma length
Desidae	Badumna	insignis		Desidae_Badumna_insignis	[urn:lsid:nmbe.ch:spidersp:021463]	18																	1		Gray, M. R. (1983). A new genus of spiders of the subfamily Metaltellinae (Araneae, Amaurobioidea) from southeastern Australia. Proceedings of the Linnean Society of New South Wales 106: 275-285
Desidae	Badumna	insignis		Desidae_Badumna_insignis	[urn:lsid:nmbe.ch:spidersp:021463]	14.28			6.8	5.78							20.05	5.1	2.21	5.09	5.1	2.55	1	New Zealand	Forster, R. R. (1970). The spiders of New Zealand. Part III. Otago Museum Bulletin 3: 1-184	total length calculated by adding opisthosoma and carapace length
Desidae	Badumna	insignis		Desidae_Badumna_insignis	[urn:lsid:nmbe.ch:spidersp:021463]				8								20.5						1		Koch, L. (1872). Die Arachniden Australiens, nach der Natur beschrieben und abgebildet. Bauer & Raspe, Nürnberg 1, 105-368, pl. 8-28
Desidae	Badumna	insignis		Desidae_Badumna_insignis	[urn:lsid:nmbe.ch:spidersp:021463]				7.4	5.21			0.25	0.2	0.3	0.25			2.52	5.12			1	New Zealand	http://v3.boldsystems.org/pics/NZSPI/IMG_4995%2B1418745156.JPG	measured in microscopy image, scale calibrated by mean carapace length of species	University of Waikato, 2015
Desidae	Badumna	insignis		Desidae_Badumna_insignis	[urn:lsid:nmbe.ch:spidersp:021463]					5.495	5.36	2.7											1		web resource, Western Australian Museum	measured in macrophotography, scale calibrated by mean carapace width of species
Desidae	Badumna	longinqua		Desidae_Badumna_longinqua	[urn:lsid:nmbe.ch:spidersp:021465				6	4.33							16.61	4.61			4	1.83	1	French Pass, New Zealand	Forster, R. R. (1970). The spiders of New Zealand. Part III. Otago Museum Bulletin 3: 1-184
Desidae	Badumna	longinqua		Desidae_Badumna_longinqua	[urn:lsid:nmbe.ch:spidersp:021465	13			5								13						1	Rockhampton, Australia	Koch, L. (1872). Die Arachniden Australiens, nach der Natur beschrieben und abgebildet. Bauer & Raspe, Nürnberg 1, 105-368, pl. 8-28	total length calculated by adding opisthosoma and carapace length
Desidae	Badumna	longinqua		Desidae_Badumna_longinqua	[urn:lsid:nmbe.ch:spidersp:021465	14.5			6.5								16.5						1	Port Mackay, Australia	Koch, L. (1872). Die Arachniden Australiens, nach der Natur beschrieben und abgebildet. Bauer & Raspe, Nürnberg 1, 105-368, pl. 8-28	total length calculated by adding opisthosoma and carapace length
Desidae	Badumna	longinqua		Desidae_Badumna_longinqua	[urn:lsid:nmbe.ch:spidersp:021466	9.5			4.6	3	2.41	1.84	0.2	0.15	0.14	0.19	11.83	3.4	1.55	2.85	2.71	1.32	1	Olivera Chicken Ranch, San Jose, Santa Clara County, California, USA	https://www.morphbank.net/Browse/ByImage/?tsn=999004724	measured in microscopy images	Griswold, 2006
Desidae	Desis	formidabilis		Desidae_Desis_formidabilis	[urn:lsid:nmbe.ch:spidersp:021481]				3.3								12.5						1	Port Alfred, South Africa	Hewitt, J. (1913). Descriptions of new species of Arachnida from Cape Colony. Records of the Albany Museum Grahamstown 2: 462-481.
Desidae	Desis	formidabilis		Desidae_Desis_formidabilis	[urn:lsid:nmbe.ch:spidersp:021481]	10																	1	Port Alfred, South Africa	Simon, E. (1910). Arachnoidea. Araneae (II.). In: Schultze, L. (ed.) Zoologische und anthropologische Ergebnisse einer Forschungsreise im westlichen und zentralen Südafrika. Denkschriften der Medizinisch-Naturwissenschaftlichen Gesellschaft zu Jena 16: 175-218
Desidae	Desis	formidabilis		Desidae_Desis_formidabilis	[urn:lsid:nmbe.ch:spidersp:021481]	14			6.5	4.8	2.8	5.27	0.15	0.18	0.14	0.21	17.92	4.27	2.29	4.68	4.48	2.2	1	Kommetjie, Table Mountain National Park, Simon's Town District, Western Cape Prov., South Africa	https://www.morphbank.net/Browse/ByImage/?tsn=999008889	measured in microscopy images	Griswold, 2007
Desidae	Goyenia	sp	CG237	Desidae_Goyenia_sp_CG237		4.75			2.16	1.66	1.42	0.99	0.11	0.12	0.14	0.17	9.23	2.49	0.97	2.37	2.37	1.03	1	New Zealand: South Is., Otago, Leith Saddle Track	https://www.morphbank.net/Browse/ByImage/?tsn=999010161	measured in microcopy images	Griswold & Ledford
Desidae	Goyenia	multidentata		Desidae_Goyenia_multidentata	[urn:lsid:nmbe.ch:spidersp:021538]	7.35			2.63	2.38							10.61	2.89	1.02	2.8	2.63	1.27	1	Tuamutu, near Papatowai, Otago, New Zealand	Forster, R. R. (1970). The spiders of New Zealand. Part III. Otago Museum Bulletin 3: 1-184.	total length calculated by sum of prosoma and opisthosoma length
Desidae	Paramatachia	sp	CG277	Desidae_Paramatachia_sp_BinnaBurra		6.56			2.77	1.43	1.83	1.87	0.12	0.11	0.14	0.13	7.36	1.82	0.8	1.66	2.04	1.04	1			measured in microscopy images from aff. specimen 'Paramatachia sp. Binna Burra'	Griswold & Wood
Desidae	Baiami	brockmani		Desidae_Baiami_brockmani	[urn:lsid:nmbe.ch:spidersp:020275]	10.08			4.775	3.22			0.12	0.21	0.16	0.17							3	Brockman Nat. Pk., nr. Pemberton, W.A., Australia		means of extreme values; total body length calculated by sum of prosoma and opisthosoma length
Desidae	Baiami	brockmani		Desidae_Baiami_brockmani	[urn:lsid:nmbe.ch:spidersp:020275]	8.86			4.52	2.89	2.51	2.52	0.13	0.19	0.21	0.17	20.48	5.5	1.63	5.87	4.81	2.67	1			measured in microscopy images of B. brockmani	Griswold & Alvarez Padilla
Desidae	Barahna	booloumba		Desidae_Barahna_booloumba	[urn:lsid:nmbe.ch:spidersp:038700]	3.4	3.5	3.9	1.6								5.5	1.5			1.3	0.8	1	Booloumba Ck, Conondale NP, QLD, Australia	Davies, V. T. (2003). Barahna, a new spider genus from eastern Australia (Araneae: Amaurobioidea). Memoirs of the Queensland Museum 49: 237-250.	total length calculated by sum of prosoma and opisthosoma length
Desidae	Cambridgea	foliata		Desidae_Cambridgea_foliata	[urn:lsid:nmbe.ch:spidersp:020294]	18.2			7.4	6.4							35	8.8	3	9.6	9.4	4.4	1	New Zealand	Forster, R. R. & Wilton, C. L. (1973). The spiders of New Zealand. Part IV. Otago Museum Bulletin 4: 1-309.	total body length calculated by sum of prosoma and opisthosoma length
Desidae	Cambridgea	foliata		Desidae_Cambridgea_foliata	[urn:lsid:nmbe.ch:spidersp:020294]	14.29			6.59	4.29	3.91	3.95	0.31	0.41	0.36	0.32	53.5	14.35	5.75	14.67	12.21	6.52	1	New Zealand: North Is., Northland, Waipoua Forest Trust, 5.73 km ESE Waipoua	https://www.morphbank.net/Browse/ByImage/?tsn=999008822	measured in microscopy images of specimen labelled 'C. foliata'	Griswold & Wood
Desidae	Corasoides	sp	CG294	Desidae_Corasoides_sp_CG294		13.16			5.64	4.03	3.21	3.32	0.33	0.3	0.27	0.27	32.46	8.86	2.24	8.43	9.16	3.77	1	Australia: Queensland, Binna Burra, Lamington Nat. Park	https://www.morphbank.net/Browse/ByImage/?tsn=999010157	measured in microscopy images	Griswold & Ledford
Desidae	Ischalea	sp	CG119	Desidae_Ischalea_sp_CG119					3.24	1.98	0.8	1.18	0.07	0.14	0.13	0.13							1	New Zealand: North Is., Northland, Waipoua Forest, 47.4 km 301 degrs. NNW Dargaville	https://www.morphbank.net/Browse/ByImage/?tsn=999010269	measured in microscopy images	Griswold, Wood & Ledford
Desidae	Ischalea	sp		Desidae_Ischalea_sp_CG119		16			4	2.8							27.9	7.3	1.6	7.8	8.7	2.5	1		Forster, R. R. & Wilton, C. L. (1973). The spiders of New Zealand. Part IV. Otago Museum Bulletin 4: 1-309.	data of I. spinipes (the only described species of Ischalea in New Zealand); total length calculated as sum of carapace and abdomen length
Desidae	Nanocambridgea	sp	CG203	Desidae_Nanocambridgea_sp_CG203		4.37			1.97	1.56	1.23	1.16	0.13	0.15	0.16	0.17	7.59	2.19	0.61	1.94	1.81	1.04	1	New Zealand: South Is., Marlborough, Pelorus Bridge Scenic Res., Circle Track, 16.1 km 240 degrs. W Havelock	https://www.morphbank.net/Browse/ByImage/?tsn=999010217	measured in microscopy images	Griswold, Vo & Ledford
Desidae	Porteria	sp	MR284	Desidae_Porteria_sp_Panguipulli		5.22			2.41	1.86	1.38	1.37	0.11	0.16	0.14	0.13	9.88	2.7	0.83	2.57	2.25	1.53	1			measured in microscopy images from aff. specimen 'Porteria sp. Panguipulli'	Griswold & Alvarez Padilla
Dictynidae	Argyroneta	aquatica		Dictynidae_Argyroneta_aquatica	[urn:lsid:nmbe.ch:spidersp:021318]	11.5	8	15																Great Britain	Locket, G. H. & Millidge, A. F. (1953). British spiders. Vol. II. Ray Society, London, 449 pp	total length taken from average of extreme values
Dictynidae	Argyroneta	aquatica		Dictynidae_Argyroneta_aquatica	[urn:lsid:nmbe.ch:spidersp:021318]	8.15			3.7	3.11							10.48	3.07	1.41	2.52	2.52	0.96	1	Kushiro-shitsugen Wetlands, north ef Kushiro-shi, eastern Hoklcaido , Japan	Ono, H. (2002). New and remarkable spiders of the families Liphistiidae, Argyronetidae, Pisauridae, Theridiidae and Araneidae (Arachnida) from Japan. Bulletin of the National Museum of Nature and Science Tokyo (A) 28: 51-60.	total length calculated by adding opisthosoma and carapace length
Dictynidae	Argyroneta	aquatica		Dictynidae_Argyroneta_aquatica	[urn:lsid:nmbe.ch:spidersp:021318]	11.5	8	15																	Roberts, M. J. (1985). The spiders of Great Britain and Ireland, Volume 1: Atypidae to Theridiosomatidae. Harley Books, Colchester, England.	total length taken from average of extreme values
Dictynidae	Argyroneta	aquatica		Dictynidae_Argyroneta_aquatica	[urn:lsid:nmbe.ch:spidersp:021318]	7.2			3	2.3	1.4	1.3	0.14	0.17	0.13	0.17	8.37	2.42	1.08	1.95	2.15	0.77	1	Fröslundamossen, Øland, Sweden	https://www.morphbank.net/Browse/ByImage/?tsn=999008729	measured in microcopy images	Griswold, 2007
Dictynidae	Paratheuma	shirahamaensis		Dictynidae_Paratheuma_shirahamaensis	[urn:lsid:nmbe.ch:spidersp:021624]	6.12		3.18	1.87								8.39	2.18			2	1.25	1	Shirahama, Japan	Oi, R. (1960). Seaside spiders from the environs of Seto Marine Biological Laboratory of Kyoto University. Acta Arachnologica 17: 3-8.
Dictynidae	Brigittea	latens		Dictynidae_Brigittea_latens	[urn:lsid:nmbe.ch:spidersp:022296]	3	2.5	3.5															1	Netherlands	Roberts, M. J. (1998). Spinnengids. Tirion, Baarn, Netherlands, 397 pp	total length taken from average of extreme values
Dictynidae	Brigittea	latens		Dictynidae_Brigittea_latens	[urn:lsid:nmbe.ch:spidersp:022296]	3	2.5	3.5															1		Locket, G. H. & Millidge, A. F. (1951). British spiders. Vol. I. Ray Society, London, 310 pp.	total length taken from average of extreme values
Dictynidae	Brigittea	latens		Dictynidae_Brigittea_latens	[urn:lsid:nmbe.ch:spidersp:022296]	3.7			0.9														1		Braendegaard, J. (1966). Edderkopper eller spindlere I. Danmarks Fauna 72: 1-224
Dictynidae	Brigittea	latens		Dictynidae_Brigittea_latens	[urn:lsid:nmbe.ch:spidersp:022296]	2.7			1.13	0.86													28	Sweden	Almquist, S. (2006). Swedish Araneae, part 2--families Dictynidae to Salticidae. Insect Systematics & Evolution, Supplement 63: 285-601.
Dictynidae	Brigittea	latens		Dictynidae_Brigittea_latens	[urn:lsid:nmbe.ch:spidersp:022296]				1.47	1.16	1.04	0.62	0.07	0.07	0.07	0.07	3.96	1.19	0.39	0.9	0.89	0.59	1			measured in microscopy images	Hormiga & Hasan
Dictynidae	Brigittea	latens		Dictynidae_Brigittea_latens	[urn:lsid:nmbe.ch:spidersp:022296]	2.43	2.1	2.66	0.96	0.78										0.48			5	Spain	Macías-Hernández, N., Ramos, C., Domènech, M., Febles, S., Santos, I., Arnedo, M., Borges, P., Emerson, B. & Cardoso, P. (2020). A database of functional traits for spiders from native forests of the Iberian Peninsula and Macaronesia. Biodiversity Data Journal 8: e49159.
Dictynidae	Dictyna	major		Dictynidae_Dictyna_major	[urn:lsid:nmbe.ch:spidersp:022300]	3.8	3.5	4.1	1.415	1.045													2	Sweden	Almquist, S. (2006). Swedish Araneae, part 2--families Dictynidae to Salticidae. Insect Systematics & Evolution, Supplement 63: 285-601.	total length, carapace width taken from average of extreme values
Dictynidae	Dictyna	major		Dictynidae_Dictyna_major	[urn:lsid:nmbe.ch:spidersp:022300]	3.9			1.1														1	Denmark	Braendegaard, J. (1966). Edderkopper eller spindlere I. Danmarks Fauna 72: 1-224
Dictynidae	Dictyna	major		Dictynidae_Dictyna_major	[urn:lsid:nmbe.ch:spidersp:022300]	3.25	3	3.5															1	Scotland, Aberlady	Locket, G. H. & Millidge, A. F. (1951). British spiders. Vol. I. Ray Society, London, 310 p	total length taken from average of extreme values
Dictynidae	Dictyna	major		Dictynidae_Dictyna_major	[urn:lsid:nmbe.ch:spidersp:022300]	3.25	3	3.5																	Roberts, M. J. (1998). Spinnengids. Tirion, Baarn, Netherlands, 397 pp	total length taken from average of extreme values
Dictynidae	Dictyna	sp	MH1	Dictynidae_Dictyna_sp_MH1		2.78			0.95	0.75	0.63	0.38	0.05	0.06	0.07	0.06	2.9	0.94	0.28	0.68	0.61	0.39	1			measured in microscopy images
Dictynidae	Lathys	alberta		Dictynidae_Lathys_alberta	[urn:lsid:nmbe.ch:spidersp:022447]	3.05	2.5	3.6	1.5														20	Laggan, Alberta, Canada	Chamberlin, R. V. & Gertsch, W. J. (1958). The spider family Dictynidae in America north of Mexico. Bulletin of the American Museum of Natural History 116: 1-152
Dictynidae	Lathys	alberta		Dictynidae_Lathys_alberta	[urn:lsid:nmbe.ch:spidersp:022447]	3.33			1.2	1													1	Matanuska, Alaska, USA	Chamberlin, R. V. & Ivie, W. (1947). The spiders of Alaska. Bulletin of the University of Utah 37(10): 1-103
Dictynidae	Lathys	alberta		Dictynidae_Lathys_alberta	[urn:lsid:nmbe.ch:spidersp:022447]	3			1.2	1							4.05	1.1	0.35	1.1	0.85	0.65	1	Banff National Park, Canada	Schenkel, E. (1950). Spinnentiere aus dem westlichen Nordamerika, gesammelt von Dr. Hans Schenkel-Rudin. Erster Teil. Verhandlungen der Naturforschenden Gesellschaft in Basel 61: 28-92.
Dictynidae	Lathys	alberta		Dictynidae_Lathys_alberta	[urn:lsid:nmbe.ch:spidersp:022447]	3.29			1.32	1.03			0.05	0.08	0.07	0.05		0.99	0.49	1.04			1		http://v3.boldsystems.org/pics/SPIRU/01888-H03%2B1325286558.JPG; http://v3.boldsystems.org/pics/SPIRU/01888-H04%2B1325286556.JPG	measured in microscopy images	Blagoev, 2011
Dictynidae	Mallos	pallidus		Dictynidae_Mallos_pallidus	[urn:lsid:nmbe.ch:spidersp:022495]	3.6	2.25	5	1.35	1.1													3	Western USA	Chamberlin, R. V. & Gertsch, W. J. (1958). The spider family Dictynidae in America north of Mexico. Bulletin of the American Museum of Natural History 116: 1-152.
Dictynidae	Mallos	pallidus		Dictynidae_Mallos_pallidus	[urn:lsid:nmbe.ch:spidersp:022495]	3.8			1.1														1	Ben Lomond, California	Chamberlin, R. V. & Ivie, W. (1941). Spiders collected by L. W. Saylor and others, mostly in California. Bulletin of the University of Utah 31(8): 1-49.
Dictynidae	Mallos	pallidus		Dictynidae_Mallos_pallidus	[urn:lsid:nmbe.ch:spidersp:022495]	2.3			0.97	0.64													1	Bluff, Utah	Chamberlin, R. V. & Gertsch, W. J. (1929). New spiders from Utah and California. Journal of Entomology and Zoology 21: 101-112, pl. 1-5.
Dictynidae	Mallos	pallidus		Dictynidae_Mallos_pallidus	[urn:lsid:nmbe.ch:spidersp:022495]	3.33			1.31											1			1		http://v3.boldsystems.org/pics/BBUSE/BIOUG01577-H11%2B1326987674.JPG	measured in microscopy image	Blagoev, 2011
Dictynidae	Mexitlia	trivittata		Dictynidae_Mexitlia_trivittata	[urn:lsid:nmbe.ch:spidersp:022505]	6.4	4.8	8	2.3	1.8															Chamberlin, R. V. & Gertsch, W. J. (1958). The spider family Dictynidae in America north of Mexico. Bulletin of the American Museum of Natural History 116: 1-152	total length taken from average of extreme values
Dictynidae	Mexitlia	trivittata		Dictynidae_Mexitlia_trivittata	[urn:lsid:nmbe.ch:spidersp:022505]	6																	1	Zion National Park, USA	Chamberlin, R. V. (1948). The genera of North American Dictynidae. Bulletin of the University of Utah 38(15): 1-31.
Dictynidae	Mexitlia	trivittata		Dictynidae_Mexitlia_trivittata	[urn:lsid:nmbe.ch:spidersp:022505]	6																	1	Albuquerque, New Mexico, USA	Banks, N. (1901). Some Arachnida from New Mexico. Proceedings of the Academy of Natural Sciences of Philadelphia 53: 568-597
Dictynidae	Mexitlia	trivittata		Dictynidae_Mexitlia_trivittata	[urn:lsid:nmbe.ch:spidersp:022505]	6.75			2.4	1.87	1.59	0.88	0.13	0.1	0.15	0.11	7.07	2.2	0.88	1.75	1.39	0.85	1	Arizona, USA	https://www.morphbank.net/Browse/ByImage/?tsn=999010322	measured in microscopy images	Benjamin & Hormiga, 2009
Dictynidae	Saltonia	incerta		Dictynidae_Saltonia_incerta	[urn:lsid:nmbe.ch:spidersp:022541]	3.9	3.3	4.5															1	California	Roth, V. D. & Brame, P. L. (1972). Nearctic genera of the spider family Agelenidae (Arachnida, Araneida). American Museum Novitates 2505: 1-52.	total length taken from average of extreme values
Dictynidae	Saltonia	incerta		Dictynidae_Saltonia_incerta	[urn:lsid:nmbe.ch:spidersp:022541]	4.5																	1	Salton, California	Banks, N. (1898). Some new spiders. The Canadian Entomologist 30: 185-188
Diguetidae	Diguetia	canities		Diguetidae_Diguetia_canities	[urn:lsid:nmbe.ch:spidersp:004014]	8			3.25	1.9													1	Grand Canyon, Arizona, USA	Gertsch, W. J. (1958). The spider family Diguetidae. American Museum Novitates 1904: 1-24
Diguetidae	Diguetia	catamarquensis		Diguetidae_Diguetia_catamarquensis	[urn:lsid:nmbe.ch:spidersp:004017]	7.02			2.9	1.32							9.34	2.9	0.9	2.37	2.17	1			Brignoli, P. M. (1974). Sobre las Diguetidae de America del Sur (Araneae). Physis, Revista de la Sociedad Argentina de Ciencias Naturales (C) 33: 255-258.
Diguetidae	Diguetia	catamarquensis		Diguetidae_Diguetia_catamarquensis	[urn:lsid:nmbe.ch:spidersp:004017]	7.5											12	4.4			2.4	1.2	1	Belen, Catamarca	Mello-Leitão, C. F. de (1941). Las arañas de Córdoba, La Rioja, Catamarca, Tucumán, Salta y Jujuy colectadas por los Profesores Birabén. Revista del Museo de La Plata (N.S., Zool.) 2: 99-198
Diguetidae	Diguetia	catamarquensis		Diguetidae_Diguetia_catamarquensis	[urn:lsid:nmbe.ch:spidersp:004017]	6.9			2.72	1.85	1.36	0.95	0.12	0.13	0	0.11	10.44	3.29	0.98	2.71	2.38	1.08	1	La Tumanas, Sur Valle Fértil, San Juan, Argentina	https://www.morphbank.net/Browse/ByImage/?tsn=999008852	measured in microscopy images	Ramirez, 2009
Diguetidae	Diguetia	mojavea		Diguetidae_Diguetia_mojavea	[urn:lsid:nmbe.ch:spidersp:004019]	10			4.7	2.8							16.9	5.15	1.6	4.3	4.1	1.75	1	Twentynine Palms, California	Gertsch, W. J. (1958). The spider family Diguetidae. American Museum Novitates 1904: 1-24.
Diguetidae	Segestrioides	tofo		Diguetidae_Segestrioides_tofo	[urn:lsid:nmbe.ch:spidersp:004026]	6.45			2.44	1.59													1	El Tofo, Chile	Platnick, N. I. (1989). A revision of the spider genus Segestrioides (Araneae, Diguetidae). American Museum Novitates 2940: 1-9.
Dipluridae	Allothele	australis		Dipluridae_Allothele_australis	[urn:lsid:nmbe.ch:spidersp:000224]	16																	1	Dunbrody, Sundays River, Uienhage Division, South Africa	Purcell, W. F. (1903). New South African spiders of the families Migidae, Ctenizidae, Barychelidae Dipluridae, and Lycosidae. Annals of the South African Museum 3: 69-142, pl. 8.
Dipluridae	Allothele	australis		Dipluridae_Allothele_australis	[urn:lsid:nmbe.ch:spidersp:000224]				6.1	5								3.96		2.55	2.75	1.44	1	Dunbrody, Sundays River, Uienhage Division, South Africa	Coyle, F. A. (1984). A revision of the African mygalomorph spider genus Allothele (Araneae, Dipluridae). American Museum Novitates 2794: 1-20	holotype measurements - same individual as above, but full measurements
Dipluridae	Allothele	australis		Dipluridae_Allothele_australis	[urn:lsid:nmbe.ch:spidersp:000224]				10.3	9											3.4				Hewitt, J. (1919). Descriptions of new South African Araneae and Solifugae. Annals of the Transvaal Museum 6: 63-111.
Dipluridae	Australothele	jamiesoni		Dipluridae_Australothele_jamiesoni	[urn:lsid:nmbe.ch:spidersp:000233]	16.98			7.6	5.65							13.39	4.69	2.88	2.5	2.13	1.19	1	Conondale, QLD, Australia	Raven, R. J. (1984). Systematics of the Australian curtain-web spiders (Ischnotheline: Dipluridae: Chelicerata). Australian Journal of Zoology (suppl. Ser.) 93: 1-102	total length calculated by adding opisthosoma and carapace length
Dipluridae	Cethegus	fugax		Dipluridae_Cethegus_fugax	[urn:lsid:nmbe.ch:spidersp:000252]	13																	1	Geraldton, Australia	Simon, E. (1908). Araneae. 1re partie. In: Michaelsen & Hartmeyer (eds.) Die Fauna Südwest-Australiens. Jena 1(12), 359-446
Dipluridae	Cethegus	fugax		Dipluridae_Cethegus_fugax	[urn:lsid:nmbe.ch:spidersp:000252]	14.08			6.72	5.76							14.2	4.4	2.92	2.4	2.72	1.76	1	Lion Mill, Australia	Raven, R. J. (1984). Systematics of the Australian curtain-web spiders (Ischnotheline: Dipluridae: Chelicerata). Australian Journal of Zoology (suppl. Ser.) 93: 1-102	total length calculated by adding opisthosoma and carapace length
Dipluridae	Cethegus	fugax		Dipluridae_Cethegus_fugax	[urn:lsid:nmbe.ch:spidersp:000252]				5.3								10.8						1	Geraldton, Australia	Main, B. Y. (1960). The genus Cethegus Thorell (Mygalomorphae: Macrothelinae). Journal and Proceedings of the Royal Society of Western Australia 43: 30-34
Drymusidae	Drymusa	rengan		Drymusidae_Drymusa_rengan	[urn:lsid:nmbe.ch:spidersp:040996]	5.33	4.4	5.9	2.4	2							15.86	4.77	0.72	4.77	4.44	1.16	1	Chile	Labarque, F. M. & Ramírez, M. J. (2007). A new species of Drymusa Simon, 1891 (Araneae: Drymusidae) from Chile. Studies on Neotropical Fauna and Environment 42(3): 241-246.	7 females for body length range
Drymusidae	Drymusa	rengan		Drymusidae_Drymusa_rengan	[urn:lsid:nmbe.ch:spidersp:040996]	5.6			2.5	1.9	1.27	1	0.12	0.1	0	0.11	16.46	4.78	0.71	4.97	5.1	0.9	1	Isla Martín Garcia, Curicó, Buenos Aires, Argentina	https://www.morphbank.net/Browse/ByImage/?tsn=999009987	measured in microscopy images	Ramirez, 2009
Drymusidae	Drymusa	serrana		Drymusidae_Drymusa_serrana	[urn:lsid:nmbe.ch:spidersp:002922]	10.23	9.7	10.76	4.8	3.72	1.9	1.8	0.17	0.14	0	0.15	39.34	12.06	1.5	11.9	11.74	2.14	1	Sierra de La Ventana, Cueva del Toro, Argentina	Labarque, F. M. & Ramírez, M. J. (2007). Description of the female of Drymusa serrana Goloboff & Ramírez, 1991 (Araneae: Drymusidae) with notes on its biology. Zootaxa 1580: 27-33	6 females for body length range; total length taken from average of extreme values; carapace height, paturon length and eye widths measured in microscopy images in paper	Labarque and Ramirez 2007
Drymusidae	Izithunzi	silvicola		Drymusidae_Izithunzi_silvicola	[urn:lsid:nmbe.ch:spidersp:002923]	9.5	8.5	9.5	4								33.5						2	Knysna, South Africa	Purcell, W. F. (1904). Descriptions of new genera and species of South African spiders. Transactions of the South African Philosophical Society 15: 115-173.
Drymusidae	Izithunzi	silvicola		Drymusidae_Izithunzi_silvicola	[urn:lsid:nmbe.ch:spidersp:002923]	8.8			3.49	2.67	2.18						31.08	9.8	0.82	9.44	9.36	1.54	1	Harkerville State Forest, 19 km E Knysna, South Africa	Labarque, F. M., Pérez-González, A. & Griswold, C. E. (2018). Molecular phylogeny and revision of the false violin spiders (Araneae: Drymusidae) of Africa. Zoological Journal of the Linnean Society 183(2): 390-430.
Drymusidae	Izithunzi	silvicola		Drymusidae_Izithunzi_silvicola	[urn:lsid:nmbe.ch:spidersp:002923]	9.9			3.92	2.77	2.51	1.76	0.17	0.12	0	0.15							1	Harkerville State Forest, 19 km E Knysna, South Africa	Labarque, F. M., Pérez-González, A. & Griswold, C. E. (2018). Molecular phylogeny and revision of the false violin spiders (Araneae: Drymusidae) of Africa. Zoological Journal of the Linnean Society 183(2): 390-430.	measured in microscopy images from paper	Labarque et al., 2018
Drymusidae	Izithunzi	capense		Drymusidae_Izithunzi_capense	[urn:lsid:nmbe.ch:spidersp:002918]				5.94	4.19	2.83	2.49	0.27	0.24	0	0.18		10.88	1.61				1			measured in microscopy images and macrophotographies of Izithunzi capense	Ramirez & Labarque
Dysderidae	Cryptoparachtes	adzharicus		Dysderidae_Cryptoparachtes_adzharicus	[urn:lsid:nmbe.ch:spidersp:004324]	9.2			3.95	3.1														Georgia	Dunin, P. M. (1992). The spider family Dysderidae of the Caucasian fauna (Arachnida Aranei Haplogynae). Arthropoda Selecta 1(3): 35-76.
Dysderidae	Dasumia	taeniifera		Dysderidae_Dasumia_taeniifera	[urn:lsid:nmbe.ch:spidersp:004339]				3.025	2.31															Alicata, P. (1966). Il genere Dasumia Thorell (Araneae, Dysderidae), sua nuova definizione e revisione delle specie italiane. Memorie del Museo Civico di Storia Naturale di Verona 14: 465-486.	carapace length, carapace width taken from average of extreme values
Dysderidae	Dasumia	taeniifera		Dysderidae_Dasumia_taeniifera	[urn:lsid:nmbe.ch:spidersp:004339]	6.5																	1	Gennazano, Italy	Thorell, T. (1875). Diagnoses Aranearum Europaearum aliquot novarum. Tijdschrift voor Entomologie 18: 81-108
Dysderidae	Dasumia	taeniifera		Dysderidae_Dasumia_taeniifera	[urn:lsid:nmbe.ch:spidersp:004339]	8.09			3.24	2.52			0.13	0.09	0.1	0.1	6.97	2.26	0.92	1.3	1.97	0.52	1	Jouques, France	https://wiki.arages.de/images/c/cc/Dasumia_taeniifera_w_do_8%2C09mm_Hain_Bodenstreu_Jouques_285m_FR_7Mai15_POger.jpg; https://wiki.arages.de/images/2/24/Dasumia_taeniifera_w_ve_8%2C09mm_Hain_Bodenstreu_Jouques_285m_FR_7Mai15_POger.jpg	measured in microscopy images	Oger, 2015
Dysderidae	Dysdera	crocata		Dysderidae_Dysdera_crocata	[urn:lsid:nmbe.ch:spidersp:004397]	13	11	15															1		Roberts, M. J. (1985). The spiders of Great Britain and Ireland, Volume 1: Atypidae to Theridiosomatidae. Harley Books, Colchester, England	total length taken from average of extreme values
Dysderidae	Dysdera	crocata		Dysderidae_Dysdera_crocata	[urn:lsid:nmbe.ch:spidersp:004397]	12.3			5	4													1	Sydney	Rainbow, W. J. (1900). Descriptions of some new Araneidae of New South Wales. No. 9. Proceedings of the Linnean Society of New South Wales 25: 483-494.	total length calculated by adding opisthosoma and carapace length
Dysderidae	Dysdera	crocata		Dysderidae_Dysdera_crocata	[urn:lsid:nmbe.ch:spidersp:004397]	12			5	3														Massachusetts, USA	Emerton, J. H. (1890). New England spiders of the families Drassidae, Agalenidae and Dysderidae. Transactions of the Connecticut Academy of Arts and Sciences 8: 166-206
Dysderidae	Dysdera	crocata		Dysderidae_Dysdera_crocata	[urn:lsid:nmbe.ch:spidersp:004397]	13.1			4.4	3.1	2.5	2.65	0	0.21	0.19	0.19	10.57	2.68	2.01	2.61	2.57	0.7	1	San Bruno Mountain, San Mateo Co., California, USA	https://www.morphbank.net/Browse/ByImage/?tsn=999008966	measured in microscopy images	Griswold, 2007
Dysderidae	Dysdera	crocata		Dysderidae_Dysdera_crocata	[urn:lsid:nmbe.ch:spidersp:004397]	9.73	8.5	11.214	3.957	3.171										2.571			5	Azores	Macías-Hernández, N., Ramos, C., Domènech, M., Febles, S., Santos, I., Arnedo, M., Borges, P., Emerson, B. & Cardoso, P. (2020). A database of functional traits for spiders from native forests of the Iberian Peninsula and Macaronesia. Biodiversity Data Journal 8: e49159.
Dysderidae	Dysdera	erythrina		Dysderidae_Dysdera_erythrina	[urn:lsid:nmbe.ch:spidersp:004414]	9.5	9	10																	Harvey, P. (2009). Identification of Dysdera crocata and Dysdera erythrina. Newsletter of the British Arachnological Society 114: 17	total length taken from average of extreme values
Dysderidae	Dysdera	erythrina		Dysderidae_Dysdera_erythrina	[urn:lsid:nmbe.ch:spidersp:004414]	9.71			3.52	2.745										2.21			2	Sola de Boi, Lleida, Catalunya	Macías-Hernández, N., Ramos, C., Domènech, M., Febles, S., Santos, I., Arnedo, M., Borges, P., Emerson, B. & Cardoso, P. (2020). A database of functional traits for spiders from native forests of the Iberian Peninsula and Macaronesia. Biodiversity Data Journal 8: e49159.
Dysderidae	Dysdera	erythrina		Dysderidae_Dysdera_erythrina	[urn:lsid:nmbe.ch:spidersp:004414]				3.89	3.25		1.92					9.02	2.32	1.97	2.28	1.77	0.68	1	Weimar, Germany	https://wiki.arages.de/images/9/91/Erythrina_Weimar_07-06_01.jpg	measured in macrophotography, scale calibrated by mean body length of species	Grabolle, 2008
Dysderidae	Dysdera	erythrina		Dysderidae_Dysdera_erythrina	[urn:lsid:nmbe.ch:spidersp:004414]				3.705	2.998	2.2	1.83	0	0.18	0.12	0.15	10.17	2.95	1.94	2.26	2.43	0.59	1		web resource	measured in macrophotography, scale calibrated by mean carapace length or width of species
Dysderidae	Dysderocrates	egregius		Dysderidae_Dysderocrates_egregius	[urn:lsid:nmbe.ch:spidersp:004583]				5.7	4.5							19.85	5.3	3.2	4.65	4.7	2			Deeleman-Reinhold, C. L. & Deeleman, P. R. (1988). Revision des Dysderinae (Araneae, Dysderidae), les espèces mediterranéennes occidentales exceptées. Tijdschrift voor Entomologie 131: 141-269
Dysderidae	Dysderocrates	egregius		Dysderidae_Dysderocrates_egregius	[urn:lsid:nmbe.ch:spidersp:004583]	14.2			5.7	4.5													1		Chyzer, C. & Kulczyński, W. (1897). Araneae Hungariae. Tomus II. Academia Scientarum Hungaricae, Budapest, pp. 147-366, Pl. VI-X	total length calculated by adding opisthosoma and carapace length
Dysderidae	Harpactea	hombergi		Dysderidae_Harpactea_hombergi	[urn:lsid:nmbe.ch:spidersp:004656]	4.24			1.62	1.2							4.7	1.3	0.85	1.12	0.98	0.45	9	Adeche, Saint-Peray, France	Brignoli, P. M. (1979). Sur quelques Dysderidae de France, d'Espagne et de Tunisie (Araneae). Vie Milieu 28-29(C): 111-116.
Dysderidae	Harpactea	hombergi		Dysderidae_Harpactea_hombergi	[urn:lsid:nmbe.ch:spidersp:004656]	6.5	6	7																	Locket, G. H. & Millidge, A. F. (1951). British spiders. Vol. I. Ray Society, London, 310 pp.	total length taken from average of extreme values
Dysderidae	Harpactea	hombergi		Dysderidae_Harpactea_hombergi	[urn:lsid:nmbe.ch:spidersp:004656]	5.2			1.3																Brændegaard, J. (1966). Edderkopper eller spindlere I. Danmarks Fauna 72: 1-224.
Dysderidae	Harpactea	hombergi		Dysderidae_Harpactea_hombergi	[urn:lsid:nmbe.ch:spidersp:004656]	5.37	4.51	6.59	1.982	1.408										1.12			5	Spain	Macías-Hernández, N., Ramos, C., Domènech, M., Febles, S., Santos, I., Arnedo, M., Borges, P., Emerson, B. & Cardoso, P. (2020). A database of functional traits for spiders from native forests of the Iberian Peninsula and Macaronesia. Biodiversity Data Journal 8: e49159.
Dysderidae	Harpactea	hombergi		Dysderidae_Harpactea_hombergi	[urn:lsid:nmbe.ch:spidersp:004656]				1.71	1.2									0.85	1.09	0.96	0.44	1	Buchfart, Thuringen, Germany	https://wiki.arages.de/images/d/d1/Hombergi_Buchfahrt_07-07_02.jpg	measured in macrophotography, scale calibrated by mean body length of species	Grabolle, 2008
Dysderidae	Harpactea	hombergi		Dysderidae_Harpactea_hombergi	[urn:lsid:nmbe.ch:spidersp:004656]				2.14				0.08	0	0.11	0.08	5.26	1.62	0.89	1.19	1.1	0.46	1		https://wiki.arages.de/images/2/2b/Harpactea-hombergi-1-.jpg	measured in macrophotography, scale calibrated by mean body length of species	Broekhuis, 2011
Dysderidae	Harpactocrates	globifer		Dysderidae_Harpactocrates_globifer	[urn:lsid:nmbe.ch:spidersp:004748]	11.95			6.6	3.5													2	El Tiemblo, Avila, Spain	Ferrández M A (1986) Las especies ibericas del genero Harpactocrates Simon 1914 (Araneida: Dysderidae). Actas X Congr Int Aracnol 1: 337-348.
Dysderidae	Holissus	unciger		Dysderidae_Holissus_unciger	[urn:lsid:nmbe.ch:spidersp:004757]	6.1			2.35															Corsica	Simon, E. (1882). Etudes Arachnologiques. 13e Mémoire. XX. Descriptions d'espèces et de genres nouveaux de la famille des Dysderidae. Annales de la Société Entomologique de France (6) 2: 201-240.	means of extreme values; total length calculated by sum of prosoma and abdomen length
Dysderidae	Hygrocrates	lycaoniae		Dysderidae_Hygrocrates_lycaoniae	[urn:lsid:nmbe.ch:spidersp:004760]				3	2	1.83	1.46	0.15	0	0.12	0.15	8.16	2.24	1.44	1.96	1.92	0.6	1	Yesilova District, lake Salda, Turkey	Kunt, K. B., Yağmur, E. A., Özkütük, R. S. & Kaya, R. S. (2011). The genus Hygrocrates Deeleman-Reinhold, 1988 (Araneae, Dysderidae) in Turkey. ZooKeys 85: 1-16	carapace width and height measured in microscopy images from paper	Kunt et al. 2011
Dysderidae	Parachtes	vernae		Dysderidae_Parachtes_vernae	[urn:lsid:nmbe.ch:spidersp:004779]				3.15	2.85					0.17	0.215									Alicata, P. (1964). Le specie italiane di Harpactocrates e di Parachtes n. gen. (Araneae, Dysderidae). Annuario dell'Istituto e Museo di Zoologia dell'Universita di Napoli 16(3): 1-40	carapace length, carapace width, PME diameter, PLE diameter taken from average of extreme values
Dysderidae	Parachtes	vernae		Dysderidae_Parachtes_vernae	[urn:lsid:nmbe.ch:spidersp:004779]	7.8			3.9	4							10.1						1		Caporiacco, L. di (1936). Saggio sulla fauna aracnologica del Casentino, Val d'Arno Superiore e Alta Val Tiberina. Festschrift Embrik Strand 1: 326-369
Dysderidae	Parachtes	vernae		Dysderidae_Parachtes_vernae	[urn:lsid:nmbe.ch:spidersp:004779]	6.4			2.55	2							7.7	2.15	1	1.35	1.5	0.65	1	Monti Sibillini, Bolognola, Italy	Kritscher, E. (1956). Araneen aus den Sibillinischen Bergen. Memorie del Museo Civico di Storia Naturale di Verona 5: 283-300	total length calculated by adding opisthosoma and carapace length
Dysderidae	Rhode	scutiventris		Dysderidae_Rhode_scutiventris	[urn:lsid:nmbe.ch:spidersp:004785]	3.6			1.6														1	Cantabrian Mountains, Spain	Simon, E. (1882). Etudes Arachnologiques. 13e Mémoire. XX. Descriptions d'espèces et de genres nouveaux de la famille des Dysderidae. Annales de la Société Entomologique de France (6) 2: 201-240	total length calculated by adding opisthosoma and carapace length
Dysderidae	Rhode	scutiventris		Dysderidae_Rhode_scutiventris	[urn:lsid:nmbe.ch:spidersp:004785]	4.85	4	5.7																	Beladjal, L., Bosmans, R. & Maelfait, J.-P. (1996). Le genre Rhode Simon dans le Maghreb (Araneae, Dysderidae). Revue Arachnologique 11: 65-75	total length taken from average of extreme values
Dysderidae	Rhode	scutiventris		Dysderidae_Rhode_scutiventris	[urn:lsid:nmbe.ch:spidersp:004785]	6.7			2.7	2							13.3						1	Trubjela, district de Niksic, Montenegro.	Deeleman-Reinhold, C. L. (1978). Les araignées du genre Rhode de Yougoslavie (Araneae, Dysderidae). International Journal of Speleology 9: 251-266.
Dysderidae	Rhode	scutiventris		Dysderidae_Rhode_scutiventris	[urn:lsid:nmbe.ch:spidersp:004785]	4.78	4.16	5.78	1.933	1.22										1.57			4	Caceres, Extremadura	Macías-Hernández, N., Ramos, C., Domènech, M., Febles, S., Santos, I., Arnedo, M., Borges, P., Emerson, B. & Cardoso, P. (2020). A database of functional traits for spiders from native forests of the Iberian Peninsula and Macaronesia. Biodiversity Data Journal 8: e49159.
Eresidae	Adonea	fimbriata		Eresidae_Adonea_fimbriata	[urn:lsid:nmbe.ch:spidersp:005799]	17.4			9.1	6.9	5.1	2.8	0.34		0.68	0.39			2.6	3.2			1	Mehav Am village, Israel	Miller, J. A., Griswold, C. E., Scharff, N., Řezáč, M., Szűts, T. & Marhabaie, M. (2012). The velvet spiders: an atlas of the Eresidae (Arachnida, Araneae). ZooKeys 195: 1-144	measured in microscopy images from paper	Miller et al. 2012
Eresidae	Adonea	fimbriata		Eresidae_Adonea_fimbriata	[urn:lsid:nmbe.ch:spidersp:005799]	12			6.2														1	Algeria	Simon, E. (1873). Aranéides nouveaux ou peu connus du midi de l'Europe. (2e mémoire). Mémoires de la Société Royale des Sciences de Liège (2) 5: 187-351.
Eresidae	Adonea	fimbriata		Eresidae_Adonea_fimbriata	[urn:lsid:nmbe.ch:spidersp:005799]	16																	1	Bou-Saada, Algeria	Simon, E. (1876). Description d'araignées nouvelles. Annales de la Société Entomologique de France (5) 6(Bull.): 86-88
Eresidae	Dorceus	fastuosus		Eresidae_Dorceus_fastuosus	[urn:lsid:nmbe.ch:spidersp:005804]	9.89			4.14	3.2	2.6	1.87	0.14	0.14	0.3	0.15	6.27	1.9	1.08	1.2	1.33	0.76	1			measured in microscopy images	Griswold & Culpepper
Eresidae	Dorceus	fastuosus		Eresidae_Dorceus_fastuosus	[urn:lsid:nmbe.ch:spidersp:005804]				4.08	3.2		1.87								1.91	2.05	1.75	1		web resource, Israel Nature Site	measured in macrophotography, scale calibrated by mean carapace width of species
Eresidae	Dresserus	kannemeyeri		Eresidae_Dresserus_kannemeyeri	[urn:lsid:nmbe.ch:spidersp:005818]	18			7.5	5.7													3	Smithfield, South Africa	Tucker, R. W. E. (1920). Contributions to the South African Arachnid Fauna. II. On some new South African spiders of the families Barychelidae, Dipluridae, Eresidae, Zodariidae, Heracliidae, Urocteidae, Clubionidae. Annals of the South African Museum 17: 439-488.
Eresidae	Eresus	walckenaeri		Eresidae_Eresus_walckenaeri	[urn:lsid:nmbe.ch:spidersp:005853]	35			14.2	18.3	9.76	4.5	0.29	0.38	0.67				6.5	7.2			1	5 km south of Monemvasia, Lakonia, Greece	Miller, J. A., Griswold, C. E., Scharff, N., Řezáč, M., Szűts, T. & Marhabaie, M. (2012). The velvet spiders: an atlas of the Eresidae (Arachnida, Araneae). ZooKeys 195: 1-144	measured in microscopy images from paper	Miller et al. 2012
Eresidae	Eresus	walckenaeri		Eresidae_Eresus_walckenaeri	[urn:lsid:nmbe.ch:spidersp:005853]	23	19	27	9	7.95															Le Peru, B. (2011). The spiders of Europe, a synthesis of data: Volume 1 Atypidae to Theridiidae. Mémoires de la Société Linnéenne de Lyon 2: 1-522.	carapace length, carapace width taken from average of extreme values; total length taken from average of extreme values
Eresidae	Gandanameno	spenceri		Eresidae_Gandanameno_spenceri	[urn:lsid:nmbe.ch:spidersp:005859]	16.25	14.5	18	8.15														5	Steinkopf, Little Namaqualand, south africa	Purcell, W. F. (1908). Araneae (I). In: Schultze, L. (ed.): Zoologische und anthropologische Ergebnisse einer Forschungsreise im westlichen und zentralen Südafrika. Erster Band: Systematik und Tiergeographie. Zweite Lieferung. Denkschriften der Medizinisch-Naturwissenschaftlichen Gesellschaft zu Jena 13: 203-246, pl. 11.	total length taken from average of extreme values
Eresidae	Gandanameno	spenceri		Eresidae_Gandanameno_spenceri	[urn:lsid:nmbe.ch:spidersp:005859]	10	4										8						1	Port Elizabeth	Pocock, R. I. (1900). Some new Arachnida from Cape Colony. Annals and Magazine of Natural History (7) 6: 316-333
Eresidae	Paradonea	variegata		Eresidae_Paradonea_variegata	[urn:lsid:nmbe.ch:spidersp:005863]	12.38	9.75	15															3	Touws River, South Africa	Purcell, W. F. (1904). Descriptions of new genera and species of South African spiders. Transactions of the South African Philosophical Society 15: 115-173	total length taken from average of extreme values
Eresidae	Paradonea	variegata		Eresidae_Paradonea_variegata	[urn:lsid:nmbe.ch:spidersp:005863]	12.8			6.8	4	2.3	1.3	0.14	0.17	0.3								1	Steinkopf, South Africa	Miller, J. A., Griswold, C. E., Scharff, N., Řezáč, M., Szűts, T. & Marhabaie, M. (2012). The velvet spiders: an atlas of the Eresidae (Arachnida, Araneae). ZooKeys 195: 1-144	measured in microscopy images from paper	Miller et al. 2012
Eresidae	Seothyra	longipedata		Eresidae_Seothyra_longipedata	[urn:lsid:nmbe.ch:spidersp:005872]	8.07			2.92	2.8							6.44	1.92	1.28	1.32	1.12	0.8	2	Lower Ostrich Gorge, Namibia	Dippenaar-Schoeman, A. S. (1991). A revision of the African spider genus Seothyra Purcell (Araneae: Eresidae). Cimbebasia 12: 135-160.
Eresidae	Stegodyphus	lineatus		Eresidae_Stegodyphus_lineatus	[urn:lsid:nmbe.ch:spidersp:005886]	15	12	18																North of Africa	Simon, E. (1911). Catalogue raisonné des arachnides du nord de l'Afrique (1re partie). Annales de la Société Entomologique de France 79(3, for 1910): 265-332.	total length taken from average of extreme values
Eresidae	Stegodyphus	lineatus		Eresidae_Stegodyphus_lineatus	[urn:lsid:nmbe.ch:spidersp:005886]	17.6			8.4	5	3.6	2.8	0.3	0.28	0.41	0.35			2.6	3.3			1	Belkis, near Birecor, Turkey	Miller, J. A., Griswold, C. E., Scharff, N., Řezáč, M., Szűts, T. & Marhabaie, M. (2012). The velvet spiders: an atlas of the Eresidae (Arachnida, Araneae). ZooKeys 195: 1-144.	measured in microscopy images from paper	Miller et al. 2012
Eresidae	Stegodyphus	lineatus		Eresidae_Stegodyphus_lineatus	[urn:lsid:nmbe.ch:spidersp:005886]	19.5			6	3.8							14.7	4.4	1.9	3.4	3.1	1.9	1		Ergashev, N. E. (1990). [Ecology of poisonous spiders from Uzbekistan]. Akademia Nauk, Tashkent, 188 pp.	total length calculated by adding opisthosoma and carapace length
Eresidae	Stegodyphus	lineatus		Eresidae_Stegodyphus_lineatus	[urn:lsid:nmbe.ch:spidersp:005886]				7.1	5.21			0.48	0.57	0.37	0.27			2.88	3.87	3.94	2.93	1		https://wiki.arages.de/images/f/f8/S.lineatus.JPG	measured in macrophotography, scale calibrated by mean body length of species	Osmani, 2010
Eresidae	Stegodyphus	lineatus		Eresidae_Stegodyphus_lineatus	[urn:lsid:nmbe.ch:spidersp:005886]					4.67		2.33								2.94			1		Web resource, Wikipedia Commons	measured in macrophotography, scale calibrated by mean carapace width of species
Eresidae	Stegodyphus	mimosarum		Eresidae_Stegodyphus_mimosarum	[urn:lsid:nmbe.ch:spidersp:005890]	10.4			5.4	3.3	2.5	1.6							1.4	2			1	Forêt d'Analalava, Fianarantsoa, Madagascar	Miller, J. A., Griswold, C. E., Scharff, N., Řezáč, M., Szűts, T. & Marhabaie, M. (2012). The velvet spiders: an atlas of the Eresidae (Arachnida, Araneae). ZooKeys 195: 1-144	measured in microscopy images from paper	Miller et al. 2012
Eresidae	Stegodyphus	mimosarum		Eresidae_Stegodyphus_mimosarum	[urn:lsid:nmbe.ch:spidersp:005890]	9.2	6	12.4	4.4																Kraus, O. & Kraus, M. (1990). The genus Stegodyphus: systematics, biogeography, and sociality (Araneida, Eresidae). Acta Zoologica Fennica 190: 223-228	carapace length taken from average of extreme values; total length taken from average of extreme values
Eresidae	Stegodyphus	mimosarum		Eresidae_Stegodyphus_mimosarum	[urn:lsid:nmbe.ch:spidersp:005890]	9.5																	12		Giltay, L. (1927). Une araignée sociale du Kasaï (Stegodyphus simoni nov. sp.). Revue de Zoologie et de Botanique Africaines 15: 105-117
Eresidae	Stegodyphus	mimosarum		Eresidae_Stegodyphus_mimosarum	[urn:lsid:nmbe.ch:spidersp:005890]				3.77	2.49	2.61	1.47	0.17	0.15	0.2	0.16	7.54	2.23	1.02	1.58	1.61	1.1	1			measured in microscopy images of 'S. sarasinorum'
Euctenizidae	Apomastus	kristenae		Euctenizidae_Apomastus_kristenae	[urn:lsid:nmbe.ch:spidersp:039451]	12.76			5.5	4.35	3.31						12.48	4.16	2.36	2.8	1.86	1.3	1	Riverside County, California, USA	Bond, J. E. (2004). Systematics of the Californian euctenizine spider genus Apomastus (Araneae: Mygalomorphae: Cyrtaucheniidae): the relationship between molecular and morphological taxonomy. Invertebrate Systematics 18: 361-376.	total length and prosoma height measured in images from paper, scale calibrated by carapace length
Euctenizidae	Aptostichus	atomarius		Euctenizidae_Aptostichus_atomarius	[urn:lsid:nmbe.ch:spidersp:000457]	14																	1	Santa Rosa del California, USA	Simon, E. (1891). Liste des espéces de la famille des Aviculariidae qui habitent le Mexique et l'Amérique du Nord. Actes de la Société Linnéenne de Bordeaux 44: 307-326.
Euctenizidae	Aptostichus	atomarius		Euctenizidae_Aptostichus_atomarius	[urn:lsid:nmbe.ch:spidersp:000457]	26	25	27															2	Sure County-Road, near Carmel, south of Monterey	Smith, C. P. (1908). A preliminary study of the Araneae Theraphosidae of California. Annals of the Entomological Society of America 1: 207-236.
Euctenizidae	Eucteniza	cabowabo		Euctenizidae_Eucteniza_cabowabo	[urn:lsid:nmbe.ch:spidersp:046482]				7	4.81													1	Baja California Sur	Bond, J. E. & Godwin, R. L. (2013). Taxonomic revision of the trapdoor spider genus Eucteniza Ausserer (Araneae, Mygalomorphae, Euctenizidae). ZooKeys 356: 31-67
Euctenizidae	Eucteniza	relata		Euctenizidae_Eucteniza_relata	[urn:lsid:nmbe.ch:spidersp:000496]	22.5			10	9							17.6	5.5	3.8	3.8	3	1.5	1	Austin, Travis County	Gertsch, W. J. & Mulaik, S. (1940). The spiders of Texas. I. Bulletin of the American Museum of Natural History 77: 307-340	total length calculated by adding opisthosoma and carapace length
Euctenizidae	Myrmekiaphila	fluviatilis		Euctenizidae_Myrmekiaphila_fluviatilis	[urn:lsid:nmbe.ch:spidersp:000513]				6.56	5.62							14.18	4.7	2.35	3.25	2.2	1.68	1	Tennessee River, near Scottsboro, Alabama Jackson Co., Alabama	Bond, J. E. & Platnick, N. I. (2007). A taxonomic review of the trapdoor spider genus Myrmekiaphila (Araneae, Mygalomorphae, Cyrtaucheniidae). American Museum Novitates 3596: 1-30.
Euctenizidae	Neoapachella	rothi		Euctenizidae_Neoapachella_rothi	[urn:lsid:nmbe.ch:spidersp:037433]	20.71			8.22	6.81							16.86	5.73	3.32	3.49	2.49	1.83	1	Arizona, Apache County	Bond, J. E. & Opell, B. D. (2002). Phylogeny and taxonomy of the genera of south-western North American Euctenizinae trapdoor spiders and their relatives (Araneae: Mygalomorphae: Cyrtaucheniidae). Zoological Journal of the Linnean Society 136: 487-534.
Euctenizidae	Promyrmekiaphila	clathrata		Euctenizidae_Promyrmekiaphila_clathrata	[urn:lsid:nmbe.ch:spidersp:000458]				7.28	5.94	4.89						15.39	5.13	2.52	3.76	2.28	1.7	1	Guerneville, Sonoma, California,	Stockman, A. K. & Bond, J. E. (2008). A taxonomic review of the trapdoor spider genus Promyrmekiaphila Schenkel (Araneae, Mygalomorphae, Cyrtaucheniidae, Euctenizinae). Zootaxa 1823: 25-41.	carapace height measured in microscopy images from paper, scale calibrated by reported carapace length	Stockman & Bond 2008
Euctenizidae	Promyrmekiaphila	clathrata		Euctenizidae_Promyrmekiaphila_clathrata	[urn:lsid:nmbe.ch:spidersp:000458]	15.3			6.8	5.5							16.1	5.1	3	3.1	2.7	2.2	1	Berkley, California	Schenkel, E. (1950). Spinnentiere aus dem westlichen Nordamerika, gesammelt von Dr. Hans Schenkel-Rudin. Erster Teil. Verhandlungen der Naturforschenden Gesellschaft in Basel 61: 28-92.	total length calculated by adding opisthosoma and carapace length
Euctenizidae	Promyrmekiaphila	clathrata		Euctenizidae_Promyrmekiaphila_clathrata	[urn:lsid:nmbe.ch:spidersp:000458]	11			6	5													1	Palo Alto, California, USA	Chamberlin, R. V. & Ivie, W. (1935). Miscellaneous new American spiders. Bulletin of the University of Utah 26(4): 1-79.
Euctenizidae	Promyrmekiaphila	clathrata		Euctenizidae_Promyrmekiaphila_clathrata	[urn:lsid:nmbe.ch:spidersp:000458]				7.05	5.89	4.85	3.51	0.25	0.38	0.22	0.28							1	Libertad, Misiones, Argentina	https://www.morphbank.net/Browse/ByImage/?tsn=999008914	measured in microscopy images	Bond, 2009
Euctenizidae	Promyrmekiaphila	clathrata		Euctenizidae_Promyrmekiaphila_clathrata	[urn:lsid:nmbe.ch:spidersp:000458]				6.78			3.16								3			1		web resource	measured in macrophotography, scale calibrated by mean carapace length of species
Eutichuridae	Calamoneta	urata		Eutichuridae_Calamoneta_urata	[urn:lsid:nmbe.ch:spidersp:037129]	5			1.85	1.35	0.6	0.9											1	Indonesia, W Java, Cibodas, Mt. Gedeh National Park	Deeleman-Reinhold, C. L. (2001). Forest spiders of South East Asia: with a revision of the sac and ground spiders (Araneae: Clubionidae, Corinnidae, Liocranidae, Gnaphosidae, Prodidomidae and Trochanterriidae [sic]). Brill, Leiden, 591 pp.
Eutichuridae	Cheiracanthium	turiae		Eutichuridae_Cheiracanthium_turiae	[urn:lsid:nmbe.ch:spidersp:023453]	8.5			4	3													1	Long Island, Middle Andaman, India	Tikader, B. K. (1977). Studies on spider fauna of Andaman and Nicobar islands, Indian Ocean. Records of the Zoological Survey of India 72: 153-212.
Eutichuridae	Cheiracanthium	mildei		Eutichuridae_Cheiracanthium_mildei	[urn:lsid:nmbe.ch:spidersp:023374]	7			3	2.5													1	Tirol, Austria	Bryant, E. B. (1952). Redescription of Cheiracanthium mildei L. Koch, s recent spider immigrant from Europe. Psyche, Cambridge 58: 120-123.
Eutichuridae	Cheiracanthium	mildei		Eutichuridae_Cheiracanthium_mildei	[urn:lsid:nmbe.ch:spidersp:023374]	9.85	7.7	12																	Kaston, B. J. (1977). Supplement to the spiders of Connecticut. Journal of Arachnology 4: 1-72.	total length taken from average of extreme values
Eutichuridae	Cheiracanthium	mildei		Eutichuridae_Cheiracanthium_mildei	[urn:lsid:nmbe.ch:spidersp:023374]	6.7			3.42	2.6	1.84		0.14	0.14	0.14	0.15	13.5	3.56	1.49	3.29	3.68	1.48	1	Nat. Mus. Nat. History building, Washington D.C., USA	https://www.morphbank.net/Browse/ByImage/?tsn=999009178	measured in microscopy images	Ramirez, 2002
Eutichuridae	Cheiracanthium	mildei		Eutichuridae_Cheiracanthium_mildei	[urn:lsid:nmbe.ch:spidersp:023374]					2.94		1.51	0.19	0.15	0.15	0.13	14.7	3.56	1.57	3.62	4.35	1.6	1		Web resource, Bugguide	measured in macrophotography, scale calibrated by L1 femur length of species
Eutichuridae	Cheiracanthium	mangiferae		Eutichuridae_Cheiracanthium_mangiferae	[urn:lsid:nmbe.ch:spidersp:023364]	8.5			4	2.25							9							Singapore, Indonesia (Sumatra)	Workman, T. (1896). Malaysian spiders. Belfast, pp. 25-104.
Eutichuridae	Cheiracanthium	shiluvanense		Eutichuridae_Cheiracanthium_shiluvanense	[urn:lsid:nmbe.ch:spidersp:041865]	12	11.85	12.15	5.8	4.28			0.25		0.2		25.6	6.5	2.6	6.55	7.65	2.3	3	SOUTH AFRICA: Mpumalanga Province: Shiluvane, nr. Leydsdorp	Lotz, L. N. (2007). The genus Cheiracanthium (Araneae: Miturgidae) in the Afrotropical region. 2. Description of new species. Navorsinge van die Nasionale Museum Bloemfontein 23: 145-184.
Eutichuridae	Cheiramiona	mlawula		Eutichuridae_Cheiramiona_mlawula	[urn:lsid:nmbe.ch:spidersp:038800]	5.25			2.05	1.58			0.1		0.1		10.8	2.9	0.8	2.8	2.9	1.4	2	Mlawula Nature Reserve, Swaziland,	Lotz, L. N. (2015). New species of the Afrotropical spider genus Cheiramiona Lotz & Dippenaar-Schoeman (Araneae: Eutichuridae). Zootaxa 3981(1): 71-94
Eutichuridae	Eutichurus	ravidus		Eutichuridae_Eutichurus_ravidus	[urn:lsid:nmbe.ch:spidersp:023495]	13.2	11.3	16.3	5.25	4.05		2.7	0.32	0.32	0.27	0.3	17.95	4.85	2.25	4.24	4.95	1.65	1	Tijuca, Rio de Janeiro, Brasil	Bonaldo, A. B. (1994). A subfamília Eutichurinae na região neotropical, com a revisão do gênero Eutichurus Simon, 1896 (Araneae, Miturgidae). Iheringia (Zool.) 76: 101-159.	variation for 10 females
Eutichuridae	Eutichurus	ravidus		Eutichuridae_Eutichurus_ravidus	[urn:lsid:nmbe.ch:spidersp:023495]	10																	1	Caxambu, Brasil	Mello-Leitão, C. F. de (1926). Algumas aranhas do Brasil meridional. Boletim do Museu Nacional do Rio de Janeiro 2: 1-18.
Eutichuridae	Eutichurus	ravidus		Eutichuridae_Eutichurus_ravidus	[urn:lsid:nmbe.ch:spidersp:023495]				5.27	4.2	2.96	2.46	0.21	0.22	0.16	0.2	14.68	3.97	1.88	3.4	3.87	1.56	1			measured in microscopy images of 'E. lizeri'	Ramirez
Eutichuridae	Eutichuridae	sp	Madagascar MR4-MR90	Eutichuridae_spec_Madagascar_MR4-MR90		3.24			1.63	1.2	1.01	0.74	0.1	0.12	0.1	0.11	8.33	2.07	0.62	2.19	2.38	1.07	1				Ramirez & Grismado
Filistatidae	Filistata	insidiatrix		Filistatidae_Filistata_insidiatrix	[urn:lsid:nmbe.ch:spidersp:002564]	9.67	7.5	14.5	3.94	2.85	2		0.16	0.28	0.28	0.22	14.3	3.91	1.43	3.44	3.45	2.07	1	Mt Meron, Israel	Zonstein, S. & Marusik, Y. M. (2019). A revision of the spider genus Filistata (Araneae: Filistatidae). Arachnology 18(2): 53-93. doi:10.13156/arac.2018.18.2.53	carapace height measured in microscopy image from paper, calibrated by carapace length	Zonstein & Marusik, 2019
Filistatidae	Filistata	insidiatrix		Filistatidae_Filistata_insidiatrix	[urn:lsid:nmbe.ch:spidersp:002564]	11.3			3.88	3													1	Zakataly, Azerbaidjan	Zonstein, S. & Marusik, Y. M. (2019). A revision of the spider genus Filistata (Araneae: Filistatidae). Arachnology 18(2): 53-93. doi:10.13156/arac.2018.18.2.54	measured in microscopy images from paper	Zonstein & Marusik, 2019
Filistatidae	Filistata	insidiatrix		Filistatidae_Filistata_insidiatrix	[urn:lsid:nmbe.ch:spidersp:002564]	8.18			3.55	2.61	2.2	1.08	0.12	0.2	0.18	0.2	13.17	3.64	1.4	3.21	3.02	1.9	1			measured in microscopy images	Ramirez & Grismado
Filistatidae	Kukulcania	hibernalis		Filistatidae_Kukulcania_hibernalis	[urn:lsid:nmbe.ch:spidersp:002583]	15			4.5	3.8													1	Roosevelt Dam, Arizona, USA	Chamberlin, R. V. & Ivie, W. (1935). Miscellaneous new American spiders. Bulletin of the University of Utah 26(4): 1-79.
Filistatidae	Kukulcania	hibernalis		Filistatidae_Kukulcania_hibernalis	[urn:lsid:nmbe.ch:spidersp:002583]	16.85			6.44	4.8			0.24	0.32	0.35	0.38	26.31	7.31	2.42	7.01	6.25	3.32	1	Mobile, Alabama, USA	Magalhaes, I. L. F. & Ramírez, M. J. (2019). The crevice weaver spider genus Kukulcania (Araneae: Filistatidae). Bulletin of the American Museum of Natural History 426: 1-151.
Filistatidae	Kukulcania	hibernalis		Filistatidae_Kukulcania_hibernalis	[urn:lsid:nmbe.ch:spidersp:002583]	12			5.5	4							25	6.7	2.1	6.8	6	3.4	1	Mississippi, USA?	Keyserling, E. (1879). Neue Spinnen aus Amerika. Verhandlungen der Kaiserlich-Königlichen Zoologisch-Botanischen Gesellschaft in Wien 29: 293-349.
Filistatidae	Kukulcania	hibernalis		Filistatidae_Kukulcania_hibernalis	[urn:lsid:nmbe.ch:spidersp:002583]	15.4			7	5.16	3	2.51	0.19	0.3	0.22	0.29	25.49	7.22	2.11	6.87	6.2	3.09	1	Alta Gracia, Córdoba, Argentina	https://www.morphbank.net/Browse/ByImage/?tsn=999008764	measured in microscopy images	Ramirez, 2009
Filistatidae	Misionella	mendensis		Filistatidae_Misionella_mendensis	[urn:lsid:nmbe.ch:spidersp:002590]	1.9			0.82	0.58										0.93	0.92	0.57	1	Brasil	Ramírez, M. J. & Grismado, C. J. (1997). A review of the spider family Filistatidae in Argentina (Arachnida, Araneae), with a cladistic reanalysis of filistatid genera. Entomologica Scandinavica 28: 319-349.
Filistatidae	Misionella	mendensis		Filistatidae_Misionella_mendensis	[urn:lsid:nmbe.ch:spidersp:002590]	3.6			1.3	0.9										1.7	1.4	0.92	1	Brasil	Ramírez, M. J. & Grismado, C. J. (1997). A review of the spider family Filistatidae in Argentina (Arachnida, Araneae), with a cladistic reanalysis of filistatid genera. Entomologica Scandinavica 28: 319-349.
Filistatidae	Misionella	mendensis		Filistatidae_Misionella_mendensis	[urn:lsid:nmbe.ch:spidersp:002590]	2.81			1.04	0.83	0.55	0.31	0.08	0.12	0.07	0.1	4.46	1.1	0.34	1.25	1.06	0.71	1	P.Nac. Iguazú. Mnes., Misiones, Argentina	https://www.morphbank.net/Browse/ByImage/?tsn=999008844	measured in microscopy images	Ramirez, 2009
Filistatidae	Pikelinia	tambilloi		Filistatidae_Pikelinia_tambilloi	[urn:lsid:nmbe.ch:spidersp:002599]	3.4			1.42	1.08										1.96	1.54	1.1	1	El Abra	Ramírez, M. J. & Grismado, C. J. (1997). A review of the spider family Filistatidae in Argentina (Arachnida, Araneae), with a cladistic reanalysis of filistatid genera. Entomologica Scandinavica 28: 319-349
Filistatidae	Pikelinia	tambilloi		Filistatidae_Pikelinia_tambilloi	[urn:lsid:nmbe.ch:spidersp:002599]	3											9.3	2.4			2.4	1.5	1	Tambillo, La Rioja	Mello-Leitão, C. F. de (1941). Las arañas de Córdoba, La Rioja, Catamarca, Tucumán, Salta y Jujuy colectadas por los Profesores Birabén. Revista del Museo de La Plata (N.S., Zool.) 2: 99-198
Filistatidae	Pikelinia	tambilloi		Filistatidae_Pikelinia_tambilloi	[urn:lsid:nmbe.ch:spidersp:002599]	3.76			1.8	1.18	0.78	0.33	0.1	0.09	0.07	0.09	7.09	2.02	0.49	1.88	1.65	1.05	1	Alta Gracia, Cordoba, Argentina	https://www.morphbank.net/Browse/ByImage/?tsn=999008856	measured in microscopy images	Ramirez, 2004
Filistatidae	Pritha	nana		Filistatidae_Pritha_nana	[urn:lsid:nmbe.ch:spidersp:002615]	5.69			2.24	2.08	0.99		0.13	0.14	0.08	0.11	10.75	1.65	0.35	3.55	3.08	2.12	12	Daryapur, India	Kamble, S. S., Bodkhe, A. K., Sarkar, I. D. & Kale, S. S. (2018). First record of Pritha nana Simon, 1868 (Aranae: Filistatidae) from India. In: Rao, P. N., Saxena, A., Pandey, B. N. & Kulkarni, G. K. (eds.) Biodiversity and bioprospects: Indian scenario and perspectives. Today & Tomorrow's Printers and Publishers, New Delhi, pp. 145-154	prosoma width & height measured in microscopy images from paper, scale calibrated by reported carapace length	Kamble et al. 2018
Filistatidae	Pritha	nana		Filistatidae_Pritha_nana	[urn:lsid:nmbe.ch:spidersp:002615]	3.58	2.52	4.07	1.5	1.09			0.059	0.1	0.09	0.095	5.95	1.5	0.5	1.53	1.44	0.98		Italy	Legittimo, C. M., Simeon, E., Di Pompeo, P. & Kulczycki, A. (2017). The Italian species of Pritha (Araneae, Filistatidae): a critical revision and description of two new species. Zootaxa 4243(2): 201-248.
Filistatidae	Pritha	nana		Filistatidae_Pritha_nana	[urn:lsid:nmbe.ch:spidersp:002615]	2.5			1.38																Ledoux, J.-C. (1977). Redescription de Pritha nana (Simon) (Araneae, Filistatidae). Revue Arachnologique 1: 65-74.
Filistatidae	Pritha	nana		Filistatidae_Pritha_nana	[urn:lsid:nmbe.ch:spidersp:002615]	2.71			1.11	0.82	0.64	0.28	0.05	0.06	0.05	0.05	3.14	0.85	0.3	0.76	0.71	0.52	1			measured in microscopy images
Filistatidae	Antilloides	haitises		Filistatidae_Antilloides_haitises	[urn:lsid:nmbe.ch:spidersp:048616]	4			1.6	1.1							6.4	1.7	0.6	1.9	1.2	1	1	Cueva Lines, Parque Nacional Los Haitises, Dominican Republic	Brescovit, A. D., Sánchez-Ruiz, A. & Alayón G., G. (2016). The Filistatidae in the Caribbean region, with a description of the new genus Antilloides, revision of the genus Filistatoides F. O. P.-Cambridge and notes on Kukulcania Lehtinen (Arachnida, Araneae). Zootaxa 4136(3): 401-432.
Filistatidae	Zaitunia	beshkentica		Filistatidae_Zaitunia_beshkentica	[urn:lsid:nmbe.ch:spidersp:002650]	4.05			1.36	0.94	0.83		0.05	0.11	0.09	0.07			0.45	1.33	1.14	0.76	1	Beshkent Valley, Chiluchor-Chasma, Tajikistan	Zonstein, S. & Marusik, Y. M. (2016). A revision of the spider genus Zaitunia (Araneae, Filistatidae). European Journal of Taxonomy 214: 1-97.	prosoma height and leg measurements from images in paper	Zonstein & Marusik, 2016
Filistatidae	Prithinae	sp	Costa Rica MR11	Filistatidae_Prithinae_sp_MR11		3.98	3	5.1	1.26	1.02	0.63	0.39	0.06	0.08	0.12	0.11	4.89	1.28	0.37	1.31	1.13	0.8	3	Parque Nacional La Cangreja, San Jose, Costa Rica		measured in microscopy images	Ramirez & Magalhaes
Gallieniellidae	Gallieniella	betroka		Gallieniellidae_Gallieniella_betroka	[urn:lsid:nmbe.ch:spidersp:026182]	4.91			2.06	1.69			0.07	0.07	0.06	0.06							1	Fora de Kirindy, Morondava, Madagascar	Platnick, N. I. (1993). The female of Gallieniella betroka (Araneae, Gallieniellidae). Journal of Arachnology 21: 152.
Gallieniellidae	Gallieniella	mygaloides		Gallieniellidae_Gallieniella_mygaloides	[urn:lsid:nmbe.ch:spidersp:026185]	5.11			2.05	1.69			0.05	0.08	0.05	0.08							1	Anjavidilava, massif de l'Andringitra, Madagascar	Platnick, N. I. (1984). Studies on Malagasy spiders, 1. The family Gallieniellidae (Araneae, Gnaphosoidea). American Museum Novitates 2801: 1-17.
Gallieniellidae	Gallieniella	mygaloides		Gallieniellidae_Gallieniella_mygaloides	[urn:lsid:nmbe.ch:spidersp:026185]	6.5			1.83			0.9											3	Tsiafajavona, Madagascar	Legendre, R. (1967). A propos de l'énigmatique Gallieniella mygaloides J. Millot 1947, type de la nouvelle famille des Gallieniellidae (Araneae, Dionychia). Comptes Rendus Hebdomadaires des Séances de l'Académie des Sciences Paris 265: 796-799.	total length, carapace length and paturon length taken from average of extreme values
Gallieniellidae	Legendrena	perinet		Gallieniellidae_Legendrena_perinet	[urn:lsid:nmbe.ch:spidersp:026187]	3.5			1.84	1.52			0.06	0.09	0.08	0.09							1	Madagascar: Fianarantsoa: Ranomafana National Park	Platnick, N. I. (1995). New species and records of the ground spider family Gallieniellidae (Araneae, Gnaphosoidea) from Madagascar. Journal of Arachnology 23: 9-12.
Gallieniellidae	Legendrena	perinet		Gallieniellidae_Legendrena_perinet	[urn:lsid:nmbe.ch:spidersp:026187]	4.79			2.21	1.73		0.64						1.99					1	Madagascar	http://v3.boldsystems.org/pics/SPDAR/vchGFA-0026-img0001%2B1521497290.jpg	measured in microscopy image	Museo Argentina, 2015
Gallieniellidae	Meedo	broadwater		Gallieniellidae_Meedo_broadwater	[urn:lsid:nmbe.ch:spidersp:037911]	4.4																	1	Lake Broadwater, Queensland, Australia	Platnick, N. I. (2002). A revision of the Australasian ground spiders of the families Ammoxenidae, Cithaeronidae, Gallieniellidae, and Trochanteriidae (Araneae: Gnaphosoidea). Bulletin of the American Museum of Natural History 271: 1-243
Gallieniellidae	Meedo	broadwater		Gallieniellidae_Meedo_broadwater	[urn:lsid:nmbe.ch:spidersp:037911]				2.49	2.13	0.72	0.98	0.16	0.18	0.12	0.12	7.92	1.91	1.19	1.87	1.57	1.38	1			measured in microscopy images of 'M. houstoni'	Ramirez & Grismado
Gallieniellidae	Neato	beerwah		Gallieniellidae_Neato_beerwah	[urn:lsid:nmbe.ch:spidersp:037924]	3.2																	1	Beerwah Forestry Reserve, Queensland, Australia	Platnick, N. I. (2002). A revision of the Australasian ground spiders of the families Ammoxenidae, Cithaeronidae, Gallieniellidae, and Trochanteriidae (Araneae: Gnaphosoidea). Bulletin of the American Museum of Natural History 271: 1-243
Gnaphosidae	Asemesthes	ceresicola		Gnaphosidae_Asemesthes_ceresicola	[urn:lsid:nmbe.ch:spidersp:026651]	5			2															South Africa	Tucker, R. W. E. (1923). The Drassidae of South Africa. Annals of the South African Museum 19: 251-437.
Gnaphosidae	Camillina	calel		Gnaphosidae_Camillina_calel	[urn:lsid:nmbe.ch:spidersp:026734]	3.12			1.54				0.06	0.07	0.09	0.09							1	Lihuel-Calel, La Pampa, Argentina	Platnick, N. I. & Shadab, M. U. (1982). A revision of the American spiders of the genus Camillina (Araneae, Gnaphosidae). American Museum Novitates 2748: 1-38
Gnaphosidae	Camillina	calel		Gnaphosidae_Camillina_calel	[urn:lsid:nmbe.ch:spidersp:026734]	4.6			2.15	1.57	0.85	0.72	0.08	0.08	0.11	0.1	5.58	1.58	0.93	1.24	0.98	0.85	1	P.N.Nahuel Huapi. Península Quetrihué, bosque de Arrayanes, Argentina	https://www.morphbank.net/Browse/ByImage/?tsn=999009255	measured in microscopy images	Ramirez, 2009
Gnaphosidae	Drassodes	lapidosus		Gnaphosidae_Drassodes_lapidosus	[urn:lsid:nmbe.ch:spidersp:026926]	11.99	10.3	12.85	5.35	3.86													?	?	Esyunin, S. L. & Tuneva, T. K. (2002). A review of the family Gnaphosidae in the fauna of the Urals (Aranei), 1. Genera Drassodes Westring, 1851 and Sidydrassus gen.n. Arthropoda Selecta 10: 169-180
Gnaphosidae	Drassodes	lapidosus		Gnaphosidae_Drassodes_lapidosus	[urn:lsid:nmbe.ch:spidersp:026926]	11.7	10.4	13																Gangsu	Hu, J. L. & Li, A. H. (1987). The spiders collected from the fields and the forests of Xizang Autonomous Region, China. (II). Agricultural Insects, Spiders, Plant Diseases and Weeds of Xizang 2: 247-353.	total length taken from average of extreme value
Gnaphosidae	Drassodes	lapidosus		Gnaphosidae_Drassodes_lapidosus	[urn:lsid:nmbe.ch:spidersp:026926]	16.55	9.9	23.2	6.3	4.5							15.25						10	Israel	Levy, G. (2004). Spiders of the genera Drassodes and Haplodrassus (Araneae, Gnaphosidae) from Israel. Israel Journal of Zoology 50: 1-37.	all measurements taken from average of extreme values
Gnaphosidae	Drassodes	lapidosus		Gnaphosidae_Drassodes_lapidosus	[urn:lsid:nmbe.ch:spidersp:026926]	9.94	8.67	13.47	4.25	2.92										2.41			5	Spain	Macías-Hernández, N., Ramos, C., Domènech, M., Febles, S., Santos, I., Arnedo, M., Borges, P., Emerson, B. & Cardoso, P. (2020). A database of functional traits for spiders from native forests of the Iberian Peninsula and Macaronesia. Biodiversity Data Journal 8: e49159.
Gnaphosidae	Drassodes	lapidosus		Gnaphosidae_Drassodes_lapidosus	[urn:lsid:nmbe.ch:spidersp:026926]				5.3	4.06							14.18	3.89	2.08	3.32	2.8	2.09	1	Ciovo, Kroatien	https://wiki.arages.de/index.php?title=Drassodes_lapidosus#/media/File:Drassodes_lapidosus_female_A5610_PK2244.JPG	scale calibrated by mean carapace length of species	Pfliegler, 2011
Gnaphosidae	Drassodes	lapidosus		Gnaphosidae_Drassodes_lapidosus	[urn:lsid:nmbe.ch:spidersp:026926]				5.3	3.835	3.57	2.39	0.21	0.19	0.19	0.12				2.91	2.78	2.04	1		web resource, arachnophoto.com	measured in macrophotography, scale calibrated by mean carapace width of species	Bos
Gnaphosidae	Eilica	trilineata		Gnaphosidae_Eilica_trilineata	[urn:lsid:nmbe.ch:spidersp:027177]	3			2	1													1	Uruguay	Gerschman de P., B. S. & Schiapelli, R. D. (1967). El género Laronia Simon, 1892 (Araneae-Drassodidae). Acta Zoologica Lilloana 23: 189-206
Gnaphosidae	Eilica	trilineata		Gnaphosidae_Eilica_trilineata	[urn:lsid:nmbe.ch:spidersp:027177]	5.04	3.64	6.44	2.03	1.42			0.05	0.1	0.07	0.08									Platnick, N. I. (1975). A revision of the spider genus Eilica (Araneae, Gnaphosidae). American Museum Novitates 2578: 1-19.	carapace length, carapace width and total length taken from average of extreme values
Gnaphosidae	Eilica	trilineata		Gnaphosidae_Eilica_trilineata	[urn:lsid:nmbe.ch:spidersp:027177]	4.6											4.7	1.4			0.8	0.7	1	Alemiania (Salta), Argentina	Mello-Leitão, C. F. de (1941). Las arañas de Córdoba, La Rioja, Catamarca, Tucumán, Salta y Jujuy colectadas por los Profesores Birabén. Revista del Museo de La Plata (N.S., Zool.) 2: 99-198.
Gnaphosidae	Eilica	trilineata		Gnaphosidae_Eilica_trilineata	[urn:lsid:nmbe.ch:spidersp:027177]				1.67	1.25		0.58	0.07	0.1	0.07	0.09							1			measured in microscopy images	Ramirez
Gnaphosidae	Epicharitus	leucosemus		Gnaphosidae_Epicharitus_leucosemus	[urn:lsid:nmbe.ch:spidersp:027179]	4.9			2.3	1.3													1	Gordonvale, QLD, Australia	Rainbow, W. J. (1916). Arachnida from northern Queensland. Records of the Australian Museum 11: 33-64, 79-119, pl. 14-16, 21-23.	total body length calculated by sum of prosoma and opisthosoma length
Gnaphosidae	Gnaphosa	lucifuga		Gnaphosidae_Gnaphosa_lucifuga	[urn:lsid:nmbe.ch:spidersp:027245]	15.5	12	19															1	Khorasan-e-Razavi Prov., Mashhad, Iran	Hosseini, M., Mirshamsi, O., Kashefi, R. & Fekrat, L. (2014). A contribution to the knowledge of spiders in wheat fields of Khorasan-e-Razavi Province, Iran. Turkish Journal of Zoology 38: 437-443.	total length as average from extreme values, it says 1 female was examined, but gives a range for the measurements
Gnaphosidae	Gnaphosa	lucifuga		Gnaphosidae_Gnaphosa_lucifuga	[urn:lsid:nmbe.ch:spidersp:027245]	17.8	17.5	18.3	7	5.5			0.2	0.3	0.27	0.25	15.9	4.5			3	2.2	5	Crimea, Ukraine	Kovblyuk, M. M. (2005). The spider genus Gnaphosa Latreille, 1804 in the Crimea (Aranei: Gnaphosidae). Arthropoda Selecta 14(2): 133-152
Gnaphosidae	Gnaphosa	lucifuga		Gnaphosidae_Gnaphosa_lucifuga	[urn:lsid:nmbe.ch:spidersp:027245]	14.3	12.5	16.1	6.37	4.75													28		Almquist, S. (2006). Swedish Araneae, part 2--families Dictynidae to Salticidae. Insect Systematics & Evolution, Supplement 63: 285-601.
Gnaphosidae	Gnaphosa	lucifuga		Gnaphosidae_Gnaphosa_lucifuga	[urn:lsid:nmbe.ch:spidersp:027245]				6.53	4.78								3.62	2.74	2.81			1	Germany	https://wiki.arages.de/index.php?title=Datei:Lucifuga_Zietschk_07-06_01.jpg	measured in macrophotography, scale calibrated by mean body length of species	Grabolle, 2008
Gnaphosidae	Zelanda	kaituna		Gnaphosidae_Zelanda_kaituna	[urn:lsid:nmbe.ch:spidersp:028000]	5.7			2.7	2							6.3	1.8	1.1	1.4	1.1	0.9	1	Kaituna Valley, Canterbury, South Island, New Zealand	Forster, R. R. (1979). The spiders of New Zealand. Part V. Cycloctenidae, Gnaphosidae, Clubionidae. Otago Museum Bulletin 5: 1-95.	total body length calculated by sum of prosoma and opisthosoma length
Gnaphosidae	Zelanda	kaituna		Gnaphosidae_Zelanda_kaituna	[urn:lsid:nmbe.ch:spidersp:028000]				2.38	1.78							5.22	1.66	0.73	1.1	0.95	0.78	1	South Island, New Zealand	http://v3.boldsystems.org/pics/NZSPI/IMG_8233%2B1467894414.jpg; http://v3.boldsystems.org/pics/NZSPI/IMG_8234%2B1467894414.jpg	measured in microscopy image, scale calibrated by mean body length of species	University of Waikato, 2016
Gnaphosidae	Hemicloea	semiplumosa		Gnaphosidae_Hemicloea_semiplumosa	[urn:lsid:nmbe.ch:spidersp:027384]	10																	1	Boorabbin, Cranbrook	Simon, E. (1908). Araneae. 1re partie. In: Michaelsen & Hartmeyer (eds.) Die Fauna Südwest-Australiens. Jena 1(12), 359-446
Gnaphosidae	Hemicloea	rogenhoferi		Gnaphosidae_Hemicloea_rogenhoferi	[urn:lsid:nmbe.ch:spidersp:027383]	16			6	5.2							16.2	4.8	2.7	3.9	3.2	1.6	1	New Zealand	Forster, R. R. (1979). The spiders of New Zealand. Part V. Cycloctenidae, Gnaphosidae, Clubionidae. Otago Museum Bulletin 5: 1-95.	total body length calculated by sum of prosoma and opisthosoma length
Gnaphosidae	Intruda	signata		Gnaphosidae_Intruda_signata	[urn:lsid:nmbe.ch:spidersp:027442]	9			4	3							11.5						1		Hogg, H. R. (1900). A contribution to our knowledge of the spiders of Victoria: including some new species and genera. Proceedings of the Royal Society of Victoria (N.S.) 13: 68-123.	total length calculated by adding opisthosoma and carapace length
Gnaphosidae	Intruda	signata		Gnaphosidae_Intruda_signata	[urn:lsid:nmbe.ch:spidersp:027442]	9.2			3.6	2.8							8.9	2.4	1.7	2.1	1.7	1	1	Victoria, Australia	Forster, R. R. (1979). The spiders of New Zealand. Part V. Cycloctenidae, Gnaphosidae, Clubionidae. Otago Museum Bulletin 5: 1-95	total length calculated by adding opisthosoma and carapace length
Gnaphosidae	Intruda	signata		Gnaphosidae_Intruda_signata	[urn:lsid:nmbe.ch:spidersp:027442]	8.81			3.65	2.76			0.17	0.12	0.11	0.12							1	Victoria, Australia	http://v3.boldsystems.org/pics/SPDAR/vchGFA-0006-img0001%2B1521497284.jpg	measured in microscopy image	Museo Argentino, 2015
Gnaphosidae	Micaria	fulgens		Gnaphosidae_Micaria_fulgens	[urn:lsid:nmbe.ch:spidersp:027523]							0.65							0.5	1.04	0.84	0.78	1				Ramirez
Gnaphosidae	Micaria	fulgens		Gnaphosidae_Micaria_fulgens	[urn:lsid:nmbe.ch:spidersp:027523]	6			2.2								6.3						1	Germany	Menge, A. (1872). Preussische Spinnen. V. Abtheilung. Schriften der Naturforschenden Gesellschaft in Danzig (N. F.) 3: 297-326.	data of M. fulgens
Gnaphosidae	Micaria	fulgens		Gnaphosidae_Micaria_fulgens	[urn:lsid:nmbe.ch:spidersp:027523]	5.3	4.8	6.05	2.12	1.41														Ural, Russia	Tuneva, T. K. (2007). Review of the family Gnaphosidae in the Ural fauna (Aranei). 5. Genera Micaria Westring, 1851 and Arboricaria Bosmans, 2000. Arthropoda Selecta 15(3, 2006): 229-250. [publ. July 16, 2007]	data of M. fulgens
Gnaphosidae	Micaria	fulgens		Gnaphosidae_Micaria_fulgens	[urn:lsid:nmbe.ch:spidersp:027523]	5.05	4	5.81	2.18	1.44										0.9			5	Spain	Macías-Hernández, N., Ramos, C., Domènech, M., Febles, S., Santos, I., Arnedo, M., Borges, P., Emerson, B. & Cardoso, P. (2020). A database of functional traits for spiders from native forests of the Iberian Peninsula and Macaronesia. Biodiversity Data Journal 8: e49159.	data of M. fulgens
Gnaphosidae	Micaria	fulgens		Gnaphosidae_Micaria_fulgens	[urn:lsid:nmbe.ch:spidersp:027523]				2.32	1.66							4.49	1.18	0.64	1.1	0.79	0.78	1	Leutratal, Jena, Germany	https://wiki.arages.de/index.php?title=Datei:Micaria_fulgens_Leutratal_04-2007_01.jpg	measured in macrophotography image, scale calibrated by mean body length of species	Grabolle, 2010
Gnaphosidae	Micaria	fulgens		Gnaphosidae_Micaria_fulgens	[urn:lsid:nmbe.ch:spidersp:027523]	5.78			2.25	1.41									0.62	1.06			1		http://v3.boldsystems.org/pics/NOARA/NINA_56%2B1318881286.jpg	measured in microscopy image
Trochanteriidae	Vectius	niger		Trochanteriidae_Vectius_niger	[urn:lsid:nmbe.ch:spidersp:028053]	7																	1	s. Joao d'El-Rey (minas), Brasil	Mello-Leitão, C. F. de (1915). Alguns generos e especies novas de araneidos do Brasil. Brotéria (Ser. Zool.) 13: 129-142.
Trochanteriidae	Vectius	niger		Trochanteriidae_Vectius_niger	[urn:lsid:nmbe.ch:spidersp:028053]	7.16			2.38	3.55	0.61	0.7	0.07	0.08	0.09	0.11	7.1	2.46	1.1	1.42	1.3	0.82	1	El Pantanoso, Yuto, Jujuy, Argentina	https://www.morphbank.net/Browse/ByImage/?tsn=999008904	measured in microscopy images	Ramirez, 2009
Gradungulidae	Gradungula	sorenseni		Gradungulidae_Gradungula_sorenseni	[urn:lsid:nmbe.ch:spidersp:002535]	12.96			4.68	4.04							11.62	3.53	1.29	2.94	2.58	1.28	1		Forster, R. R. (1955). A new family of spiders of the sub-order Hypochilomorphae. Pacific Science 9: 277-285	total length calculated by adding opisthosoma and carapace length
Gradungulidae	Gradungula	sorenseni		Gradungulidae_Gradungula_sorenseni	[urn:lsid:nmbe.ch:spidersp:002535]	12.9			5.3	4.2	3	2.25	0.13	0.22	0.23	0.23	13.03	3.81	2.02	3.2	2.49	1.51	1	West Coast, Saltwater Forest, Grant Road, South Island, New Zealand	https://www.morphbank.net/Browse/ByImage/?tsn=999009045	measured in microscopy images	Ramirez, 2004
Gradungulidae	Macrogradungula	moonya		Gradungulidae_Macrogradungula_moonya	[urn:lsid:nmbe.ch:spidersp:002540]	19.27			9.59	6.29			0.37	0.49	0.48	0.48	89.52	27.04	3.76	23.68	30.4	4.64	1	Queensland, Australia	Forster, R. R., Platnick, N. I. & Gray, M. R. (1987). A review of the spider superfamilies Hypochiloidea and Austrochiloidea (Araneae, Araneomorphae). Bulletin of the American Museum of Natural History 185: 1-116
Gradungulidae	Macrogradungula	moonya		Gradungulidae_Macrogradungula_moonya	[urn:lsid:nmbe.ch:spidersp:002540]	21.2			8.32	5.53	4.06	3.2	0.2	0.34	0.4	0.43							1	Wooroonooran N.P., Mt Bartle Frere summit trail, 18.4km 092° E Malanda, Queensland, Australia	https://www.morphbank.net/Browse/ByImage/?tsn=999009071	measured in microscopy images	Ramirez, 2009
Gradungulidae	Tarlina	woodwardi		Gradungulidae_Tarlina_woodwardi	[urn:lsid:nmbe.ch:spidersp:002550]				2.36	1.76							6.21	1.92	0.74	1.48	1.18	0.89	1	Mount Hobwee, South queensland, Australia	Forster, R. R. (1955). A new family of spiders of the sub-order Hypochilomorphae. Pacific Science 9: 277-285	immature female - 2 moults from maturity
Gradungulidae	Tarlina	woodwardi		Gradungulidae_Tarlina_woodwardi	[urn:lsid:nmbe.ch:spidersp:002550]	10.5			4.5	3.5							12	3.6	1.3	3.1	2.5	1.4	1	Beech forest	Davies, V. T. (1969). The mature female and male Gradungula woodwardi Forster (Araneae: Hypochilomorphae: Gradungulidae). Journal of the Australian Entomological Society 8: 95-97.	total length calculated by adding opisthosoma and carapace length
Gradungulidae	Tarlina	woodwardi		Gradungulidae_Tarlina_woodwardi	[urn:lsid:nmbe.ch:spidersp:002550]	9.6			4.8	3.6							12.8	3.7	1.3	3.5	2.9	1.4	1	Beech forest	Davies, V. T. (1969). The mature female and male Gradungula woodwardi Forster (Araneae: Hypochilomorphae: Gradungulidae). Journal of the Australian Entomological Society 8: 95-97.	total length calculated by adding opisthosoma and carapace length
Gradungulidae	Tarlina	woodwardi		Gradungulidae_Tarlina_woodwardi	[urn:lsid:nmbe.ch:spidersp:002550]	9.28			4.43	3.4	2.59	2.43	0.12	0.2	0.2	0.2	12.02	3.48	1.71	3	2.45	1.38	1	Lamington National Park, O´Reilly´s, Queensland, Australia	https://www.morphbank.net/Browse/ByImage/?tsn=999008752	measured in microscopy images	Ramirez, 2009
Hahniidae	Cicurina	arcata		Hahniidae_Cicurina_arcata	[urn:lsid:nmbe.ch:spidersp:022115]	6			2.85	2.1													1	Arcata, California	Chamberlin, R. V. & Ivie, W. (1940). Agelenid spiders of the genus Cicurina. Bulletin of the University of Utah 30(18): 1-108.
Hahniidae	Cybaeolus	rastellus		Hahniidae_Cybaeolus_rastellus	[urn:lsid:nmbe.ch:spidersp:021884]	3.4			1.2	0.9													5	Isla Calbuco, Chile	Roth, V. D. (1967). A review of the South American spiders of the family Agelenidae (Arachnida, Araneae). Bulletin of the American Museum of Natural History 134: 297-346
Hahniidae	Cybaeolus	rastellus		Hahniidae_Cybaeolus_rastellus	[urn:lsid:nmbe.ch:spidersp:021884]	2.42			0.96	0.83	0.65	0.46	0.05	0.09	0.08	0.09	2.84	0.89	0.25	0.69	0.57	0.44	1	Puyehue NP, Aguas Calientes, Osorno Province, Reg. X, Chile	https://www.morphbank.net/Browse/ByImage/?tsn=999009980	measured in microscopy images	Benjamin & Hormiga, 2010; Ramirez, 2010
Hahniidae	Cybaeolus	pusillus		Hahniidae_Cybaeolus_pusillus	[urn:lsid:nmbe.ch:spidersp:021883]	3.2			1.09	0.95													1	Maggallanes, Chile	Roth, V. D. (1967). A review of the South American spiders of the family Agelenidae (Arachnida, Araneae). Bulletin of the American Museum of Natural History 134: 297-346
Hahniidae	Cybaeolus	pusillus		Hahniidae_Cybaeolus_pusillus	[urn:lsid:nmbe.ch:spidersp:021883]	2.91			1.09	0.89			0.05	0.06	0.06	0.06		0.74	0.32	0.59			1		http://v3.boldsystems.org/pics/SPDAR/MLB_00925_Cybaeolus_pusillus_ff_habitus_dorsal%2B1424393970.jpg	measured in microscopy image	Barone
Hahniidae	Hahnia	nava		Hahniidae_Hahnia_nava	[urn:lsid:nmbe.ch:spidersp:021946]	1.8			0.7	0.6							1.72						1	Ramat HaNadiv, Mt. Carmel, Israel	Levy, G. (2007). Calommata (Atypidae) and new spider species (Araneae) from Israel. Zootaxa 1551: 1-30.
Hahniidae	Hahnia	nava		Hahniidae_Hahnia_nava	[urn:lsid:nmbe.ch:spidersp:021946]	1.8	1.6	2																Dorsetshire, Scotland, UK	Locket, G. H. & Millidge, A. F. (1953). British spiders. Vol. II. Ray Society, London, 449 pp.	total length from range
Hahniidae	Hahnia	nava		Hahniidae_Hahnia_nava	[urn:lsid:nmbe.ch:spidersp:021946]	1.75	1.5	2																UK	Roberts, M. J. (1985). The spiders of Great Britain and Ireland, Volume 1: Atypidae to Theridiosomatidae. Harley Books, Colchester, England.	total length taken from average of extreme values
Hahniidae	Hahnia	nava		Hahniidae_Hahnia_nava	[urn:lsid:nmbe.ch:spidersp:021946]				0.65	0.5			0.02	0.02	0.03	0.03	1.38	0.43	0.19	0.3	0.26	0.2	1		https://wiki.arages.de/index.php?title=Hahnia_nava#/media/File:Hahnia-nava_No-Risnesoina_09-12_01.jpg	measured in macrophotography, scale calibrated by mean body length of species	Grabolle, 2010
Hahniidae	Hahnia	nava		Hahniidae_Hahnia_nava	[urn:lsid:nmbe.ch:spidersp:021946]	1.01			0.4	0.3			0.01	0.02	0.02	0.02							1		http://v3.boldsystems.org/pics/_w300/TURAR/BIOUG00611-D09%2B1296431350.JPG	measured in microscopy image	Blagoev, 2010
Hahniidae	Neoantistea	agilis		Hahniidae_Neoantistea_agilis	[urn:lsid:nmbe.ch:spidersp:021998]	2.4			1.1	0.9							2.79	0.84	0.33	0.66	0.51	0.45	1	Berwyn, Maryland, USA	Muma, M. H. (1945). New and interesting spiders from Maryland. Proceedings of the Biological Society of Washington 58: 91-104
Hahniidae	Neoantistea	agilis		Hahniidae_Neoantistea_agilis	[urn:lsid:nmbe.ch:spidersp:021998]	3.2			1.6	1.3							3.5	1.1	0.5	0.7	0.7	0.5	1	Washington, Fort Stevenson	Keyserling, E. (1887). Neue Spinnen aus America. VII. Verhandlungen der Kaiserlich-Königlichen Zoologisch-Botanischen Gesellschaft in Wien 37: 421-490
Hahniidae	Neoantistea	agilis		Hahniidae_Neoantistea_agilis	[urn:lsid:nmbe.ch:spidersp:021998]	3.19			1.2	1.03			0.08	0.07	0.07	0.08			0.38	0.65			1		http://v3.boldsystems.org/pics/SPLEM/DSCN3024%2B1460482182.jpg; http://v3.boldsystems.org/pics/SPLEM/DSCN3021%2B1460482178.jpg	measured in microscopy images	Chatila-Amos
Hersiliidae	Hersilia	sericea		Hersiliidae_Hersilia_sericea	[urn:lsid:nmbe.ch:spidersp:006047]	7.47	5	8.6	2.9	2.8			0.196	0.084	0.187	0.175	18.72	5.33				0.77	10	South Africa	Foord, S. H. & Dippenaar-Schoeman, A. S. (2006). A revision of the Afrotropical species of Hersilia Audouin (Araneae: Hersiliidae). Zootaxa 1347: 1-92.
Hersiliidae	Hersilia	sericea		Hersiliidae_Hersilia_sericea	[urn:lsid:nmbe.ch:spidersp:006047]	9.4			4.2	4.1							27.6	8	1.7	7		0.8	1	Kruger National Park	Kauri, H. (1950). On some South African spiders and harvest-spiders. Kungliga Fysiografiska Sällskapets i Lund Förhandlingar (Proceedings of the Royal Physiographic Society at Lund) 20(6): 1-16	total length calculated by adding opisthosoma and carapace length
Hersiliidae	Hersilia	sericea		Hersiliidae_Hersilia_sericea	[urn:lsid:nmbe.ch:spidersp:006047]	9.1	8.5	9.7																	Benoit, P. L. G. (1967). Révision des espèces africaines du genre Hersilia Sav. et Aud. (Aran.-Hersiliidae). Revue de Zoologie et de Botanique Africaines 76: 1-36.	total length taken from average of extreme values
Hersiliidae	Hersilia	sericea		Hersiliidae_Hersilia_sericea	[urn:lsid:nmbe.ch:spidersp:006047]	6.2			2.7	2.5	1.6	0.73	0.19	0.05	0.22	0.21	17.18	4.98	1.06	4.37	4.29	2.48	1	Eleven mile Road,Ft. Pierce, St. Lucie Co., Florida, USA	https://www.morphbank.net/Browse/ByImage/?tsn=999009280	measured in microscopy images	Ramirez, 2010
Hersiliidae	Hersiliola	macullulata		Hersiliidae_Hersiliola_macullulata	[urn:lsid:nmbe.ch:spidersp:006070]	4.59	3.53	6.83	1.78	1.93							9.54	2.58			2.75	1.04	5	Spain	Foord, S. H. & Dippenaar-Schoeman, A. S. (2005). A revision of the Afrotropical species of Hersiliola Thorell and Tama Simon with the description of a new genus Tyrotama (Araneae: Hersiliidae). African Entomology 13: 255-279.
Hersiliidae	Hersiliola	macullulata		Hersiliidae_Hersiliola_macullulata	[urn:lsid:nmbe.ch:spidersp:006070]					2.75													1		Lucas, H. (1846). Histoire naturelle des animaux articulés. In: Exploration scientifique de l'Algérie pendant les années 1840, 1841, 1842 publiée par ordre du Gouvernement et avec le concours d'une commission académique. Paris, Sciences physiques, Zoologie 1, 89-271.	carapace length, carapace width taken from average of extreme values
Hersiliidae	Hersiliola	macullulata		Hersiliidae_Hersiliola_macullulata	[urn:lsid:nmbe.ch:spidersp:006070]	5.35	4.9	5.8	2.2	2.05							10.2						5		Le Peru, B. (2011). The spiders of Europe, a synthesis of data: Volume 1 Atypidae to Theridiidae. Mémoires de la Société Linnéenne de Lyon 2: 1-522	total length taken from average of extreme values
Hersiliidae	Iviraiva	argentina		Hersiliidae_Iviraiva_argentina	[urn:lsid:nmbe.ch:spidersp:006084]	7.8			2.7	2.5			0.2	0.1	0.24	0.26	18.4	5.3	1	4.7	6.5	0.9	1	Paraguay	Rheims, C. A. & Brescovit, A. D. (2004). Revision and cladistic analysis of the spider family Hersiliidae (Arachnida, Araneae) with emphasis on Neotropical and Nearctic species. Insect Systematics & Evolution 35: 189-239
Hersiliidae	Iviraiva	argentina		Hersiliidae_Iviraiva_argentina	[urn:lsid:nmbe.ch:spidersp:006084]	4.4			1.6								15.2	4.6			5.2	0.8	1	Santiago del Estero, Argentina	Mello-Leitão, C. F. de (1942). Arañas del Chaco y Santiago del Estero. Revista del Museo de La Plata (N.S., Zool.) 2: 381-426	carapace length calculated from opisthosoma subtracted from total
Hersiliidae	Iviraiva	argentina		Hersiliidae_Iviraiva_argentina	[urn:lsid:nmbe.ch:spidersp:006084]	8			2.2								28						1	Catamarca, Argentina	Carcavallo, R. U. (1959). Una nueva Hersiliidae (Araneae) de Catamarca. Revista de la Sociedad Entomológica Argentina 21: 127-128	carapace length calculated from opisthosoma subtracted from total
Hersiliidae	Iviraiva	argentina		Hersiliidae_Iviraiva_argentina	[urn:lsid:nmbe.ch:spidersp:006084]	5.85			2.15	2.29													1	Argentina	http://v3.boldsystems.org/pics/SPDAR/MLB_00674_Iviraiva_argentina_ff_habitus_dorsal%2B1402704486.jpg	measured in microscopy image	Barone, 2014
Hersiliidae	Ypypuera	crucifera		Hersiliidae_Ypypuera_crucifera	[urn:lsid:nmbe.ch:spidersp:006089]	5																	1	Pernambuco, Brasil	Mello-Leitão, C. F. de (1928). Hersiliideos da America tropical. Boletim do Museu Nacional do Rio de Janeiro 4(3): 43-46.
Hersiliidae	Ypypuera	crucifera		Hersiliidae_Ypypuera_crucifera	[urn:lsid:nmbe.ch:spidersp:006089]	4.5			1.7								12.5	3.5	0.6	3.4	4.3	0.7	1		Schenkel, E. (1953). Bericht über einige Spinnentiere aus Venezuela. Verhandlungen der Naturforschenden Gesellschaft in Basel 64: 1-57
Hersiliidae	Ypypuera	crucifera		Hersiliidae_Ypypuera_crucifera	[urn:lsid:nmbe.ch:spidersp:006089]	5.5			2.3	2.2							18.7	5.4	0.9	5	6.5	0.9	1	Ilha Anchieta, Ubatuba, Sao Paulo, Brasil	Rheims, C. A. & Brescovit, A. D. (2004). Revision and cladistic analysis of the spider family Hersiliidae (Arachnida, Araneae) with emphasis on Neotropical and Nearctic species. Insect Systematics & Evolution 35: 189-239
Hersiliidae	Ypypuera	crucifera		Hersiliidae_Ypypuera_crucifera	[urn:lsid:nmbe.ch:spidersp:006089]	4.55			1.82	1.68	1.28	0.56	0.19	0.08	0.18	0.16	15.08	4.56	0.69	3.79	5.19	0.85	1	Parque Provincial Salto Encantado, sendero al Salto La Olla, Departamento Cainguás, Misiones, Argentina	https://www.morphbank.net/Browse/ByImage/?tsn=999009675	measured in microscopy images	Ramirez, 2010
Hexathelidae	Atrax	robustus		Hexathelidae_Atrax_robustus	[urn:lsid:nmbe.ch:spidersp:000146]	27.5			15	12							42.5							Queensland and New South Wales	Hogg, H. R. (1901). On Australian and New Zealand spiders of the suborder Mygalomorphae. Proceedings of the Zoological Society of London 71(1): 218-279	total length calculated by adding opisthosoma and carapace length
Hexathelidae	Atrax	robustus		Hexathelidae_Atrax_robustus	[urn:lsid:nmbe.ch:spidersp:000146]	27.45			12.63	10.41			0.26	0.6	0.44	0.36	31.98	9.5	5.32	7.32	6.4	3.44	1	Gordon, NSW	Gray, M. R. (2010). A revision of the Australian funnel-web spiders (Hexathelidae: Atracinae). Records of the Australian Museum 62: 285-392	total length calculated by adding opisthosoma and carapace length
Hexathelidae	Atrax	robustus		Hexathelidae_Atrax_robustus	[urn:lsid:nmbe.ch:spidersp:000146]	24.7			11.2	8.6							33.7						1	Wentworth falls, NSW, Australia	Rainbow, W. J. (1914). Studies in the Australian Araneidae. No. 6. The Terretelariae. Records of the Australian Museum 10: 187-27	total length calculated by adding opisthosoma and carapace length
Hexathelidae	Atrax	robustus		Hexathelidae_Atrax_robustus	[urn:lsid:nmbe.ch:spidersp:000146]						10.65	8.08					36.9	11.78	5.61	8.03	7.09	4.39	1		Web resource, Wikipedia Commons	measured in macrophotograpy, scale calibrated by L2 tibia length of species
Hexathelidae	Bymainiella	terraereginae		Hexathelidae_Bymainiella_terraereginae	[urn:lsid:nmbe.ch:spidersp:000150]				4.19														20		Raven, R. J. (1978). Systematics of the spider subfamily Hexathelinae (Dipluridae: Mygalomorphae: Arachnida). Australian Journal of Zoology (Suppl.) 65: 1-75.
Hexathelidae	Bymainiella	terraereginae		Hexathelidae_Bymainiella_terraereginae	[urn:lsid:nmbe.ch:spidersp:000150]	9.63			4	3.35							9.36	2.74	1.64	1.78	1.96	1.24	1	Lamington Plateau, Queensland, Australia	Raven, R. J. (1976). A new spider of the genus Hexathele Ausserer (Dipluridae: Mygalomorphae) from Australia. Proceedings of the Royal Society of Queensland 87: 53-61.
Hexathelidae	Hadronyche	sp	MY2075	Hexathelidae_Hadronyche_sp_MY2075		29.44			10.54	8.8	6.31	4.71	0.39	0.51	0.33	0.4	19.53	6.14	3.97	4.06	3.55	1.81	1			measured in microscopy images	Bond & Spruill
Hexathelidae	Mediothele	australis		Hexathelidae_Mediothele_australis	[urn:lsid:nmbe.ch:spidersp:000205]	8.64			3	2.28													1	Arauco, Chile	Ríos-Tamayo, D. & Goloboff, P. A. (2012). New species of Chilean Hexathelidae (Araneae, Mygalomorphae). Zootaxa 3422: 32-51
Hexathelidae	Paraembolides	cannoni		Hexathelidae_Paraembolides_cannoni	[urn:lsid:nmbe.ch:spidersp:000209]				3.68	3							8.12	2.4	1.56	1.56	1.72	0.88	1	Nagarigoon, near Dave's Creek Country, Lamington National Park	Raven, R. J. (1978). Systematics of the spider subfamily Hexathelinae (Dipluridae: Mygalomorphae: Arachnida). Australian Journal of Zoology (Suppl.) 65: 1-75.	measurements from sub-adult female
Hexathelidae	Scotinoecus	cinereopilosus		Hexathelidae_Scotinoecus_cinereopilosus	[urn:lsid:nmbe.ch:spidersp:000220]	10.56			3.6	2.64													1	Chile	Ríos-Tamayo, D. & Goloboff, P. A. (2012). New species of Chilean Hexathelidae (Araneae, Mygalomorphae). Zootaxa 3422: 32-51
Hexathelidae	Scotinoecus	cinereopilosus		Hexathelidae_Scotinoecus_cinereopilosus	[urn:lsid:nmbe.ch:spidersp:000220]	8.4			3.3	2.3							7.2	2			1.4	0.8	1		Legendre, R. & Calderón G., R. (1984). Liste systématique des araignées mygalomorphes du Chili. Bulletin du Muséum National d'Histoire Naturelle de Paris (4) 6(A): 1021-1065.
Hexathelidae	Scotinoecus	cinereopilosus		Hexathelidae_Scotinoecus_cinereopilosus	[urn:lsid:nmbe.ch:spidersp:000220]	8.4			3.4	2.9													1	Valdivia, Chile	Schiapelli, R. D. & Gerschman de P., B. S. (1968). El género Scotinoecus Simon, 1892 (Araneae, Dipluridae, Hexathelinae). Physis, Revista de la Sociedad Argentina de Ciencias Naturales (C) 27: 313-322.
Homalonychidae	Homalonychus	selenopoides		Homalonychidae_Homalonychus_selenopoides	[urn:lsid:nmbe.ch:spidersp:026154]	8			4								15.9	4.5	1.6	4.4	3.2	2.2	1		Marx, G. (1891). A contribution to the knowledge of North American spiders. Proceedings of the Entomological Society of Washington 2: 28-37.
Homalonychidae	Homalonychus	selenopoides		Homalonychidae_Homalonychus_selenopoides	[urn:lsid:nmbe.ch:spidersp:026154]	8.6			4.5	3.7													1	Sonora, Mexico	Roth, V. D. (1984). The spider family Homalonychidae (Arachnida, Araneae). American Museum Novitates 2790: 1-11
Homalonychidae	Homalonychus	theologus		Homalonychidae_Homalonychus_theologus	[urn:lsid:nmbe.ch:spidersp:026155]	8.5			4.2	3.8													1	Pisgah Crater, San Bernardino County, California, USA	Roth, V. D. (1984). The spider family Homalonychidae (Arachnida, Araneae). American Museum Novitates 2790: 1-11.
Huttoniidae	Huttonia	sp	CG166	Huttoniidae_Huttonia_sp_Orongorongo		4.64			1.82	1.26	0.93	0.78	0.11	0.05	0.08	0.08	3.26	1.08	0.63	0.75	0.44	0.36	1			measured in microscopy images of specimen labelled 'Huttonia sp. Orongorongo'	Griswold & Ramirez
Hypochilidae	Hypochilus	pococki		Hypochilidae_Hypochilus_pococki	[urn:lsid:nmbe.ch:spidersp:002524]	15.45			5.75	4.2							59.2	20	2.6	19	12.35	5.25	1	Lookout mountain, Tennessee, USA	Gertsch, W. J. (1958). The spider family Hypochilidae. American Museum Novitates 1912: 1-28.
Hypochilidae	Hypochilus	pococki		Hypochilidae_Hypochilus_pococki	[urn:lsid:nmbe.ch:spidersp:002524]	12.79			5.04	3.71			0.17	0.27	0.2	0.28							1	Madison County, North Carolina, USA	Forster, R. R., Platnick, N. I. & Gray, M. R. (1987). A review of the spider superfamilies Hypochiloidea and Austrochiloidea (Araneae, Araneomorphae). Bulletin of the American Museum of Natural History 185: 1-116
Hypochilidae	Hypochilus	pococki		Hypochilidae_Hypochilus_pococki	[urn:lsid:nmbe.ch:spidersp:002524]	12.1			4.6	3.5	2.3	1.51	0.24	0.32	0.23	0.3	47.7	15.1	2.1	15.5	10.4	4.6	1	Great Smokey Mountains. Deep Creek Campground. 0,3 km along Stone Pile Trail., Swain Co., North Carolina, USA	https://www.morphbank.net/Browse/ByImage/?tsn=999009265	measured in microscopy images	Ramirez, 2010
Idiopidae	Anidiops	manstridgei		Idiopidae_Anidiops_manstridgei	[urn:lsid:nmbe.ch:spidersp:000644]				9	6.5													1	East Murchinson Goldfields, WA, Australia	Pocock, R. I. (1897). On some trap-door spiders of the family Ctenizidae from South and West Australia, contained in the collection of the British Museum. Annals and Magazine of Natural History (6) 19: 109-116.
Idiopidae	Cataxia	bolganupensis		Idiopidae_Cataxia_bolganupensis	[urn:lsid:nmbe.ch:spidersp:000663]	25.8			8.4	6.7	5.83	3	0.18	0.31	0.1	0.2	18.41	5.22	3.4	4.11	3.31	2.37	1	Porongurup National Park, Millinup Pass, WA, Australia	Rix, M. G., Bain, K., Main, B. Y., Raven, R. J., Austin, A. D., Cooper, S. J. B. & Harvey, M. S. (2017). Systematics of the spiny trapdoor spiders of the genus Cataxia (Mygalomorphae: Idiopidae) from south-western Australia: documenting a threatened fauna in a sky-island landscape. Journal of Arachnology 45(3): 395-423 & Suppl. 1-3.	eyes, carapace height, paturon length and L1 measured from images in paper	Rix et al 2017
Idiopidae	Cataxia	bolganupensis		Idiopidae_Cataxia_bolganupensis	[urn:lsid:nmbe.ch:spidersp:000663]				7.8	5.8													1	Nancy's Peak, Porongorup range, WA, Australia	Main, B. Y. (1985). Further studies on the systematics of ctenizid trapdoor spiders: A review of the Australian genera (Araneae: Mygalomorphae: Ctenizidae). Australian Journal of Zoology (suppl. Ser.) 108: 1-84
Idiopidae	Cataxia	pulleinei		Idiopidae_Cataxia_pulleinei	[urn:lsid:nmbe.ch:spidersp:000669]	30			12.5	9.2							36						1	Lismore, NSW, Australia	Rainbow, W. J. (1914). Studies in the Australian Araneidae. No. 6. The Terretelariae. Records of the Australian Museum 10: 187-270	total length calculated by adding opisthosoma and carapace length
Idiopidae	Cataxia	pulleinei		Idiopidae_Cataxia_pulleinei	[urn:lsid:nmbe.ch:spidersp:000669]				11.5	9							26.7	8	5.2	5.8	5	2.7	1	Lismore, NSW, Australia	Main, B. Y. (1983). Systematics of the trapdoor spider genus Homogona Rainbow (Mygalomorphae: Ctenizidae: Homogoninae). Journal of the Australian Entomological Society 22: 81-92
Idiopidae	Arbanitis	rapax		Idiopidae_Arbanitis_rapax	[urn:lsid:nmbe.ch:spidersp:000857]				12	9.5							24.9	8	4.9	5.1	4.6	2.3	1		Main, B. Y. (1985). Further studies on the systematics of ctenizid trapdoor spiders: A review of the Australian genera (Araneae: Mygalomorphae: Ctenizidae). Australian Journal of Zoology (suppl. Ser.) 108: 1-84
Idiopidae	Arbanitis	rapax		Idiopidae_Arbanitis_rapax	[urn:lsid:nmbe.ch:spidersp:000857]	27.67			10.49	8.43	4.61						24.63	7.84	4.75	5	4.31	2.73	1	Willowvale, near Gerringong, NSW	Wishart, G. (1992). New species of the trapdoor spider genus Misgolas Karsch (Mygalomorphae: Idiopidae) with a review of the tube-building species. Records of the Australian Museum 44: 263-278.	total length calculated by adding opisthosoma and carapace length
Idiopidae	Segregara	abrahami		Idiopidae_Segregara_abrahami	[urn:lsid:nmbe.ch:spidersp:000890]	19			7	5.3										2			1	Alicedale, South Africa	Hewitt, J. (1913). Descriptions of new species of Arachnida from Cape Colony. Records of the Albany Museum Grahamstown 2: 462-481.
Lamponidae	Asadipus	kunderang		Lamponidae_Asadipus_kunderang	[urn:lsid:nmbe.ch:spidersp:026238]	7.5																	1	West Kunderang Trail, NSW, Australia	Platnick, N. I. (2000). A relimitation and revision of the Australasian ground spider family Lamponidae (Araneae: Gnaphosoidea). Bulletin of the American Museum of Natural History 245: 1-330.
Lamponidae	Asadipus	kunderang		Lamponidae_Asadipus_kunderang	[urn:lsid:nmbe.ch:spidersp:026238]	8.9			3.6	2.8	0.73	1.1	0.15	0.15	0.21	0.14	7.4	2.2	1.1	1.8	1.3	1	1		https://www.morphbank.net/Browse/ByImage/?tsn=999009274	measured in microscopy images	Ramirez, 2010
Lamponidae	Centrothele	mutica		Lamponidae_Centrothele_mutica	[urn:lsid:nmbe.ch:spidersp:026269]	11																	1		Simon, E. (1897). Description d'arachnides nouveaux. Annales de la Société Entomologique de Belgique 41: 8-17.
Lamponidae	Centrothele	mutica		Lamponidae_Centrothele_mutica	[urn:lsid:nmbe.ch:spidersp:026269]	9.3																	1		Platnick, N. I. (2000). A relimitation and revision of the Australasian ground spider family Lamponidae (Araneae: Gnaphosoidea). Bulletin of the American Museum of Natural History 245: 1-330.
Lamponidae	Lampona	murina		Lamponidae_Lampona_murina	[urn:lsid:nmbe.ch:spidersp:026321]	11.5			5								11						1	Port Mackay	Koch, L. (1873). Die Arachniden Australiens. Nürnberg 1, 369-472.	total length calculated by adding opisthosoma and carapace length
Lamponidae	Lampona	murina		Lamponidae_Lampona_murina	[urn:lsid:nmbe.ch:spidersp:026321]	12			5	3							12						1	Waiwera, New Zealand	Urquhart, A. T. (1887). On new species of Araneida. Transactions of the New Zealand Institute 19: 72-118	total length calculated by adding opisthosoma and carapace length
Lamponidae	Lampona	murina		Lamponidae_Lampona_murina	[urn:lsid:nmbe.ch:spidersp:026321]	13.4			5.8	3.9							12.6	3.9	2.1	2.8	2.2	1.5	1	New Zealand	Forster, R. R. (1979). The spiders of New Zealand. Part V. Cycloctenidae, Gnaphosidae, Clubionidae. Otago Museum Bulletin 5: 1-95	total length calculated by adding opisthosoma and carapace length
Lamponidae	Lampona	murina		Lamponidae_Lampona_murina	[urn:lsid:nmbe.ch:spidersp:026321]				5.15	3.41			0.2		0.22								1	North Island, New Zealand	http://v3.boldsystems.org/pics/NZSPI/IMG_2851%2B1402333094.JPG; http://v3.boldsystems.org/pics/NZSPI/IMG_2854%2B1402333090.JPG	measured in microscopy images, scale calibrated by mean body length of species	University of Waikato, 2013
Leptonetidae	Archoleptoneta	schusteri		Leptonetidae_Archoleptoneta_schusteri	[urn:lsid:nmbe.ch:spidersp:002936]	1.3			0.57	0.45							2.58	0.73	0.24	0.69	0.56	0.36	1		Gertsch, W. J. (1974). The spider family Leptonetidae in North America. Journal of Arachnology 1: 145-203
Leptonetidae	Archoleptoneta	schusteri		Leptonetidae_Archoleptoneta_schusteri	[urn:lsid:nmbe.ch:spidersp:002936]	1.45	1.45	1.82	0.6	0.48		0.24					2.53	0.73	0.21	0.65	0.55	0.39	5		Ledford, J. M. & Griswold, C. E. (2010). A study of the subfamily Archoleptonetinae (Araneae, Leptonetidae) with a review of the morphology and relationships for the Leptonetidae. Zootaxa 2391: 1-32.
Leptonetidae	Archoleptoneta	schusteri		Leptonetidae_Archoleptoneta_schusteri	[urn:lsid:nmbe.ch:spidersp:002936]	1.14			0.44	0.36	0.33	0.16	0.03	0.03	0.01	0	2.38	0.69	0.19	0.63	0.51	0.36	1	Hood Mtn. Regional park, near Alder Glen campground, Santa Rosa Creek Trail, Marin Co., California, USA	https://www.morphbank.net/Browse/ByImage/?tsn=999009066	measured in microscopy images	Griswold, 2006
Leptonetidae	Calileptoneta	helferi		Leptonetidae_Calileptoneta_helferi	[urn:lsid:nmbe.ch:spidersp:002944]	2			0.97	0.7							6.43	1.75	0.32	1.95	1.47	0.94	1		Gertsch, W. J. (1974). The spider family Leptonetidae in North America. Journal of Arachnology 1: 145-203
Leptonetidae	Calileptoneta	helferi		Leptonetidae_Calileptoneta_helferi	[urn:lsid:nmbe.ch:spidersp:002944]	2.25				0.73		0.45											1	Claremont avenue, California	Ledford, J. M. (2004). A revision of the spider genus Calileptoneta Platnick (Araneae, Leptonetidae), with notes on morphology, natural history and biogeography. Journal of Arachnology 32: 231-269.
Leptonetidae	Leptoneta	infuscata		Leptonetidae_Leptoneta_infuscata	[urn:lsid:nmbe.ch:spidersp:002996]	1.97			0.85	0.76	1.16	0.83	0.06	0.04	0.04	0	6.79	1.92	0.22	2.08	1.68	0.89	1	Cova de l'avec del Pla de Comes, Villarina, Catalonia, Spain	https://www.morphbank.net/Browse/ByImage/?tsn=999009336	measured in microscopy images	Griswold, 2007
Leptonetidae	Neoleptoneta	rainesi		Leptonetidae_Neoleptoneta_rainesi	[urn:lsid:nmbe.ch:spidersp:003075]	1.6			0.55	0.5							3.2	0.85	0.15	0.9	0.75	0.55	1	Cueva de El Pachon, Mexico	Gertsch, W. J. (1971). A report on some Mexican cave spiders. Association for Mexican Cave Studies Bulletin 4: 47-111
Leptonetidae	Neoleptoneta	rainesi		Leptonetidae_Neoleptoneta_rainesi	[urn:lsid:nmbe.ch:spidersp:003075]	1.6			0.55	0.5							3.25	0.85	0.15	0.94	0.75	0.55	1	Tamaulipas, Mexico	Gertsch, W. J. (1974). The spider family Leptonetidae in North America. Journal of Arachnology 1: 145-203.
Linyphiidae	Agyneta	ramosa		Linyphiidae_Agyneta_ramosa	[urn:lsid:nmbe.ch:spidersp:009365]	2.25	2	2.5															1	Hexham, NSW, Australia	Jackson, A. R. (1916). On some arthropods observed in 1915. I. Arachnida. The Lancashire and Cheshire Naturalist 8: 355-364.	total length taken from average of extreme values
Linyphiidae	Australolinyphia	remota		Linyphiidae_Australolinyphia_remota	[urn:lsid:nmbe.ch:spidersp:009531]	3.27			1.32	0.93	0.82	0.59	0.07	0.12	0.1	0.1	6.47	1.78	0.39	1.61	1.62	1.07	1			measured in microscopy images of 'A. remota'	Hormiga & Hasan
Linyphiidae	Australolinyphia	remota		Linyphiidae_Australolinyphia_remota	[urn:lsid:nmbe.ch:spidersp:009531]	3.93			1.43	1.25													3	Lamington National Park, Queensland, Australia	Wunderlich, J. (1976). Spinnen aus Australien. 2. Linyphiidae (Arachnida: Araneida). Senckenbergiana Biologica 57: 125-142.
Linyphiidae	Bathyphantes	gracilis		Linyphiidae_Bathyphantes_gracilis	[urn:lsid:nmbe.ch:spidersp:009569]	2																		Hamburg, Nassau, Germany	Bösenberg, W. (1901). Die Spinnen Deutschlands. I. Zoologica (Stuttgart) 14(1): 1-96, Pl. 1-8.
Linyphiidae	Bathyphantes	gracilis		Linyphiidae_Bathyphantes_gracilis	[urn:lsid:nmbe.ch:spidersp:009569]	2.2	1.9	2.5	0.81	0.68															Bosmans, R. (2006). Contribution to the knowledge of the Linyphiidae of the Maghreb. Part XI. Miscellaneous linyphiid genera and additions (Araneae: Linyphiidae: Linyphiinae). Bulletin & Annales de la Société Entomologique de Belgique 141: 125-161	total length, carapace measurements from range
Linyphiidae	Bathyphantes	gracilis		Linyphiidae_Bathyphantes_gracilis	[urn:lsid:nmbe.ch:spidersp:009569]	1.7			0.6														1	Alderley Edge, Cheshire, UK	Hull, J. E. (1950). Concerning British spiders: mostly taken in 1949. Annals and Magazine of Natural History (12) 3: 420-427	total length taken from carapace and opisthosoma sum
Linyphiidae	Bathyphantes	gracilis		Linyphiidae_Bathyphantes_gracilis	[urn:lsid:nmbe.ch:spidersp:009569]				0.71	0.58		0.39	0.05	0.08	0.08	0.07				0.93		0.48	1	Thuringia, Germany	https://wiki.arages.de/images/e/e6/Bathyphantes_gracilis_7BogenBruecke_08-08_01.jpg; https://wiki.arages.de/images/a/af/Bathyphantes_gracilis_7BogenBruecke_08-08_02.jpg	measured in macrophotography and microscopy images, scale calibrated by mean body length or carapace width of species	Grabolle, 2011
Linyphiidae	Bathyphantes	gracilis		Linyphiidae_Bathyphantes_gracilis	[urn:lsid:nmbe.ch:spidersp:009569]	1.91			0.78		0.58	0.37	0.07	0.06	0.06	0.08	3.84	1.07	0.23	1.08	0.82	0.64	1		http://v3.boldsystems.org/pics/SPIRU/01893-H11%2B1326135594.JPG	measured in microscopy image	Blagoev, 2011
Linyphiidae	Diplostyla	concolor		Linyphiidae_Diplostyla_concolor	[urn:lsid:nmbe.ch:spidersp:010092]	2.5			0.95	0.85														Düzce Province, Cumayeri District, Turkey	Danişman, T. & Coşar, İ. (2013). A contribution to the knowledge of the linyphiid spider fauna of Turkey (Araneae: Linyphiidae). Acta Zoologica Bulgarica 65(4): 567-570	9 females examined, not sure how many measures
Linyphiidae	Diplostyla	concolor		Linyphiidae_Diplostyla_concolor	[urn:lsid:nmbe.ch:spidersp:010092]	2.82			1.27	0.98													1	Oakland, California	Blackwall, J. (1864). A history of the spiders of Great Britain and Ireland. Ray Society, London 2, 175-384.
Linyphiidae	Diplostyla	concolor		Linyphiidae_Diplostyla_concolor	[urn:lsid:nmbe.ch:spidersp:010092]	2																	1	Salem, Massachussetts	Emerton, J. H. (1882). New England spiders of the family Theridiidae. Transactions of the Connecticut Academy of Arts and Sciences 6: 1-86
Linyphiidae	Diplostyla	concolor		Linyphiidae_Diplostyla_concolor	[urn:lsid:nmbe.ch:spidersp:010092]	2.67			0.926	0.778													1	Queimadas, Madeira	Macías-Hernández, N., Ramos, C., Domènech, M., Febles, S., Santos, I., Arnedo, M., Borges, P., Emerson, B. & Cardoso, P. (2020). A database of functional traits for spiders from native forests of the Iberian Peninsula and Macaronesia. Biodiversity Data Journal 8: e49159.
Linyphiidae	Diplostyla	concolor		Linyphiidae_Diplostyla_concolor	[urn:lsid:nmbe.ch:spidersp:010092]				0.99	0.85			0.05	0.08	0.07	0.07	3.78	0.88	0.25	1.21	0.81	0.63	1	Leverkusen. Germany	https://wiki.arages.de/images/5/56/Diplostyla_concolor_w_do_2.5mm_Laubstreu_Leverkusen_TT%C3%B6pfer.JPG; https://wiki.arages.de/images/a/a5/Diplosyla_concolor_f_2014-03-09_Beidendorf_Kopf.jpg	measured in macrophotography and microscopy images, scale calibrated by mean body length or carapace width of species	Töpfer, 2013; Lemke, 2014
Linyphiidae	Diplostyla	concolor		Linyphiidae_Diplostyla_concolor	[urn:lsid:nmbe.ch:spidersp:010092]	2.55			0.96	0.808	0.58	0.44	0.03	0.04	0.05	0.06	3.99	1.16	0.27	0.98	0.97	0.61	1		http://v3.boldsystems.org/pics/SPINO/arachno-0050%2B1256066180.JPG; http://v3.boldsystems.org/pics/ARONT/CCDB-04359-C04%2B1255115722.JPG	measured in microscopy image
Linyphiidae	Dubiaranea	aysenensis		Linyphiidae_Dubiaranea_aysenensis	[urn:lsid:nmbe.ch:spidersp:011387]	4.35	4	4.7	1.675														1	Chile	Millidge, A. F. (1985). Some linyphiid spiders from South America (Araneae, Linyphiidae). American Museum Novitates 2836: 1-78	carapace length taken from average of extreme values; total length taken from average of extreme values
Linyphiidae	Dubiaranea	aysenensis		Linyphiidae_Dubiaranea_aysenensis	[urn:lsid:nmbe.ch:spidersp:011387]	5.3	5		1.8	1.4							11.5						1	Aysen Valley, Chile	Millidge, A. F. (1985). Some linyphiid spiders from South America (Araneae, Linyphiidae). American Museum Novitates 2836: 1-78	total length calculated by adding opisthosoma and carapace length
Linyphiidae	Dubiaranea	aysenensis		Linyphiidae_Dubiaranea_aysenensis	[urn:lsid:nmbe.ch:spidersp:011387]	3.55			1.4	1	0.8	0.8	0.05	0.08	0.09	0.07	8.13	2.2	0.42	2.03	2.34	1.14	1	P.N. Puyehue, Los Mallines, Region X, Osorno Prov., Chile	https://www.morphbank.net/Browse/ByImage/?tsn=999009581	measured in microscopy images	Benjamin & Hormiga, 2010
Linyphiidae	Frontinella	pyramitela		Linyphiidae_Frontinella_pyramitela	[urn:lsid:nmbe.ch:spidersp:049627	3																	1		Blauvelt, H. H. (1936). The comparative morphology of the secondary sexual organs of Linyphia and some related genera, including a revision of the group. Festschrift Embrik Strand 2: 81-171, pl. 4-23.			Frontinella pyramitela
Linyphiidae	Frontinella	pyramitela		Linyphiidae_Frontinella_pyramitela	[urn:lsid:nmbe.ch:spidersp:049627	3.75	3.5	4																Mt Washington	Emerton, J. H. (1882). New England spiders of the family Theridiidae. Transactions of the Connecticut Academy of Arts and Sciences 6: 1-86.	total length taken from average of extreme values
Linyphiidae	Frontinella	pyramitela		Linyphiidae_Frontinella_pyramitela	[urn:lsid:nmbe.ch:spidersp:049627	3.5	3	4																	Kaston, B. J. (1948). Spiders of Connecticut. Bulletin of the Connecticut State Geological and Natural History Survey 70: 1-874.	total length taken from average of extreme values
Linyphiidae	Frontinella	pyramitela		Linyphiidae_Frontinella_pyramitela	[urn:lsid:nmbe.ch:spidersp:049627				1.47	1.02	0.93	0.54					6.79	2.01	0.39	1.75	1.65	0.99	1	Bugojno, Bosnien	https://wiki.arages.de/images/7/77/Frontinella_frutetorum_female_A5700_PK3109.JPG; https://wiki.arages.de/images/a/aa/Rubellum_Dammbachsgrund_08-06_02.jpg	measured in macrophotography and microscopy images of F. frutetorum, scale calibrated by mean body length of species	Pfliegler, 2011
Linyphiidae	Gonatium	rubellum		Linyphiidae_Gonatium_rubellum	[urn:lsid:nmbe.ch:spidersp:010672]	2.54			1.27	1.058															Blackwall, J. (1841). The difference in the number of eyes with which spiders are provided proposed as the basis of their distribution into tribes; with descriptions of newly discovered species and the characters of a new family and three new genera of spiders. Transactions of the Linnean Society of London 18: 601-670.
Linyphiidae	Gonatium	rubellum		Linyphiidae_Gonatium_rubellum	[urn:lsid:nmbe.ch:spidersp:010672]	3																		UK	Locket, G. H. & Millidge, A. F. (1953). British spiders. Vol. II. Ray Society, London, 449 pp.
Linyphiidae	Gonatium	rubellum		Linyphiidae_Gonatium_rubellum	[urn:lsid:nmbe.ch:spidersp:010672]	4			1.3								5.3								Menge, A. (1868). Preussische Spinnen. II. Abtheilung. Schriften der Naturforschenden Gesellschaft in Danzig (N. F.) 2: 153-218.
Linyphiidae	Gonatium	rubellum		Linyphiidae_Gonatium_rubellum	[urn:lsid:nmbe.ch:spidersp:010672]				1.19	1.02	0.72	0.36	0.06	0.05	0.08	0.07	3.55	0.96	0.36	0.97	0.78	0.48	1	Dambachsgrund, Bad Berka, Thuringia, Germany	https://wiki.arages.de/images/5/59/Rubellum_Dammbachsgrund_08-02_01.jpg	measured in macrophotography and microscopy images, scale calibrated by mean body length of species	Grabolle, 2008
Linyphiidae	Gonatium	rubellum		Linyphiidae_Gonatium_rubellum	[urn:lsid:nmbe.ch:spidersp:010672]				1.28				0.07	0.07	0.07	0.05	3.47	0.98	0.4	1.07	0.66	0.36	1	Finland	http://v3.boldsystems.org/pics/CHEFI/AKO_001615%2B1425600828.JPG	measured in microscopy image, scale calibrated by mean body length of species	Mutanen, 2015
Linyphiidae	Gongylidiellum	vivum		Linyphiidae_Gongylidiellum_vivum	[urn:lsid:nmbe.ch:spidersp:010698]	1.55	1.5	1.6																Europe	Wiehle, H. (1960). Spinnentiere oder Arachnoidea (Araneae). XI. Micryphantidae-Zwergspinnen. Die Tierwelt Deutschlands 47: 1-620.	total length taken from average of extreme values
Linyphiidae	Gongylidiellum	vivum		Linyphiidae_Gongylidiellum_vivum	[urn:lsid:nmbe.ch:spidersp:010698]	1.5																	1	rhine province, germany	Bösenberg, W. (1902). Die Spinnen Deutschlands. II-IV. Zoologica (Stuttgart) 14(2-4): 97-384, Pl. 9-36. doi:10.5962/bhl.title.6508
Linyphiidae	Gongylidiellum	vivum		Linyphiidae_Gongylidiellum_vivum	[urn:lsid:nmbe.ch:spidersp:010698]	1.5																	1	Paris, France	Pickard-Cambridge, O. (1875). On some new species of Erigone. Proceedings of the Zoological Society of London 43(2): 190-224, 323-335, Pl. XXII-XXIX, XLIV
Linyphiidae	Gongylidiellum	vivum		Linyphiidae_Gongylidiellum_vivum	[urn:lsid:nmbe.ch:spidersp:010698]				0.71	0.53			0.04	0.04	0.05	0.05							1	Spissøy, Bømlo, Norway	https://wiki.arages.de/images/4/40/Gongylidiellum_vivum_w_do_trock_Moos_felsig_Spiss%C3%B8y_B%C3%B8mlo_2013-10-04_BAardland.JPG	measured in microscopy image, scale calibrated by mean body length of species	Merches, 2015
Linyphiidae	Haplinis	diloris		Linyphiidae_Haplinis_diloris	[urn:lsid:nmbe.ch:spidersp:010769]	5.75			2.42	1.58							6.92	2.08	0.67	1.83	1.42	0.92	1	Kaikoura, New Zealand	Blest, A. D. (1979). The spiders of New Zealand. Part V. Linyphiidae-Mynoglenidae. Otago Museum Bulletin 5: 95-173.	total length calculated by adding opisthosoma and carapace length
Linyphiidae	Haplinis	diloris		Linyphiidae_Haplinis_diloris	[urn:lsid:nmbe.ch:spidersp:010769]	3.9			2	1.4	1	0.84	0.06	0.12	0.08	0.07	5.06	1.36	0.55	1.28	1.19	0.68	1	Fiordland Cascade, South Island, New Zealand	https://www.morphbank.net/Browse/ByImage/?tsn=999009698	measured in microscopy images	Benjamin & Hormiga, 2010
Linyphiidae	Hylyphantes	graminicola		Linyphiidae_Hylyphantes_graminicola	[urn:lsid:nmbe.ch:spidersp:010852]	2.75	2.5	3																	Agnarsson, I. (1996). Íslenskar köngulaer. Fjölrit Náttúrufraedistofnunar 31: 1-175.	total length taken from average of extreme values
Linyphiidae	Hylyphantes	graminicola		Linyphiidae_Hylyphantes_graminicola	[urn:lsid:nmbe.ch:spidersp:010852]	1.625	1.5	1.75																Germany	Koch, C. L. (1838). Die Arachniden. C. H. Zeh'sche Buchhandlung, Nürnberg, Vierter Band, pp. 109-144, Fünfter Band, pp. 1-124.	total length taken from average of extreme values
Linyphiidae	Hylyphantes	graminicola		Linyphiidae_Hylyphantes_graminicola	[urn:lsid:nmbe.ch:spidersp:010852]	3.25	2.5	4																	Lee, Y. K., Kang, S. M. & Kim, J. P. (2009). A revision of the subfamily Linyphiinae Blackwall, 1859 in Korea. Korean Arachnology 25: 113-175.	total length taken from average of extreme values
Linyphiidae	Hylyphantes	graminicola		Linyphiidae_Hylyphantes_graminicola	[urn:lsid:nmbe.ch:spidersp:010852]	2.6																			Lee, C. L. (1966). [Spiders of Formosa (Taiwan)]. Taichung Junior Teachers College Publisher, 84 pp.
Linyphiidae	Hylyphantes	graminicola		Linyphiidae_Hylyphantes_graminicola	[urn:lsid:nmbe.ch:spidersp:010852]				1.04	0.95			0.07	0.07	0.06	0.05	2.74	0.7	0.31	0.68	0.61	0.44	1	Germany	https://wiki.arages.de/images/4/4d/Hylyphantes_graminicola_w_do_leg_MLemke_AStaudt.jpg; https://wiki.arages.de/images/b/b1/H_graminicola-female2.jpg	measured in macrophotography and microscopy images, scale calibrated by mean body length of species	Staudt, 2013; Gabriel, 2015
Linyphiidae	Hylyphantes	graminicola		Linyphiidae_Hylyphantes_graminicola	[urn:lsid:nmbe.ch:spidersp:010852]	3.08			1.09	0.83	0.68	0.42	0.06	0.06	0.07	0.04	3.58	0.95	0.3	0.95	0.84	0.54	1	Finland	http://v3.boldsystems.org/pics/CHEFI/HLA.110831%2B1570471490.JPG; http://v3.boldsystems.org/pics/SPICR/DSC00978%2B1292814712.JPG	measured in microscopy images	Mutanen, 2019
Linyphiidae	Labullinyphia	tersa		Linyphiidae_Labullinyphia_tersa	[urn:lsid:nmbe.ch:spidersp:011000]	3.25	3	3.5	1.5	1.125							7.2	2.01	0.48	1.92	1.68	1.11	1	Sri Lanka	Helsdingen, P. J. van (1985). Araneae: Linyphiidae of Sri Lanka, with a note on Erigonidae. Entomologica Scandinavica (Suppl.) 30: 13-30. download pdf -- Show included taxa	total length, carapace length and carapace width taken from average of extreme values; Labullinyphia tersa in catalog
Linyphiidae	Labullinyphia	tersa		Linyphiidae_Labullinyphia_tersa	[urn:lsid:nmbe.ch:spidersp:011000]	3	2.54		1.25														1	Hakgala Botanical Gardens,	Benjamin, S. P. & Hormiga, G. (2009). Phylogenetic placement of the enigmatic genus Labullinyphia van Helsdingen, 1985, with redescription of Labullinyphia tersa (Simon, 1894) from Sri Lanka (Araneae: Linyphiidae). Contributions to Natural History 12: 161-181	total length calculated by adding opisthosoma and carapace length
Linyphiidae	Laperousea	blattifera		Linyphiidae_Laperousea_blattifera	[urn:lsid:nmbe.ch:spidersp:011058]	2.65	2.2	3.1																New Zealand	Millidge, A. F. (1988). The spiders of New Zealand: Part VI. Family Linyphiidae. Otago Museum Bulletin 6: 35-67.	total length taken from average of extreme values
Linyphiidae	Laperousea	blattifera		Linyphiidae_Laperousea_blattifera	[urn:lsid:nmbe.ch:spidersp:011058]	2.7	2.3	3.1	1.135	0.91		0.515					4.16	1.2	0.35	1.02	0.97	0.62		Australia	Helsdingen, P. J. van (1972). An account of money spiders from down under (Araneida, Linyphiidae). Zoologische Mededelingen 47: 369-390.
Linyphiidae	Lepthyphantes	minutus		Linyphiidae_Lepthyphantes_minutus	[urn:lsid:nmbe.ch:spidersp:011245]	4.23			1.814	1.27													1	Crumpsall Hall, England	Blackwall, J. (1833). Characters of some undescribed genera and species of Araneidae. London and Edinburgh Philosophical Magazine and Journal of Science (3) 3: 104-112, 187-197, 344-352, 436-443.
Linyphiidae	Lepthyphantes	minutus		Linyphiidae_Lepthyphantes_minutus	[urn:lsid:nmbe.ch:spidersp:011245]	4																	1		Bösenberg, W. (1901). Die Spinnen Deutschlands. I. Zoologica (Stuttgart) 14(1): 1-96, Pl. 1-8.
Linyphiidae	Lepthyphantes	minutus		Linyphiidae_Lepthyphantes_minutus	[urn:lsid:nmbe.ch:spidersp:011245]	3																		Massachussetts	Emerton, J. H. (1882). New England spiders of the family Theridiidae. Transactions of the Connecticut Academy of Arts and Sciences 6: 1-86.
Linyphiidae	Lepthyphantes	minutus		Linyphiidae_Lepthyphantes_minutus	[urn:lsid:nmbe.ch:spidersp:011245]	3.53	2.97	3.92	1.43	1.13										1.48			5	Sola de Boi, Lleida, Catalunya, Spain	Macías-Hernández, N., Ramos, C., Domènech, M., Febles, S., Santos, I., Arnedo, M., Borges, P., Emerson, B. & Cardoso, P. (2020). A database of functional traits for spiders from native forests of the Iberian Peninsula and Macaronesia. Biodiversity Data Journal 8: e49159.
Linyphiidae	Lepthyphantes	minutus		Linyphiidae_Lepthyphantes_minutus	[urn:lsid:nmbe.ch:spidersp:011245]				1.4	1.18							6.99	1.96	0.49	1.77	1.79	0.98	1	Norway	https://wiki.arages.de/images/f/fd/Lepthyphantes_minutus_hunn_ovate.jpg	measured in macrophotography and microscopy images, scale calibrated by mean body length of species	Morka, 2011
Linyphiidae	Linyphia	triangularis		Linyphiidae_Linyphia_triangularis	[urn:lsid:nmbe.ch:spidersp:011448]	5.08			2.12	1.588															Blackwall, J. (1864). A history of the spiders of Great Britain and Ireland. Ray Society, London 2, 175-384
Linyphiidae	Linyphia	triangularis		Linyphiidae_Linyphia_triangularis	[urn:lsid:nmbe.ch:spidersp:011448]	3.25	3	3.5																	Koch, C. L. (1845). Die Arachniden. C. H. Zeh'sche Buchhandlung, Nürnberg, Zwölfter Band, pp. 1-166, pl. 397-432 (f. 960-1077).	total length taken from average of extreme values
Linyphiidae	Linyphia	triangularis		Linyphiidae_Linyphia_triangularis	[urn:lsid:nmbe.ch:spidersp:011448]	5.5	5	6																	Locket, G. H. & Millidge, A. F. (1953). British spiders. Vol. II. Ray Society, London, 449 pp	total length taken from average of extreme values
Linyphiidae	Linyphia	triangularis		Linyphiidae_Linyphia_triangularis	[urn:lsid:nmbe.ch:spidersp:011448]	5.66			2.33	1.59	1.46	1.01	0.09	0.1	0.1	0.11	10.97	3	0.67	2.67	3	1.63	1	Ronde, 22km NE of Arhus, Hestehaven, Denmark	https://www.morphbank.net/Browse/ByImage/?tsn=999010319	measured in microscopy images	Benjamin & Hormiga, 2010
Linyphiidae	Microlinyphia	dana		Linyphiidae_Microlinyphia_dana	[urn:lsid:nmbe.ch:spidersp:011818]	4.8	3.8	5.8	2.075	1.4		0.985			0.105	0.105	10	2.65	0.6	2.65	2.7	1.4			Helsdingen, P. J. van (1970). A reclassification of the species of Linyphia based on the functioning of the genitalia (Araneida, Linyphiidae), II. Zoologische Verhandelingen 111: 1-86.	carapace length, carapace width, paturon length and PME diameter taken from average of extreme values, total length calculated by adding opisthosoma and carapace length values
Linyphiidae	Microlinyphia	dana		Linyphiidae_Microlinyphia_dana	[urn:lsid:nmbe.ch:spidersp:011818]				1.92	1.29	1.29												1	Dana Point, Mouth of San Juan Creek	Chamberlin, R. V. & Ivie, W. (1943). New genera and species of North American linyphiid spiders. Bulletin of the University of Utah 33(10): 1-39.
Linyphiidae	Microlinyphia	dana		Linyphiidae_Microlinyphia_dana	[urn:lsid:nmbe.ch:spidersp:011818]				1.96	1.345			0.11	0.11	0.16	0.09							1		Web resource, Bugguide	measured in macrophotography, scale calibrated by mean carapace width of species
Linyphiidae	Microlinyphia	sp	GH39	Linyphiidae_Microlinyphia_sp_GH39		2.78			1.23	0.96	0.69	0.49	0.08	0.1	0.09	0.09	4.74	1.36	0.3	1.05	1.4	0.63	1			measured in microscopy images	Hormiga & Hasan
Linyphiidae	Microneta	viaria		Linyphiidae_Microneta_viaria	[urn:lsid:nmbe.ch:spidersp:011842]	2.8																		Albuquerque, New Mexico, USA	Banks, N. (1901). Some Arachnida from New Mexico. Proceedings of the Academy of Natural Sciences of Philadelphia 53: 568-597.	from 'several' specimens
Linyphiidae	Microneta	viaria		Linyphiidae_Microneta_viaria	[urn:lsid:nmbe.ch:spidersp:011842]	2.38	2.25	2.5																Germany	Bösenberg, W. (1902). Die Spinnen Deutschlands. II-IV. Zoologica (Stuttgart) 14(2-4): 97-384, Pl. 9-36. doi:10.5962/bhl.title.6508	total length taken from average of extreme values
Linyphiidae	Microneta	viaria		Linyphiidae_Microneta_viaria	[urn:lsid:nmbe.ch:spidersp:011842]	2.45	2.1	2.8	0.905	0.74														Algeria	Bosmans, R. (2006). Contribution to the knowledge of the Linyphiidae of the Maghreb. Part XI. Miscellaneous linyphiid genera and additions (Araneae: Linyphiidae: Linyphiinae). Bulletin & Annales de la Société Entomologique de Belgique 141: 125-161.	total length taken from average of extreme values
Linyphiidae	Microneta	viaria		Linyphiidae_Microneta_viaria	[urn:lsid:nmbe.ch:spidersp:011842]				0.89	0.68		0.287	0.044	0.064	0.058	0.052	2.62	0.71	0.27	0.68	0.56	0.4	1	Weimar, Germany	https://wiki.arages.de/images/9/94/Microneta-viaria_Weimar_09-04_06.jpg; https://wiki.arages.de/images/2/27/Microneta-viaria_Weimar_09-04_04.jpg; https://wiki.arages.de/images/9/93/Microneta_viaria_f_20.08.11-481-6_cheliz.jpg	measured in macrophotography and microscopy images, scale calibrated by mean body length of species	Grabolle, 2009; Lemke, 2014
Linyphiidae	Neomaso	patagonicus		Linyphiidae_Neomaso_patagonicus	[urn:lsid:nmbe.ch:spidersp:011957]	1.28			0.56	0.48							1.7						2	Campo Toro, Patagonia	Tullgren, A. (1901). Contribution to the knowledge of the spider fauna of the Magellan Territories. In: Svenska Expeditionen till Magellansländerna. 2(10), 181-263.
Linyphiidae	Neomaso	patagonicus		Linyphiidae_Neomaso_patagonicus	[urn:lsid:nmbe.ch:spidersp:011957]	1.675	1.35	2	0.7														2	Ferrier and Sierra del Toro, Patagonia	Millidge, A. F. (1985). Some linyphiid spiders from South America (Araneae, Linyphiidae). American Museum Novitates 2836: 1-78.	carapace length taken from average of extreme values; total length taken from average of extreme values
Linyphiidae	Neomaso	patagonicus		Linyphiidae_Neomaso_patagonicus	[urn:lsid:nmbe.ch:spidersp:011957]	1.65			0.73	0.56			0.04	0.05	0.06	0.06			0.21	0.52			1	Chile	http://v3.boldsystems.org/pics/SICOF/CCDB-35904-G10%2B1580843040.jpg; http://v3.boldsystems.org/pics/SICOF/CCDB-35904-G11%2B1580843220.jpg	measured in microscopy image
Linyphiidae	Neriene	radiata		Linyphiidae_Neriene_radiata	[urn:lsid:nmbe.ch:spidersp:012009]	4.75																	1	Sweden	Blauvelt, H. H. (1936). The comparative morphology of the secondary sexual organs of Linyphia and some related genera, including a revision of the group. Festschrift Embrik Strand 2: 81-171, pl. 4-23.
Linyphiidae	Neriene	radiata		Linyphiidae_Neriene_radiata	[urn:lsid:nmbe.ch:spidersp:012009]	5	4.5	5.5																	Azheganova, N. S. (1968). Kratkii opredelitel' paukov (Aranei) lesnoi i lesostepnoi zony SSSR. Akademia Nauk SSSR, pp. 1-149.	total length taken from average of extreme values
Linyphiidae	Neriene	radiata		Linyphiidae_Neriene_radiata	[urn:lsid:nmbe.ch:spidersp:012009]	4																	1	Alabama, USA	Emerton, J. H. (1882). New England spiders of the family Theridiidae. Transactions of the Connecticut Academy of Arts and Sciences 6: 1-86.
Linyphiidae	Neriene	radiata		Linyphiidae_Neriene_radiata	[urn:lsid:nmbe.ch:spidersp:012009]	4.58			1.74	1.28	1.05	0.8	0.09	0.13	0.12	0.11	13.71	3.71	0.53	3.68	3.88	1.91	1	Louisiana, USA	https://www.morphbank.net/Browse/ByImage/?tsn=999006331	measured in microscopy images, scale calibrated with mean body length for this species	Coddington, 2008
Linyphiidae	Neriene	radiata		Linyphiidae_Neriene_radiata	[urn:lsid:nmbe.ch:spidersp:012009]	4.89	4.19	5.53	1.974	1.466										2.06			5	Rebilla, Huesca, Aragon, Spain	Macías-Hernández, N., Ramos, C., Domènech, M., Febles, S., Santos, I., Arnedo, M., Borges, P., Emerson, B. & Cardoso, P. (2020). A database of functional traits for spiders from native forests of the Iberian Peninsula and Macaronesia. Biodiversity Data Journal 8: e49159.
Linyphiidae	Novafroneta	vulgaris		Linyphiidae_Novafroneta_vulgaris	[urn:lsid:nmbe.ch:spidersp:012054]	3.7			1.83	1.26	0.94	0.79	0.06	0.12	0.1	0.11	7.03	1.87	0.57	1.79	1.78	1.02	1			measured in microscopy images of specimen labelled 'Novafroneta vulgaris'	Hormiga & Hasan
Linyphiidae	Novafroneta	vulgaris		Linyphiidae_Novafroneta_vulgaris	[urn:lsid:nmbe.ch:spidersp:012054]	3.83			1.75	1.08							6.17	1.83	0.5	1.5	1.42	0.92	1	New Zealand	Blest, A. D. (1979). The spiders of New Zealand. Part V. Linyphiidae-Mynoglenidae. Otago Museum Bulletin 5: 95-173.	total body length calculated by sum of prosoma and opisthosoma length
Linyphiidae	Oedothorax	apicatus		Linyphiidae_Oedothorax_apicatus	[urn:lsid:nmbe.ch:spidersp:012071]	3																		Germany	Bösenberg, W. (1902). Die Spinnen Deutschlands. II-IV. Zoologica (Stuttgart) 14(2-4): 97-384, Pl. 9-36. doi:10.5962/bhl.title.6508
Linyphiidae	Oedothorax	apicatus		Linyphiidae_Oedothorax_apicatus	[urn:lsid:nmbe.ch:spidersp:012071]	2.3																		Sichuan, Xinjiang, China	Chen, X. E. & Gao, J. C. (1990). The Sichuan farmland spiders in China. Sichuan Science and Technology Publishing House, Chengdu, 226 pp.
Linyphiidae	Oedothorax	apicatus		Linyphiidae_Oedothorax_apicatus	[urn:lsid:nmbe.ch:spidersp:012071]	2																			Dahl, F. (1883). Analytische Bearbeitung der Spinnen Norddeutschlands mit einer anatomisch-biologischen Einleitung. Schriften des Naturwissenschaftlichen Vereins für Schleswig-Holstein 5: 13-88.
Linyphiidae	Oedothorax	apicatus		Linyphiidae_Oedothorax_apicatus	[urn:lsid:nmbe.ch:spidersp:012071]				1.04	0.84		0.326	0.048	0.074	0.066	0.065	3	0.969	0.27	0.66	0.54	0.56	1	Priwall, Lübeck, Holstein, Germany	https://wiki.arages.de/images/6/64/Oedothorax_apocatus_2012-07-13_Priwall_f_dorsal.jpg; https://wiki.arages.de/images/c/c9/Oedothorax_apocatus_2012-07-13_Priwall_f_frontal.jpg; https://wiki.arages.de/images/7/78/Oedothorax-apicatus-female.jpg	measured in macrophotography and microscopy images, scale calibrated by mean body length of species	Lemke, 2012; Gabriel, 2014
Linyphiidae	Oedothorax	apicatus		Linyphiidae_Oedothorax_apicatus	[urn:lsid:nmbe.ch:spidersp:012071]	2.88			1.17	0.88			0.07	0.1	0.08	0.09		1.09	0.31	0.89	0.71		1		http://v3.boldsystems.org/pics/SPIEU/10BGSPI-04-F07%2B1273153222.JPG; http://v3.boldsystems.org/pics/ARTRD/AraVM26%2B1422978132.jpg	measured in microscopy image	NTNU, 2015
Linyphiidae	Orsonwelles	polites		Linyphiidae_Orsonwelles_polites	[urn:lsid:nmbe.ch:spidersp:037613]	10.74	8.99	11.78	5.7	3.78	3.41	2.68	0.28	0.26	0.2	0.36	31.53	8.12		9.09			8	Hawaii, USA	Hormiga, G. (2002). Orsonwelles, a new genus of giant linyphiid spiders (Araneae) from the Hawaiian Islands. Invertebrate Systematics 16: 369-448.	paturon length, ALE, PME and PLE diameter, L1 length, tibia 1 length measured in macrophotography and microscopy images from paper, scale calibrated by mean body length or carapace width of species	Hormiga, 2002
Linyphiidae	Ostearius	melanopygius		Linyphiidae_Ostearius_melanopygius	[urn:lsid:nmbe.ch:spidersp:012182]	2.3	2	2.6																Iceland	Agnarsson, I. (1996). Íslenskar köngulaer. Fjölrit Náttúrufraedistofnunar 31: 1-175.	total length taken from average of extreme values
Linyphiidae	Ostearius	melanopygius		Linyphiidae_Ostearius_melanopygius	[urn:lsid:nmbe.ch:spidersp:012182]		2.4		1								4.17	1.15	0.28	0.95	0.85	0.62	1	Nairobi	Caporiacco, L. di (1949). Aracnidi della colonia del Kenya raccolti da Toschi e Meneghetti negli anni 1944-1946. Commentationes Pontificia Academia Scientiarum 13: 309-492.	total length calculated from cephalothorax and abdomen length
Linyphiidae	Ostearius	melanopygius		Linyphiidae_Ostearius_melanopygius	[urn:lsid:nmbe.ch:spidersp:012182]	2.62			1.06	0.86													1	Egypt	El-Hennawy, H. K., Mohafez, M. A., El-Gendy, A. A. & Zaher, I. A. I. (2016). The first record of Ostearius melanopygius (O. Pickard-Cambridge, 1879) and genus Ostearius Hull, 1911 (Araneae: Linyphiidae) in Egypt. Serket 15(1): 63-67
Linyphiidae	Ostearius	melanopygius		Linyphiidae_Ostearius_melanopygius	[urn:lsid:nmbe.ch:spidersp:012182]	2.61			1.08	0.76	0.59	0.5	0.06	0.08	0.07	0.07	3.83	1.06	0.31	0.95	0.91	0.6	1	Poamcho Res. Stn, Waialua, Hawaii, USA	https://www.morphbank.net/Browse/ByImage/?tsn=999009888	measured in microscopy images	Benjamin & Hormiga, 2010
Linyphiidae	Parafroneta	confusa		Linyphiidae_Parafroneta_confusa	[urn:lsid:nmbe.ch:spidersp:012211]	6.58			2.58	1.75							6.75	1.92	0.75	1.75	1.5	0.83	1	New Zealand	Blest, A. D. (1979). The spiders of New Zealand. Part V. Linyphiidae-Mynoglenidae. Otago Museum Bulletin 5: 95-173.	total body length calculated by sum of prosoma and opisthosoma length
Linyphiidae	Porrhomma	montanum		Linyphiidae_Porrhomma_montanum	[urn:lsid:nmbe.ch:spidersp:012419]	1.75	1.5	2																	Jackson, A. R. (1913). On some new and obscure British. spiders. Transactions and Annual Report of the "Nottingham Naturalists' Society" 60: 20-49.	total length taken from average of extreme values
Linyphiidae	Porrhomma	montanum		Linyphiidae_Porrhomma_montanum	[urn:lsid:nmbe.ch:spidersp:012419]	1.9	1.6	2.2																Iceland	Agnarsson, I. (1996). Íslenskar köngulaer. Fjölrit Náttúrufraedistofnunar 31: 1-175	total length taken from average of extreme values
Linyphiidae	Porrhomma	montanum		Linyphiidae_Porrhomma_montanum	[urn:lsid:nmbe.ch:spidersp:012419]	1.75	1.5	2																UK	Locket, G. H. & Millidge, A. F. (1953). British spiders. Vol. II. Ray Society, London, 449 pp.	average length for male and female; total length taken from average of extreme values
Linyphiidae	Porrhomma	montanum		Linyphiidae_Porrhomma_montanum	[urn:lsid:nmbe.ch:spidersp:012419]	2.07																	1	Japan	Oi, R. (1964). A supplementary note on linyphiid spiders of Japan. Journal of Biology, Osaka City University (D) 15: 23-30.
Linyphiidae	Porrhomma	montanum		Linyphiidae_Porrhomma_montanum	[urn:lsid:nmbe.ch:spidersp:012419]	1.4			0.71	0.54			0.03	0.04	0.04	0.04		0.56					1	Gjernes, Norway	https://wiki.arages.de/images/0/07/Porrhomma_montanum_w_do_1%2C4mm_Gjernes_amMeer_GHMorka.jpg; https://wiki.arages.de/images/2/2b/Porrhomma_montanum_w_do_1250-1300m_MFarlund.jpg	measured in microscopy images	Morka & Farlund, 2013
Linyphiidae	Porrhomma	montanum		Linyphiidae_Porrhomma_montanum	[urn:lsid:nmbe.ch:spidersp:012419]	1.24			0.58	0.41			0.03	0.03	0.03	0.02		0.36	0.14	0.31			1	Sibiria, Russia	http://v3.boldsystems.org/pics/SPIRU/BIOUG00605-D12%2B1294343022.JPG	measured in microscopy image	Blagoev, 2010
Linyphiidae	Spirembolus	erratus		Linyphiidae_Spirembolus_erratus	[urn:lsid:nmbe.ch:spidersp:012719]	1.4	1.35	1.45	0.575															California and Nevada, USA	Millidge, A. F. (1980). The erigonine spiders of North America. Part 2. The genus Spirembolus Chamberlin (Araneae: Linyphiidae). Journal of Arachnology 8: 109-158.	carapace length taken from average of extreme values; total length taken from average of extreme values
Linyphiidae	Stemonyphantes	lineatus		Linyphiidae_Stemonyphantes_lineatus	[urn:lsid:nmbe.ch:spidersp:012760]	4.21			2	1.6	1.11	0.71	0.1	0.11	0.11	0.11	6.97	2	0.63	1.41	1.75	1.18	1			measured in microscopy images of specimen labelled 'S. lineatus'	Hormiga & Hasan
Linyphiidae	Stemonyphantes	lineatus		Linyphiidae_Stemonyphantes_lineatus	[urn:lsid:nmbe.ch:spidersp:012760]	5	4	6																	Helsdingen, P. J. van (1968). Comparative notes on the species of the Holarctic genus Stemonyphantes Menge (Araneida, Linyphiidae). Zoologische Mededelingen 43: 117-139.	body length calculated as mean of extreme values
Linyphiidae	Stemonyphantes	lineatus		Linyphiidae_Stemonyphantes_lineatus	[urn:lsid:nmbe.ch:spidersp:012760]	4.5	4	5																UK	Locket, G. H. & Millidge, A. F. (1953). British spiders. Vol. II. Ray Society, London, 449 pp.	body length calculated as mean of extreme values
Linyphiidae	Tenuiphantes	tenuis		Linyphiidae_Tenuiphantes_tenuis	[urn:lsid:nmbe.ch:spidersp:012897]	2.31			1.016	0.907							4.233						1	UK	Blackwall, J. (1834). Characters of some undescribed species of Araneidae. London and Edinburgh Philosophical Magazine and Journal of Science (3) 5: 50-53.
Linyphiidae	Tenuiphantes	tenuis		Linyphiidae_Tenuiphantes_tenuis	[urn:lsid:nmbe.ch:spidersp:012897]	2.55	2.3	2.8	1.025															Italy	Helsdingen, P. J. van, Thaler, K. & Deltshev, C. (1977). The tenuis group of Lepthyphantes Menge (Araneae, Linyphiidae). Tijdschrift voor Entomologie 120: 1-54.	total length taken from average of extreme values
Linyphiidae	Tenuiphantes	tenuis		Linyphiidae_Tenuiphantes_tenuis	[urn:lsid:nmbe.ch:spidersp:012897]	2.5			1														1	England	Millidge, A. F. (1988). The spiders of New Zealand: Part VI. Family Linyphiidae. Otago Museum Bulletin 6: 35-67.
Linyphiidae	Tenuiphantes	tenuis		Linyphiidae_Tenuiphantes_tenuis	[urn:lsid:nmbe.ch:spidersp:012897]	2.43	2.03	2.815	0.989	0.81										1.24			5	NFF Pico Alto, Santa Maria, Azores	Macías-Hernández, N., Ramos, C., Domènech, M., Febles, S., Santos, I., Arnedo, M., Borges, P., Emerson, B. & Cardoso, P. (2020). A database of functional traits for spiders from native forests of the Iberian Peninsula and Macaronesia. Biodiversity Data Journal 8: e49159.
Linyphiidae	Tenuiphantes	tenuis		Linyphiidae_Tenuiphantes_tenuis	[urn:lsid:nmbe.ch:spidersp:012897]				0.9	0.74			0.05	0.07	0.06	0.06							1	Ettersberg, Weimar, Germany	https://wiki.arages.de/images/0/03/Tenuiphanthes-tenuis_Ettersberg_09-06_06.jpg	measured in microscopy image, scale calibrated by mean body length of species	Grabolle, 2009
Linyphiidae	Tenuiphantes	tenuis		Linyphiidae_Tenuiphantes_tenuis	[urn:lsid:nmbe.ch:spidersp:012897]	2.18			1.02	0.83	0.67	0.47	0.06	0.07	0.09	0.07	4.87	1.19	0.32	1.24	1.32	0.8	1			measured in microscopy images of 'T. zimmermanni'	Hormiga & Benjamin
Linyphiidae	Paikiniana	keikoae		Linyphiidae_Paikiniana_keikoae	[urn:lsid:nmbe.ch:spidersp:013317]	2.3			1	0.8													1		Saito, H. (1988). Four new erigonine spiders (Araneae: Linyphiidae) from Japan. Edaphologia 39: 17-24.
Liocranidae	Apostenus	californicus		Liocranidae_Apostenus_californicus	[urn:lsid:nmbe.ch:spidersp:040337]	3.14	2.3	3.6	1.14	0.94	0.47		0.04	0.08	0.07	0.07	3.28	0.98			0.64	0.46	1	Cedar Springs and Pacific Crest Trails off Morris Ranch Road, San Jacinto Mountains, Riverside County, Calfornia USA	Ubick, D. & Vetter, R. S. (2005). A new species of Apostenus from California, with notes on the genus (Araneae, Liocranidae). Journal of Arachnology 33: 63-75
Liocranidae	Apostenus	californicus		Liocranidae_Apostenus_californicus	[urn:lsid:nmbe.ch:spidersp:040337]															0.79	0.56	0.44	1			measured in microscopy images	Ramirez
Liocranidae	Apostenus	ducati		Liocranidae_Apostenus_ducati	[urn:lsid:nmbe.ch:spidersp:045876]	4.01	2.88	4.83	1.28	1.06													37	Washington, USA and British Columbia, Canada	Bennett, R., Copley, C. & Copley, D. (2013). Apostenus ducati (Araneae: Liocranidae) sp. nov.: a second Nearctic species in the genus. Zootaxa 3647: 63-74.
Liocranidae	Apostenus	ducati		Liocranidae_Apostenus_ducati	[urn:lsid:nmbe.ch:spidersp:045876]	3.89			1.46	1.15			0.06	0.07	0.08	0.06		1.31					1		http://v3.boldsystems.org/pics/ARBCM/BIUG07164-C11%2B1376357644.JPG	measured in microscopy image	Blagoev, 2013
Liocranidae	Sesieutes	schwendingeri		Liocranidae_Sesieutes_schwendingeri	[urn:lsid:nmbe.ch:spidersp:037225]	8.8			3.8	3							10.6	3			2.4	1.2	1	Doi Chiang Dao, N Thailand	Deeleman-Reinhold, C. L. (2001). Forest spiders of South East Asia: with a revision of the sac and ground spiders (Araneae: Clubionidae, Corinnidae, Liocranidae, Gnaphosidae, Prodidomidae and Trochanterriidae [sic]). Brill, Leiden, 591 pp.
Liocranidae	Sesieutes	schwendingeri		Liocranidae_Sesieutes_schwendingeri	[urn:lsid:nmbe.ch:spidersp:037225]				2.86	2.11	1.4	1.05	0.15	0.18	0.11	0.17	7.58	2.2	0.89	1.96	1.5	1.03	1			measured in microscopy images of unidentified specimen labelled 'Sesieutes sp. Huong Son'	Ramirez & Grismado
Liocranidae	Teutamus	sp	MR531	Liocranidae_Teutamus_sp_MR531		5.23			2.3	1.57	1.06	0.54	0.14	0.11	0.13	0.08	9.37	2.22	0.68	2.75	2.23	1.49	1			measured in microscopy images	Ramirez
Liphistiidae	Heptathela	kimurai		Liphistiidae_Heptathela_kimurai	[urn:lsid:nmbe.ch:spidersp:000015]	11.5			5.5	4.5							12.5	4	1.8	2.5		1.7	1	Japan	Kishida, K. (1923). Heptathela, a new genus of liphistiid spiders. Annotationes Zoologicae Japonenses 10: 235-242.
Liphistiidae	Heptathela	kimurai		Liphistiidae_Heptathela_kimurai	[urn:lsid:nmbe.ch:spidersp:000015]	11	9	13																Japan	Ono, H. (2009). The spiders of Japan with keys to the families and genera and illustrations of the species. Tokai University Press, Kanagawa, 739 pp.	total length taken from average of extreme values
Liphistiidae	Heptathela	kimurai		Liphistiidae_Heptathela_kimurai	[urn:lsid:nmbe.ch:spidersp:000015]	11.55	9.3	13.8	5.59	4.8							9.15	2.85	1.7	1.75	1.65	1.2	9	Japan	Xu, X., Ono, H., Kuntner, M., Liu, F. X. & Li, D. Q. (2019). A taxonomic monograph of the liphistiid spider genus Heptathela, endemic to Japanese islands. ZooKeys 888: 1-50.	total length taken from average of extreme values
Liphistiidae	Liphistius	bicoloripes		Liphistiidae_Liphistius_bicoloripes	[urn:lsid:nmbe.ch:spidersp:000032]	24.98			12.22	10.54							21.04	8.27	4.61	5.33	5.05	2.22	1	Khlong Nakha, Ranong, South Thailand	Ono, H. (1988). Liphistiid spiders (Araneae, Mesothelae) of south Thailand. Bulletin of the National Museum of Nature and Science Tokyo (A) 14: 145-150.
Liphistiidae	Liphistius	murphyorum		Liphistiidae_Liphistius_murphyorum	[urn:lsid:nmbe.ch:spidersp:000053]	13.2			6	5.4													1	West Malaysia, Penang Island, Penang Hill	Schwendinger, P. J. (2009). Liphistius thaleri, a new mesothelid spider species from southern Thailand (Araneae: Liphistiidae). Contributions to Natural History 12: 1253-1268.
Liphistiidae	Liphistius	murphyorum		Liphistiidae_Liphistius_murphyorum	[urn:lsid:nmbe.ch:spidersp:000053]	12.2			6.16	5.06			0.06	0.39	0.27	0.33	13.85	4.68	2.23	2.86	2.62	1.46	1	Penenag Ialsnd, Penang, Malaysia	Platnick, N. I. & Sedgwick, W. C. (1984). A revision of the spider genus Liphistius (Araneae, Mesothelae). American Museum Novitates 2781: 1-31.
Liphistiidae	Liphistius	erawan		Liphistiidae_Liphistius_erawan	[urn:lsid:nmbe.ch:spidersp:000039]	21.7			8	6.8			0.12	0.75	0.44	0.56	16.2	5	2.8	3.4	3.3	1.7	1	Erewan waterfall and National park, western thailand	Schwendinger, P. J. (1996). New Liphistius species (Araneae, Mesothelae) from western and eastern Thailand. Zoologica Scripta 25(2): 123-141.
Liphistiidae	Liphistius	erawan		Liphistiidae_Liphistius_erawan	[urn:lsid:nmbe.ch:spidersp:000039]					6.8	5.18	2.03								3.3	2.9	1.7	1		web resource	measured in macrophotography, scale calibrated by mean carapace width of species	Trapp
Liphistiidae	Ryuthela	nishihirai		Liphistiidae_Ryuthela_nishihirai	[urn:lsid:nmbe.ch:spidersp:000017]	13.3			6														1		Haupt, J. (1983). Vergleichende Morphologie der Genitalorgane und Phylogenie der liphistiomorphen Webspinnen (Araneae: Mesothelae). I. Revision der bisher bekannten Arten. Zeitschrift für Zoologische Systematik und Evolutionsforschung 21: 275-293.
Liphistiidae	Ryuthela	nishihirai		Liphistiidae_Ryuthela_nishihirai	[urn:lsid:nmbe.ch:spidersp:000017]	11.84	9.75	13.92	5.575	4.8							12.15	3.72	2.12	2.25	2.58	1.48	1	Okinawajima island, Japan	Xu, X., Liu, F. X., Ono, H., Chen, J., Kuntner, M. & Li, D. Q. (2017). Targeted sampling in Ryukyus facilitates species delimitation of the primitively segmented spider genus Ryuthela (Araneae: Mesothelae: Liphistiidae). Zoological Journal of the Linnean Society 181(4): 867-909.	total length, carapace length and carapace width taken from average of extreme values
Liphistiidae	Ryuthela	nishihirai		Liphistiidae_Ryuthela_nishihirai	[urn:lsid:nmbe.ch:spidersp:000017]	11	7	15															151	Ryukyu Island, Japan	Xu, X., Liu, F. X., Chen, J., Ono, H., Li, D. Q. & Kuntner, M. (2015). A genus-level taxonomic review of primitively segmented spiders (Mesothelae, Liphistiidae). ZooKeys 488: 121-151	total length taken from average of extreme values
Lycosidae	Allocosa	senex		Lycosidae_Allocosa_senex	[urn:lsid:nmbe.ch:spidersp:048978]	13			6.2	4.8		3.5	0.3	0.2	0.45	0.4	18.4	5.3	2.6	4.5	4	2	1	Club Biguá, Río Negro, Uruguay	Simó, M., Lise, A. A., Pompozzi, G. & Laborda, Á. (2017). On the taxonomy of southern South American species of the wolf spider genus Allocosa (Araneae: Lycosidae: Allocosinae). Zootaxa 4216(3): 261-278.
Lycosidae	Alopecosa	licenti		Lycosidae_Alopecosa_licenti	[urn:lsid:nmbe.ch:spidersp:017448]				6	4.6							14	4.1	1.9	2.9	2.8	2.3			Schenkel, E. (1963). Ostasiatische Spinnen aus dem Muséum d'Histoire naturelle de Paris. Mémoires du Muséum National d'Histoire Naturelle de Paris (A, Zool.) 25: 1-481.	no information about how many and from where
Lycosidae	Alopecosa	licenti		Lycosidae_Alopecosa_licenti	[urn:lsid:nmbe.ch:spidersp:017448]	12.5	10	15																	Namkung, J. (2003). The Spiders of Korea, 2nd. ed. Kyo-Hak Publishing Co., Seoul, 648 pp	total length taken from average of extreme values
Lycosidae	Alopecosa	licenti		Lycosidae_Alopecosa_licenti	[urn:lsid:nmbe.ch:spidersp:017448]	13.75											12.48	3.12	2.08	2.6	2.6	2.08			Kim, J. P., Namkung, J. & Jun, J. R. (1987). A new record species of the genus Alopecosa Simon, 1898 (Araneae: Lycosidae) from Korea. Korean Arachnology 3: 29-33
Lycosidae	Arctosa	kwangreungensis		Lycosidae_Arctosa_kwangreungensis	[urn:lsid:nmbe.ch:spidersp:017613]	7.06			3.26	2.44		1.39					7.76	2.15	1.06	1.98	1.73	0.96	1	Kwangreung, Korea	Paik, K. Y. & Tanaka, H. (1986). A new species of genus Arctosa (Araneae: Lycosidae) from Korea. Korean Arachnology 2(1): 15-22.
Lycosidae	Hippasa	olivacea		Lycosidae_Hippasa_olivacea	[urn:lsid:nmbe.ch:spidersp:017918]	13			6	4.5													1	Rangoon and Bassein, Myanmar	Tikader, B. K. & Malhotra, M. S. (1980). Lycosidae (Wolf-spiders). Fauna India (Araneae) 1: 248-447.
Lycosidae	Hippasa	olivacea		Lycosidae_Hippasa_olivacea	[urn:lsid:nmbe.ch:spidersp:017918]	17			8								24						1	Burma: Kangoon, Tharrawaddy, Tenasserim	Pocock, R. I. (1900). The fauna of British India, including Ceylon and Burma. Arachnida. London, pp. 1-279.
Lycosidae	Hogna	frondicola		Lycosidae_Hogna_frondicola	[urn:lsid:nmbe.ch:spidersp:017990]	13			6.5	4.7							14.6				3.1		1	Massachusetts, USA	Chamberlin, R. V. (1908). Revision of North American spiders of the family Lycosidae. Proceedings of the Academy of Natural Sciences of Philadelphia 60: 158-318.
Lycosidae	Hogna	frondicola		Lycosidae_Hogna_frondicola	[urn:lsid:nmbe.ch:spidersp:017990]	12.02			5.58	4.09													20		Dondale, C. D. & Redner, J. H. (1990). The insects and arachnids of Canada, Part 17. The wolf spiders, nurseryweb spiders, and lynx spiders of Canada and Alaska, Araneae: Lycosidae, Pisauridae, and Oxyopidae. Research Branch Agriculture Canada Publication 1856: 1-383.
Lycosidae	Hogna	frondicola		Lycosidae_Hogna_frondicola	[urn:lsid:nmbe.ch:spidersp:017990]	14.64			6.09	4.98										2.61			1	Canada	http://v3.boldsystems.org/pics/SPRMA/sk47%2B1273435160.jpg	measured in microscopy image	CBG, 2010
Lycosidae	Pardosa	astrigera		Lycosidae_Pardosa_astrigera	[urn:lsid:nmbe.ch:spidersp:018534]	8	6	10																	Baba, Y. G. & Tanikawa, A. (2015). The handbook of spiders. Bun-ichi Sogo Shuppan, Tokyo, 112 pp.	total length taken from average of extreme values
Lycosidae	Pardosa	astrigera		Lycosidae_Pardosa_astrigera	[urn:lsid:nmbe.ch:spidersp:018534]	7											10.2								Bösenberg, W. & Strand, E. (1906). Japanische Spinnen. Abhandlungen der Senckenbergischen Naturforschenden Gesellschaft 30: 93-422.
Lycosidae	Pardosa	astrigera		Lycosidae_Pardosa_astrigera	[urn:lsid:nmbe.ch:spidersp:018534]	9	8	10																China	Chen, X. E. & Gao, J. C. (1990). The Sichuan farmland spiders in China. Sichuan Science and Technology Publishing House, Chengdu, 226 pp.	total length taken from average of extreme values
Lycosidae	Pardosa	saxatilis		Lycosidae_Pardosa_saxatilis	[urn:lsid:nmbe.ch:spidersp:018910]	4.48			2.27	1.75													20		Dondale, C. D. & Redner, J. H. (1990). The insects and arachnids of Canada, Part 17. The wolf spiders, nurseryweb spiders, and lynx spiders of Canada and Alaska, Araneae: Lycosidae, Pisauridae, and Oxyopidae. Research Branch Agriculture Canada Publication 1856: 1-383.
Lycosidae	Pardosa	saxatilis		Lycosidae_Pardosa_saxatilis	[urn:lsid:nmbe.ch:spidersp:018910]	5			2.4	1.8							7.3				1.5		1	Alabama	Chamberlin, R. V. (1908). Revision of North American spiders of the family Lycosidae. Proceedings of the Academy of Natural Sciences of Philadelphia 60: 158-318.
Lycosidae	Pardosa	saxatilis		Lycosidae_Pardosa_saxatilis	[urn:lsid:nmbe.ch:spidersp:018910]	4.8			2.6	1.83													1	Grand Island, Nebraska	Chamberlin, R. V. & Ivie, W. (1942). A hundred new species of American spiders. Bulletin of the University of Utah 32(13): 1-117.
Lycosidae	Pirata	minutus		Lycosidae_Pirata_minutus	[urn:lsid:nmbe.ch:spidersp:019090]	3.3			1.8	1.3							4.5				1		1	Massachusetts and Connecticut	Chamberlin, R. V. (1908). Revision of North American spiders of the family Lycosidae. Proceedings of the Academy of Natural Sciences of Philadelphia 60: 158-318.
Lycosidae	Pirata	minutus		Lycosidae_Pirata_minutus	[urn:lsid:nmbe.ch:spidersp:019090]	3.29			1.6	1.12													1		Dondale, C. D. & Redner, J. H. (1990). The insects and arachnids of Canada, Part 17. The wolf spiders, nurseryweb spiders, and lynx spiders of Canada and Alaska, Araneae: Lycosidae, Pisauridae, and Oxyopidae. Research Branch Agriculture Canada Publication 1856: 1-383
Lycosidae	Pirata	minutus		Lycosidae_Pirata_minutus	[urn:lsid:nmbe.ch:spidersp:019090]	3.25	2.8	3.7																	Paquin, P. & Dupérré, N. (2003). Guide d'identification des araignées de Québec. Fabreries, Supplement 11: 1-251.	total length taken from average of extreme values
Lycosidae	Pirata	subpiraticus		Lycosidae_Pirata_subpiraticus	[urn:lsid:nmbe.ch:spidersp:019120]	7.25	6.5	8	2.7								9.3	2.7			2.13	1.14			Chai, B. Q. (1987). Two new species of the genus Pirata (Araneae: Lycosidae). Acta Zootaxonomica Sinica 12: 362-366.
Lycosidae	Pirata	subpiraticus		Lycosidae_Pirata_subpiraticus	[urn:lsid:nmbe.ch:spidersp:019120]	5.4			2.7	2	1.5		0.15	0.1	0.24	0.18	7.95	2.3	0.9	2	1.9	0.85	1	phillippines	Barrion, A. T. & Litsinger, J. A. (1995). Riceland spiders of South and Southeast Asia. CAB International, Wallingford, UK, xix + 700 pp.
Lycosidae	Pirata	subpiraticus		Lycosidae_Pirata_subpiraticus	[urn:lsid:nmbe.ch:spidersp:019120]	7											9						1	Japan	Bösenberg, W. & Strand, E. (1906). Japanische Spinnen. Abhandlungen der Senckenbergischen Naturforschenden Gesellschaft 30: 93-422.
Lycosidae	Rabidosa	rabida		Lycosidae_Rabidosa_rabida	[urn:lsid:nmbe.ch:spidersp:019170]	21.5											32.6				7.8		1	Alabama	Chamberlin, R. V. (1908). Revision of North American spiders of the family Lycosidae. Proceedings of the Academy of Natural Sciences of Philadelphia 60: 158-318
Lycosidae	Rabidosa	rabida		Lycosidae_Rabidosa_rabida	[urn:lsid:nmbe.ch:spidersp:019170]	18.31	16	20.62	7.895	5.79													1		Dondale, C. D. & Redner, J. H. (1990). The insects and arachnids of Canada, Part 17. The wolf spiders, nurseryweb spiders, and lynx spiders of Canada and Alaska, Araneae: Lycosidae, Pisauridae, and Oxyopidae. Research Branch Agriculture Canada Publication 1856: 1-383.	carapace length, carapace width taken from average of extreme values; total length taken from average of extreme values
Lycosidae	Rabidosa	rabida		Lycosidae_Rabidosa_rabida	[urn:lsid:nmbe.ch:spidersp:019170]	18.5	16	21															1		Kaston, B. J. (1948). Spiders of Connecticut. Bulletin of the Connecticut State Geological and Natural History Survey 70: 1-874.	total length taken from average of extreme values
Lycosidae	Rabidosa	rabida		Lycosidae_Rabidosa_rabida	[urn:lsid:nmbe.ch:spidersp:019170]	12.18			5.63	4.3			0.18	0.11	0.49	0.37	16.65	4.8	2.26	3.91	3.69	1.99	1	Mill Hollow, Logan Canyon, Cache County, Utah, USA	https://www.morphbank.net/Browse/ByImage/?tsn=999009973	measured in microscopy images	Sierwald, 2008
Lycosidae	Rabidosa	rabida		Lycosidae_Rabidosa_rabida	[urn:lsid:nmbe.ch:spidersp:019170]				6.77	5.045	4.28	2.61	0.24	0.2	0.66	0.41				4.11
Lycosidae	Schizocosa	ocreata		Lycosidae_Schizocosa_ocreata	[urn:lsid:nmbe.ch:spidersp:019211]	8.85	7.3	10.4	4	3.02															Dondale, C. D. & Redner, J. H. (1990). The insects and arachnids of Canada, Part 17. The wolf spiders, nurseryweb spiders, and lynx spiders of Canada and Alaska, Araneae: Lycosidae, Pisauridae, and Oxyopidae. Research Branch Agriculture Canada Publication 1856: 1-383.	total length taken from average of extreme values
Lycosidae	Schizocosa	ocreata		Lycosidae_Schizocosa_ocreata	[urn:lsid:nmbe.ch:spidersp:019211]	8.85	7.3	10.4																	Paquin, P. & Dupérré, N. (2003). Guide d'identification des araignées de Québec. Fabreries, Supplement 11: 1-251.	total length taken from average of extreme values
Lycosidae	Schizocosa	ocreata		Lycosidae_Schizocosa_ocreata	[urn:lsid:nmbe.ch:spidersp:019211]	8.85	7.3	10.4	4	3.2													20		Paquin, P. & Dupérré, N. (2003). Guide d'identification des araignées de Québec. Fabreries, Supplement 11: 1-251.	total length taken from average of extreme values
Lycosidae	Schizocosa	ocreata		Lycosidae_Schizocosa_ocreata	[urn:lsid:nmbe.ch:spidersp:019211]	7.35			2.93	2.2	1.6	0.98	0.11	0.13	0.38	0.29	8.02	2.01	1.12	1.87	1.61	1.41	1	Mill Hollow, Logan Canyon, Cache County, Utah, USA	https://www.morphbank.net/Browse/ByImage/?tsn=999008765	measured in microscopy images	Sierwald, 2008
Lycosidae	Trochosa	ruricola		Lycosidae_Trochosa_ruricola	[urn:lsid:nmbe.ch:spidersp:019347]	14																	1	Germany	Bösenberg, W. (1903). Die Spinnen Deutschlands. V, VI. Zoologica (Stuttgart) 14(5-6): 385-465, Pl. 37-43.
Lycosidae	Trochosa	ruricola		Lycosidae_Trochosa_ruricola	[urn:lsid:nmbe.ch:spidersp:019347]	11																		China	Chen, X. E. & Gao, J. C. (1990). The Sichuan farmland spiders in China. Sichuan Science and Technology Publishing House, Chengdu, 226 pp
Lycosidae	Trochosa	ruricola		Lycosidae_Trochosa_ruricola	[urn:lsid:nmbe.ch:spidersp:019347]	11	8	14	5.5																Fuhn, I. E. & Niculescu-Burlacu, F. (1971). Fam. Lycosidae. Fauna Republicii Socialiste România (Arachnida) 5(3): 1-253.	total length taken from average of extreme values
Lycosidae	Trochosa	ruricola		Lycosidae_Trochosa_ruricola	[urn:lsid:nmbe.ch:spidersp:019347]															2.09	2.02	1.47	1			measured in microscopy images	Ramirez
Lycosidae	Trochosa	ruricola		Lycosidae_Trochosa_ruricola	[urn:lsid:nmbe.ch:spidersp:019347]	8.02			3.61	2.38			0.13	0.1	0.24	0.17							1		http://v3.boldsystems.org/pics/SPITO/BIOUG00889-D09%2B1335726916.JPG	measured in microscopy image	Blagoev, 2012
Lycosidae	Trochosa	ruricola		Lycosidae_Trochosa_ruricola	[urn:lsid:nmbe.ch:spidersp:019347]				3.14	2.38	2.02	1.32	0.13	0.1	0.21	0.13	6.56	2.1	1	1.47	1.07	0.92	1		web resource, britishspiders.com.uk	measured in macrophographies, scale calibrated by mean carapace width of species	Jones
Lycosidae	Varacosa	gosiuta		Lycosidae_Varacosa_gosiuta	[urn:lsid:nmbe.ch:spidersp:019388]	11.7			5.26	3.8							11.45	3.32			2.36	1.5	10		Brady, A. R. (1980). Nearctic species of the wolf spider genus Trochosa (Araneae: Lycosidae). Psyche, Cambridge 86(2-3, 1979): 167-212.
Lycosidae	Varacosa	gosiuta		Lycosidae_Varacosa_gosiuta	[urn:lsid:nmbe.ch:spidersp:019388]	13			5	3.7							10.8				2.1			Utah	Chamberlin, R. V. (1908). Revision of North American spiders of the family Lycosidae. Proceedings of the Academy of Natural Sciences of Philadelphia 60: 158-318.
Lycosidae	Varacosa	gosiuta		Lycosidae_Varacosa_gosiuta	[urn:lsid:nmbe.ch:spidersp:019388]				3.77	2.6					0.24	0.16							1		http://v3.boldsystems.org/pics/BBUSS/02-BB09US-C11%2B1272919668.JPG; http://v3.boldsystems.org/pics/BBUSS/02-BB09US-B12%2B1272919380.JPG	measured in microscopy images	CBG, 2009
Lycosidae	Venonia	coruscans		Lycosidae_Venonia_coruscans	[urn:lsid:nmbe.ch:spidersp:019396]	3.35			1.55	1.1										1.8				Singapore	Lehtinen, P. T. & Hippa, H. (1979). Spiders of the Oriental-Australian region I. Lycosidae: Venoniinae and Zoicinae. Annales Zoologici Fennici 16: 1-22.	carapace length and carapace width taken from average of extreme values, total length calculated by adding opisthosoma and carapace length
Lycosidae	Venonia	coruscans		Lycosidae_Venonia_coruscans	[urn:lsid:nmbe.ch:spidersp:019396]				1.73	1.2			0.07	0.07	0.16	0.16	5.86	1.56			1.44	0.91		Bukit Timah Reserve, Singapore	Yoo, J. S. & Framenau, V. W. (2006). Systematics and biogeography of the sheet-web building wolf spider genus Venonia (Araneae: Lycosidae). Invertebrate Systematics 20: 675-712
Macrobuninae	Anisacate	tigrinum		Macrobuninae_Anisacate_tigrinum	[urn:lsid:nmbe.ch:spidersp:022666]	3.6																	1	Cabana, cordoba, Argentina	Mello-Leitão, C. F. de (1941). Las arañas de Córdoba, La Rioja, Catamarca, Tucumán, Salta y Jujuy colectadas por los Profesores Birabén. Revista del Museo de La Plata (N.S., Zool.) 2: 99-198.
Macrobuninae	Callevopsis	striata		Macrobuninae_Callevopsis_striata	[urn:lsid:nmbe.ch:spidersp:022676]	6																	1	West Piont, Island malvinas, Chile	Schiapelli, R. D. & Gerschman de P., B. S. (1974). Arañas de las islas Malvinas. Revista del Museo Argentino de Ciencias Naturales Bernardino Rivadavia (Ent.) 4: 79-93
Macrobuninae	Callevopsis	striata		Macrobuninae_Callevopsis_striata	[urn:lsid:nmbe.ch:spidersp:022676]	6			2.3	2							8.8							Aysen valley, Chile	Tullgren, A. (1902). Spiders collected in the Aysen Valley by Mr P. Dusén. Bihang till Kungliga Svenska Vetenskaps-Akademiens Handlingar 28(4;1): 1-77.
Macrobuninae	Callevopsis	striata		Macrobuninae_Callevopsis_striata	[urn:lsid:nmbe.ch:spidersp:022676]				2.98	2.33										2.33	2.57		1	Laguna los cantaros, Puerto blest, Argentina	Ramírez, M. J. (1996). The genus Callevopsis Tullgren (Araneae, Dictynoidea). Extra, Museo Argentino de Ciencias Naturales, Nueva Serie 144: 1-8.
Macrobuninae	Callevopsis	striata		Macrobuninae_Callevopsis_striata	[urn:lsid:nmbe.ch:spidersp:022676]	6.4			2.6	2.2	2.2	1.3	0.13	0.15	0.12	0.17	9	2.6	0.9	2	2.2	1.3	1	Laguna Los Cántaros, Puerto Blest, P. Nac. Nahuel Huapi, Neuquén, Argentina	https://www.morphbank.net/Browse/ByImage/?tsn=999009364	measured in microscopy images	Benjamin & Hormiga, 2010
Macrobuninae	Chresiona	invalida		Macrobuninae_Chresiona_invalida	[urn:lsid:nmbe.ch:spidersp:022707]	4.5																			Simon, E. (1898). Descriptions d'arachnides nouveaux des familles des Agelenidae, Pisauridae, Lycosidae et Oxyopidae. Annales de la Société Entomologique de Belgique
Macrobuninae	Naevius	calilegua		Macrobuninae_Naevius_calilegua	[urn:lsid:nmbe.ch:spidersp:037127]	3.48			1.58	1.26	0.72												1	Provincia de Jujay, parque national calilegua, Argentina	Compagnucci, L. A. & Ramírez, M. J. (2000). A new species of the spider genus Naevius Roth from Argentina (Araneae, Amaurobiidae, Macrobuninae). Studies on Neotropical Fauna and Environment 35: 203-207.
Macrobuninae	Naevius	calilegua		Macrobuninae_Naevius_calilegua	[urn:lsid:nmbe.ch:spidersp:037127]	3.4			1.53	1.18	1.12	0.7	0.06	0.1	0.09	0.11	4.02	0.93	0.47	1.01	1.07	0.54	1	PN calilegua, Jujuy, Argentina	https://www.morphbank.net/Browse/ByImage/?tsn=999009609	measured in microscopy images	Benjamin & Hormiga, 2010
Macrobuninae	Naevius	varius		Macrobuninae_Naevius_varius	[urn:lsid:nmbe.ch:spidersp:021593]	5.8			2.6	2.2		1.3					10.3	2.6	1	2.5	2.7	1.5			Keyserling, E. (1879). Neue Spinnen aus Amerika. Verhandlungen der Kaiserlich-Königlichen Zoologisch-Botanischen Gesellschaft in Wien 29: 293-349.
Macrobuninae	Naevius	varius		Macrobuninae_Naevius_varius	[urn:lsid:nmbe.ch:spidersp:021593]	5.8			2.7	2.2													1	Maraynioe, Peru	Roth, V. D. (1967). A review of the South American spiders of the family Agelenidae (Arachnida, Araneae). Bulletin of the American Museum of Natural History 134: 297-346.
Macrobuninae	Rubrius	antarcticus		Macrobuninae_Rubrius_antarcticus	[urn:lsid:nmbe.ch:spidersp:023060]	8.93	7.3	12															9	Navarina Island, Chile	Roth, V. D. (1967). A review of the South American spiders of the family Agelenidae (Arachnida, Araneae). Bulletin of the American Museum of Natural History 134: 297-346.
Macrobuninae	Rubrius	antarcticus		Macrobuninae_Rubrius_antarcticus	[urn:lsid:nmbe.ch:spidersp:023060]	10.28			4.43	2.99	2.64	1.56	0.14	0.21	0.2	0.22	14.78	3.97	2.04	3.61	3.33	1.83	1	Isla de los Estados, Tierra del Fuego, Argentina	https://www.morphbank.net/Browse/ByImage/?tsn=999009562	measured in microscopy images	Benjamin & Hormiga, 2010
Macrobuninae	Zanomys	californica		Macrobuninae_Zanomys_californica	[urn:lsid:nmbe.ch:spidersp:023113]	1.5																	1	Palo Alto	Banks, N. (1904). Some Arachnida from California. Proceedings of the California Academy of Sciences (3) 3: 331-377
Macrobuninae	Zanomys	californica		Macrobuninae_Zanomys_californica	[urn:lsid:nmbe.ch:spidersp:023113]	1.95	1.6	2.3	0.735														76	California, USA	Leech, R. E. (1972). A revision of the Nearctic Amaurobiidae (Arachnida: Araneida). Memoirs of the Entomological Society of Canada 84: 1-182.	carapace length, carapace width taken from average of extreme values; total length taken from average of extreme values
Macrobuninae	Livius	macrospinus		Macrobuninae_Livius_macrospinus	[urn:lsid:nmbe.ch:spidersp:022959]	4.6			2	1.6													1	Bosques de Ramuncho, Concepcion, Chile	Roth, V. D. (1967). A review of the South American spiders of the family Agelenidae (Arachnida, Araneae). Bulletin of the American Museum of Natural History 134: 297-346.
Macrobuninae	Tasmarubrius	truncus		Macrobuninae_Tasmarubrius_truncus	[urn:lsid:nmbe.ch:spidersp:023080]	13.2			5.2	3.4							14.1						1	Dacry's bluff, tasmania	Davies, V. T. (1998). A redescription and renaming of the Tasmanian spider Amphinecta milvina (Simon, 1903), with descriptions of four new species (Araneae: Amaurobioidea: Amaurobiidae). In: Seldon, P. A. (ed.) Proceedings of the 17th European Colloquium of Arachnology, Edinburgh 1997. Edinburgh, pp. 67-82.	total length calculated by adding opisthosoma and carapace length
Macrobuninae	Tasmarubrius	truncus		Macrobuninae_Tasmarubrius_truncus	[urn:lsid:nmbe.ch:spidersp:023080]	9.71			4.78	3.13	3.16	2.5	0.19	0.21	0.2	0.24	14.65	3.95	1.62	3.72	3.21	2.15	1	Warra, Tasmania, Australia	https://www.morphbank.net/Browse/ByImage/?tsn=999008229	measured in microscopy images	Griswold, 2007
Macrobuninae	Malenella	nana		Macrobuninae_Malenella_nana	[urn:lsid:nmbe.ch:spidersp:023935]	4			1.5	1.23										1.17	1		1	Region VIII, Biobio, Concepcion Prov, Cerro Caracol, Ciudad de concepcion, Chile	Ramírez, M. J. (1995). A phylogenetic analysis of the subfamilies of Anyphaenidae (Arachnida, Araneae). Entomologica Scandinavica 26: 361-384.
Macrobuninae	Malenella	nana		Macrobuninae_Malenella_nana	[urn:lsid:nmbe.ch:spidersp:023935]	3.72			1.44	1.1	0.94	0.61	0.04	0.08	0.09	0.08	4.12	1.11	0.41	1.29	0.86	0.45	1	Eleven mile Road,Ft. Pierce, St. Lucie Co., Florida, USA	https://www.morphbank.net/Browse/ByImage/?tsn=999009282	measured in microscopy images	Ramirez, 2002
Macrobuninae	Chumma	inquieta		Macrobuninae_Chumma_inquieta	[urn:lsid:nmbe.ch:spidersp:038313]	2.82	2.72	2.94	1.11	1.02							3.22	0.96	0.34	0.8	0.64	0.48	9	Port Elizabeth, South Africa	Jocqué, R. (2001). Chummidae, a new spider family (Arachnida, Araneae) from South Africa. Journal of Zoology, London 254: 481-493
Macrobuninae	Chumma	inquieta		Macrobuninae_Chumma_inquieta	[urn:lsid:nmbe.ch:spidersp:038313]	2.24			1.1	0.92	0.6	0.44	0.06	0.09	0.08	0.08	2.82	0.79	0.36	0.66	0.6	0.41	1	Colchester, Pearson Park Nature and Pleasure Resort, E Sundays River, 3.5 km NE Port Elizabeth, Eastern Cape, South Africa	https://www.morphbank.net/Browse/ByImage/?tsn=999009155	measured in microscopy images	Griswold, 2006
Malkaridae	Carathea	parawea		Malkaridae_Carathea_parawea	[urn:lsid:nmbe.ch:spidersp:005636]	2.72			1.3	1	0.57						3.95	1.25	0.4	1.02	0.8	0.48	1	Saxons RD, near Parawee, Tasmania, Australia	Moran, R. J. (1986). The Sternodidae (Araneae: Araneomorpha), a new family of spiders from eastern Australia. Bulletin of the British Arachnological Society 7: 87-96.	total length calculated by adding opisthosoma and carapace length
Malkaridae	Carathea	parawea		Malkaridae_Carathea_parawea	[urn:lsid:nmbe.ch:spidersp:005636]	2.84			1.22	0.98	0.9	0.35	0.08	0.08	0.08	0.1	5.33	1.61	0.39	1.57	1.14	0.62	1	Mount Authur, Tasmania, Australia	https://www.morphbank.net/Browse/ByImage/?tsn=999009227	measured in microscopy images	Scharff, 2007
Malkaridae	Chilenodes	australis		Malkaridae_Chilenodes_australis	[urn:lsid:nmbe.ch:spidersp:005637]	3.07			1.15	0.98	0.48												1	Chile	Platnick, N. I. & Forster, R. R. (1987). On the first American spiders of the subfamily Sternodinae (Araneae, Malkaridae). American Museum Novitates 2894: 1-12.
Malkaridae	Chilenodes	australis		Malkaridae_Chilenodes_australis	[urn:lsid:nmbe.ch:spidersp:005637]	2.65			1.15	0.94			0.06	0.05	0.07	0.06							1		http://v3.boldsystems.org/pics/SPDAR/MAI-1799_Chilenodes_australis_ff_habitus_dorsal0011%2B1429573236.jpg	measured in microscopy image	Museo Argentino, 2015
Malkaridae	Malkara	loricata		Malkaridae_Malkara_loricata	[urn:lsid:nmbe.ch:spidersp:005638]	2.84			1.17								3.32	1.08	0.52	0.8	0.48	0.44	1	Eastern Queensland	Davies, V. T. (1980). Malkara loricata, a new spider (Araneidae: Malkarinae) from Australia. Proceedings, 8. Internationaler Arachnologen-Kongress Wien 1980: 377-382.	total length calculated by adding opisthosoma and carapace length
Malkaridae	Ozarchaea	platnicki		Malkaridae_Ozarchaea_platnicki	[urn:lsid:nmbe.ch:spidersp:039373]	1.86			0.77	0.53													1	Bellenden Ker Range, Queensland, Australia	Rix, M. G. (2006). Systematics of the Australasian spider family Pararchaeidae (Arachnida: Araneae). Invertebrate Systematics 20: 203-254.
Malkaridae	Pararchaea	sp	SP3	Malkaridae_Pararchaea_sp_BartleFrere		1.6			0.73	0.49	0.72	0.43	0.05	0.06	0.05	0.06	1.54	0.4	0.18	0.33	0.26	0.37	1			measured in microscopy images of specimen labelled 'Pararchaea sp. Bartle Frere'
Mecicobothriidae	Hexura	picea		Mecicobothriidae_Hexura_picea	[urn:lsid:nmbe.ch:spidersp:000138]	7.6			3.1	2.6		1.5					8.2	2.3	1.3	1.7	1.7	1.2	1	Grande Ronde, Oregon, USA	Gertsch, W. J. & Platnick, N. I. (1979). A revision of the spider family Mecicobothriidae (Araneae, Mygalomorphae). American Museum Novitates 2687: 1-32.	total length calculated by adding opisthosoma and carapace length
Mecicobothriidae	Hexura	picea		Mecicobothriidae_Hexura_picea	[urn:lsid:nmbe.ch:spidersp:000138]	6.33			2.83	2.07		1.25	0.1	0.17	0.13	0.14							1		http://v3.boldsystems.org/pics/ARBCM/CCDB-28549-G05%2B1449459642.JPG; http://v3.boldsystems.org/pics/ARBCM/BIOUG25736-B09%2B1449194072.JPG	measured in microscopy images	Blagoev, 2015
Mecysmaucheniidae	Aotearoa	magna		Mecysmaucheniidae_Aotearoa_magna	[urn:lsid:nmbe.ch:spidersp:005435]	3.83			1.54	1.23	1.14						5.621	1.648	0.357	1.519	1.654	0.443	1	Eglinton Valley, New Zealand	Forster, R. R. (1949). New Zealand spiders of the family Archaeidae. Records of the Canterbury Museum 5: 193-203.	total length calculated by adding opisthosoma and carapace length
Mecysmaucheniidae	Aotearoa	magna		Mecysmaucheniidae_Aotearoa_magna	[urn:lsid:nmbe.ch:spidersp:005435]				1.64		2.08	1.75	0.07	0.06	0.07	0.06		2.33	0.41	2.21			1			measured in macrophotographies, scale calibrated by mean body length of species	Grabolle, 2020
Mecysmaucheniidae	Chilarchaea	quellon		Mecysmaucheniidae_Chilarchaea_quellon	[urn:lsid:nmbe.ch:spidersp:005436]	1.73			0.9	0.52	0.43	0.47					1.89	0.58	0.14	0.49	0.46	0.22	1	Isla de Chiloe, Chiloe, Chile	Forster, R. R. & Platnick, N. I. (1984). A review of the archaeid spiders and their relatives, with notes on the limits of the superfamily Palpimanoidea (Arachnida, Araneae). Bulletin of the American Museum of Natural History 178: 1-106.	total length calculated by adding opisthosoma and carapace length
Mecysmaucheniidae	Mecysmauchenius	osorno		Mecysmaucheniidae_Mecysmauchenius_osorno	[urn:lsid:nmbe.ch:spidersp:005447]	4.31			2.29	1.28	1.3	1.55					4.68	1.48	0.51	1.22	1.11	0.36	1	Termas de Puyehue, Osorno, Chile	Forster, R. R. & Platnick, N. I. (1984). A review of the archaeid spiders and their relatives, with notes on the limits of the superfamily Palpimanoidea (Arachnida, Araneae). Bulletin of the American Museum of Natural History 178: 1-106.	total length calculated by adding opisthosoma and carapace length
Mecysmaucheniidae	Mecysmauchenius	segmentatus		Mecysmaucheniidae_Mecysmauchenius_segmentatus	[urn:lsid:nmbe.ch:spidersp:005449]	4.94			2.34	1.22	1.73	1.4					4.71	1.43	0.43	1.17	1.17	0.51	1		Forster, R. R. & Platnick, N. I. (1984). A review of the archaeid spiders and their relatives, with notes on the limits of the superfamily Palpimanoidea (Arachnida, Araneae). Bulletin of the American Museum of Natural History 178: 1-106.	total length calculated by adding opisthosoma and carapace length
Mecysmaucheniidae	Mecysmauchenius	segmentatus		Mecysmaucheniidae_Mecysmauchenius_segmentatus	[urn:lsid:nmbe.ch:spidersp:005449]	4.9			1.7	1.2							3.36	0.96	0.44	0.84	0.7	0.42			Vellard, J. (1958). Études fuégiennes. Travaux de l'Institut Français d'Études Andines 6: 119-145.
Mecysmaucheniidae	Mecysmauchenius	segmentatus		Mecysmaucheniidae_Mecysmauchenius_segmentatus	[urn:lsid:nmbe.ch:spidersp:005449]	4.52			2.23	1.11	1.44	1.29	0.1	0.1	0	0.11	4.33	1.2	0.44	1.04	1.07	0.58	1	Parque Nacional Tierra del Fuego: Area Lapataia, Terra del Fuego, Argentina	https://www.morphbank.net/Browse/ByImage/?tsn=999009999	measured in microscopy images	Griswold, 2010
Mecysmaucheniidae	Zearchaea	clypeata		Mecysmaucheniidae_Zearchaea_clypeata	[urn:lsid:nmbe.ch:spidersp:005456]	2.2			0.7		0.7	0.5					2						1	New Zealand	Wilton, C. L. (1946). A new spider of the family Archaeidae from New Zealand. Dominion Museum Records in Entomology 1: 19-26.
Megadictynidae	Megadictyna	thilenii		Megadictynidae_Megadictyna_thilenii	[urn:lsid:nmbe.ch:spidersp:023239]	11.87			4.61	3.94							18.28	5.28			4.06	2.5	1	New Zealand	Forster, R. R. (1970). The spiders of New Zealand. Part III. Otago Museum Bulletin 3: 1-184.	total length calculated by adding opisthosoma and carapace length
Megadictynidae	Megadictyna	thilenii		Megadictynidae_Megadictyna_thilenii	[urn:lsid:nmbe.ch:spidersp:023239]	13.1			5.1	4.5			0.18	0.26	0.23	0.22	24.52	8.29	2.37	6.16	4.91	2.79	1	Orongoro valley, New ZeLnd	Harvey, M. S. (1995). The systematics of the spider family Nicodamidae (Araneae: Amaurobioidea). Invertebrate Taxonomy 9: 279-386.
Megadictynidae	Megadictyna	thilenii		Megadictynidae_Megadictyna_thilenii	[urn:lsid:nmbe.ch:spidersp:023239]	11.33			4.61	3.94							18.28	5.28			4.06	2.5	1	New Zealand	Marples, R. R. (1959). The dictynid spiders of New Zealand. Transactions and Proceedings of the Royal Society of New Zealand 87: 333-361.
Megadictynidae	Megadictyna	thilenii		Megadictynidae_Megadictyna_thilenii	[urn:lsid:nmbe.ch:spidersp:023239]	13.4			5.18	4.35	3.45	1.75	0.2	0.28	0.28	0.28	19.18	5.63	2.04	4.85	4.26	2.4	1		https://www.morphbank.net/Browse/ByImage/?tsn=999009015	measured in microscopy images	Scharff, 2010
Microstigmatidae	Microstigmata	longipes		Microstigmatidae_Microstigmata_longipes	[urn:lsid:nmbe.ch:spidersp:001347]	9.26			3.93	3.27		3.47					10.68	2.97	1.87	2.35	1.94	1.55			Griswold, C. E. (1985). A revision of the African spiders of the family Microstigmatidae (Araneae: Mygalomorphae). Annals of the Natal Museum 27: 1-37.	total length calculated by adding opisthosoma and carapace length
Migidae	Heteromigas	terraereginae		Migidae_Heteromigas_terraereginae	[urn:lsid:nmbe.ch:spidersp:000941]	11.57			4.13	3.75							7	2.28	1.6	1.48	1.12	0.52	1	Mt Goonaneman, Queensland, Australia	Raven, R. J. (1984). Systematics and biogeography of the mygalomorph spider family Migidae (Araneae) in Australia. Australian Journal of Zoology 32: 379-390.
Migidae	Migas	cumberi		Migidae_Migas_cumberi	[urn:lsid:nmbe.ch:spidersp:000950]	11.8			5.2	5							10.5	3.6	2.4	2.2	1.8	0.5	1	Nelson, South Island, New Zealand	Wilton, C. L. (1968). The spiders of New Zealand. Part II. Migidae. Otago Museum Bulletin 2: 73-126.	total length calculated by adding opisthosoma and carapace length
Migidae	Migas	giveni		Migidae_Migas_giveni	[urn:lsid:nmbe.ch:spidersp:000953]	10.4			4.3	3.9							8.3	2.9	1.8	1.6	1.4	0.6	1	Bream Head, Whangarei, North Island, New Zealand	Wilton, C. L. (1968). The spiders of New Zealand. Part II. Migidae. Otago Museum Bulletin 2: 73-126.	total length calculated by adding opisthosoma and carapace length
Migidae	Migas	variapalpus		Migidae_Migas_variapalpus	[urn:lsid:nmbe.ch:spidersp:000977]	8.25			3.8	3.44							6.56	2.2	1.44	1.36	1.2	0.36	1	Binna burra, Queensland, Australia	Raven, R. J. (1984). Systematics and biogeography of the mygalomorph spider family Migidae (Araneae) in Australia. Australian Journal of Zoology 32: 379-390.
Migidae	Moggridgea	crudeni		Migidae_Moggridgea_crudeni	[urn:lsid:nmbe.ch:spidersp:000985]	13.3			5.13	4.33	1.23	1					10.13	3.33	2	2	1.8	1	1	Woodsfields Krantz, Sputh Africa	Griswold, C. E. (1987). The African members of the trap-door spider family Migidae (Araneae: Mygalomorphae) 1: the genus Moggridgea O. P.-Cambridge, 1875. Annals of the Natal Museum 28: 1-118.
Migidae	Moggridgea	crudeni		Migidae_Moggridgea_crudeni	[urn:lsid:nmbe.ch:spidersp:000985]				5.13	4.34			0.3	0.44	0.14	0.27				1.69	1.91	0.35	1		Web resource, Wikipedia Commons	measured in macrophotography of Moggridgea sp., scale calibrated by carapace length of M. crudeni
Migidae	Bertmainius	monachus		Migidae_Bertmainius_monachus	[urn:lsid:nmbe.ch:spidersp:048481]	8.3			3.18	2.95			0.17	0.27	0.17	0.13	7.49	2.46	1.55	1.75	1.19	0.54	1	Western Australia	Harvey, M. S., Main, B. Y., Rix, M. G. & Cooper, S. J. B. (2015). Refugia within refugia: in situ speciation and conservation of threatened Bertmainius (Araneae: Migidae), a new genus of relictual trapdoor spiders endemic to the mesic zone of south-western Australia. Invertebrate Systematics 29: 511-553.	eyes measured from images in paper, length calibrated by carapace width; leg 1 width measured in microscopy images from paper, scale calibrated by tibia length	Harvey et al. 2015
Migidae	Poecilomigas	abrahami		Migidae_Poecilomigas_abrahami	[urn:lsid:nmbe.ch:spidersp:001016]	15			8														1	Durban, South Africa	Pocock, R. I. (1902). Some new African spiders. Annals and Magazine of Natural History (7) 10: 315-330.
Migidae	Poecilomigas	abrahami		Migidae_Poecilomigas_abrahami	[urn:lsid:nmbe.ch:spidersp:001016]	16.13			6.47	4.2	1.93						13.39	4	2.73	3.33	2.13	1.2	1	Grahamstown, South Africa	Griswold, C. E. (1987). The African members of the trap-door spider family Migidae (Araneae: Mygalomorphae) 2: the genus Poecilomigas Simon, 1903. Annals of the Natal Museum 28: 475-497.
Mimetidae	Australomimetus	aurioculatus		Mimetidae_Australomimetus_aurioculatus	[urn:lsid:nmbe.ch:spidersp:005734]	2.31			1.145	1.08	0.645	0.57	0.112	0.093	0.088	0.087	9.924	2.76	0.624	3.09	2.39	1.06	1	Yanjidi Trail, Yanchep National Park, WA, Australia	Harms, D. & Harvey, M. S. (2009). Australian pirates: systematics and phylogeny of the Australasian pirate spiders (Araneae: Mimetidae), with a description of the Western Australian fauna. Invertebrate Systematics 23: 231-280.
Mimetidae	Australomimetus	aurioculatus		Mimetidae_Australomimetus_aurioculatus	[urn:lsid:nmbe.ch:spidersp:005734]	3.3			1.5	1.1							10.2						1	The Punch Bowl, Launceston, Tasmania	Hickman, V. V. (1929). Studies in Tasmanian spiders. Part III. Papers and Proceedings of the Royal Society of Tasmania 1928: 96-118.
Mimetidae	Ero	spinipes		Mimetidae_Ero_spinipes	[urn:lsid:nmbe.ch:spidersp:005699]	3			1.38	1.09	1.31	0.66												Chile	Platnick, N. I. & Shadab, M. U. (1993). A review of the pirate spiders (Araneae, Mimetidae) of Chile. American Museum Novitates 3074: 1-30.	body proportions measured in drawings from paper	Platnick & Shadab, 1993
Mimetidae	Ero	spinipes		Mimetidae_Ero_spinipes	[urn:lsid:nmbe.ch:spidersp:005699]	3																			Simon, E. (1904). Etude sur les arachnides du Chili recueillis en 1900, 1901 et 1902, par MM. C. Porter, Dr Delfin, Barcey Wilson et Edwards. Annales de la Société Entomologique de Belgique 48: 83-114.
Mimetidae	Ero	spinipes		Mimetidae_Ero_spinipes	[urn:lsid:nmbe.ch:spidersp:005699]	3.83			1.51	1.17			0.09	0.07	0.12	0.1	6.45	1.38	0.61	2.32	1.63	0.51	1		web resource, EOL	measured in microscopy image	CBG
Mimetidae	Ero	spinipes		Mimetidae_Ero_spinipes	[urn:lsid:nmbe.ch:spidersp:005699]							0.58					7.27	2.19	0.61	2.01	1.53	0.93	1			measured in microscopy images of 'Ero aphana'	Scharff & Schmidt
Mimetidae	Gelanor	latus		Mimetidae_Gelanor_latus	[urn:lsid:nmbe.ch:spidersp:005712]	6.2			2.9	2.2							19	5	2	4.4	5	2.6			Keyserling, E. (1893). Die Spinnen Amerikas. Epeiridae. Nürnberg 4, 209-377
Mimetidae	Gelanor	latus		Mimetidae_Gelanor_latus	[urn:lsid:nmbe.ch:spidersp:005712]	6.4			3.36	2.49		1.28					19.58	5.44	2.05	4.67	4.99	2.43	1	Canal Zone Biologgical Area	Chickering, A. M. (1947). The Mimetidae (Araneae) of Panama. Transactions of the American Microscopical Society 66: 221-248.
Mimetidae	Gelanor	latus		Mimetidae_Gelanor_latus	[urn:lsid:nmbe.ch:spidersp:005712]	5.22			2.55	1.99		1.04					17.42	5.02	1.7	4.41	4.75	1.54	1	French Guiana	Benavides, L. R. & Hormiga, G. (2016). Taxonomic revision of the Neotropical pirate spiders of the genus Gelanor Thorell, 1869 (Araneae, Mimetidae) with the description of five new species. Zootaxa 4046(1): 1-72
Mimetidae	Gelanor	latus		Mimetidae_Gelanor_latus	[urn:lsid:nmbe.ch:spidersp:005712]	4.9			2.3	1.81	1.6	0.91	0.16	0.09	0.13	0.09	14.8	3.97	1.51	3.52	3.79	2.01	1	Mexico: Veracruz, San Andres Tuxtla. Estacion de Biologia Tropical, Los Tuxtlas IB-UNAM. Plot 1 ha. Central Coordinates 18°34´56.1" N, 95°04´32.1" W. Alt. 217-172 m. Tropical Wet Forest. 16-22.V.2016: TXV306, 16-22.VIII.2016: TXV305.	http://www.unamfcaracnolab.com/WPGS_TUXV/tuxv.html	measured in microscopy images	Alvarez-Padilla
Mimetidae	Mimetus	banksi		Mimetidae_Mimetus_banksi	[urn:lsid:nmbe.ch:spidersp:005735]	3.26			1.7	1.06							11.36	3.26	0.62	3.23	3.01	1.24	1	Canal Zone Biologgical Area	Chickering, A. M. (1947). The Mimetidae (Araneae) of Panama. Transactions of the American Microscopical Society 66: 221-248.
Mimetidae	Mimetus	banksi		Mimetidae_Mimetus_banksi	[urn:lsid:nmbe.ch:spidersp:005735]	4.39			2.03	1.34			0.14	0.09	0.12	0.1							1		http://v3.boldsystems.org/pics/SPIPA/SFU1D9D006_LNP00387_ff_Mimetus_banksi%2B1225206328.JPG	measured in microscopy image	Labarque, 2010
Miturgidae	Argoctenus	aureus		Miturgidae_Argoctenus_aureus	[urn:lsid:nmbe.ch:spidersp:020767]	10.41			4.89	3.75							13.52	3.76	1.76	3.22	2.92	1.86	1	Mt Peel, Canterbury, South Island, New Zealand	Forster, R. R. & Wilton, C. L. (1973). The spiders of New Zealand. Part IV. Otago Museum Bulletin 4: 1-309.	total length calculated by adding opisthosoma and carapace length
Miturgidae	Mituliodon	tarantulinus		Miturgidae_Mituliodon_tarantulinus	[urn:lsid:nmbe.ch:spidersp:023619]	17			7	5							18						1		Hogg, H. R. (1900). A contribution to our knowledge of the spiders of Victoria: including some new species and genera. Proceedings of the Royal Society of Victoria (N.S.) 13: 68-123.	total length calculated by adding opisthosoma and carapace length
Miturgidae	Mituliodon	tarantulinus		Miturgidae_Mituliodon_tarantulinus	[urn:lsid:nmbe.ch:spidersp:023619]	13			6	4.6							15.01	4.35	2.43	3.48	2.9	1.85	1	Punch Bowl, Launceston	Hickman, V. V. (1930). Studies in Tasmanian spiders. Part IV. Papers and Proceedings of the Royal Society of Tasmania 1929: 87-122.
Miturgidae	Miturga	lineata		Miturgidae_Miturga_lineata	[urn:lsid:nmbe.ch:spidersp:023534]				10.5	6													1		Thorell, T. (1870). Araneae nonnullae Novae Hollandie, descriptae. Öfversigt af Kongliga Vetenskaps-Akademiens Förhandlingar 27: 367-389.
Miturgidae	Miturga	lineata		Miturgidae_Miturga_lineata	[urn:lsid:nmbe.ch:spidersp:023534]	23.97			10.2	7.24	6.45	4.77	0.46	0.3	0.28	0.24	27.37	7.53	4.03	6.93	5.76	3.12	1	SW track, Lake Broadwater, near Dolby, Australia	https://www.morphbank.net/Browse/ByImage/?tsn=999009359	measured in microscopy images; total body length calculated as sum of prosoma and opisthosoma length; opisthosoma length estimated from prosoma length based on opisthosoma-prosoma proportion in Mituliodon tarantulinus	Ramirez, 2010
Miturgidae	Nuliodon	fishburni		Miturgidae_Nuliodon_fishburni	[urn:lsid:nmbe.ch:spidersp:042215]	6.13			2.18	1.63							4.78	1.31	0.91	1.13	0.81	0.63	1	North Stradbroke Island, Queensland, Australia	Raven, R. J. (2009). Revisions of Australian ground-hunting spiders: IV. The spider subfamily Diaprograptinae subfam. nov. (Araneomorphae: Miturgidae). Zootaxa 2035: 1-40.
Miturgidae	Syspira	longipes		Miturgidae_Syspira_sp_cf_longipes		9.52			5.97	4.5	3.31	2.35	0.35	0.24	0.22	0.32	16.98	5.31	2.48	4.31	3	1.88	1			measured in microscopy images
Miturgidae	Teminius	insularis		Miturgidae_Teminius_insularis	[urn:lsid:nmbe.ch:spidersp:023611]	11			4.6	3.6							10.6	3.1	2	2.3	1.8	1.4	1	Rio Grande?	Keyserling, E. (1891). Die Spinnen Amerikas. Brasilianische Spinnen. Nürnberg 3, 1-278	not sure about the location
Miturgidae	Teminius	insularis		Miturgidae_Teminius_insularis	[urn:lsid:nmbe.ch:spidersp:023611]	15			6.5								18.1	4.66	2.66	3.33	2.75	1.66	1	Venezuela	Caporiacco, L. di (1955). Estudios sobre los aracnidos de Venezuela. 2a parte: Araneae. Acta Biologica Venezuelica 1: 265-448.
Miturgidae	Teminius	insularis		Miturgidae_Teminius_insularis	[urn:lsid:nmbe.ch:spidersp:023611]	20			6.5	4.2													1	Haiti	Bryant, E. B. (1948). The spiders of Hispaniola. Bulletin of the Museum of Comparative Zoology 100: 329-447.
Miturgidae	Teminius	insularis		Miturgidae_Teminius_insularis	[urn:lsid:nmbe.ch:spidersp:023611]	13.24			4.89	3.62	2.82	2	0.15	0.2	0.13	0.13			2	2.54			1	Apolo, La Paz, Bolivia	https://www.morphbank.net/Browse/ByImage/?tsn=999008834	measured in microscopy images	Ramirez, 2002
Miturgidae	Teminius	insularis		Miturgidae_Teminius_insularis	[urn:lsid:nmbe.ch:spidersp:023611]				6.71											3.52	2.66	1.88	1		http://v3.boldsystems.org/pics/SPDAR/IMG_0085%2B1410905648.JPG	measured in macrophotography image, scale calibrated by mean body length of species	Ramirez
Miturgidae	Zora	spinimana		Miturgidae_Zora_spinimana	[urn:lsid:nmbe.ch:spidersp:028562]	5.5			1.8														1		Brændegaard, J. (1966). Edderkopper eller spindlere I. Danmarks Fauna 72: 1-224.
Miturgidae	Zora	spinimana		Miturgidae_Zora_spinimana	[urn:lsid:nmbe.ch:spidersp:028562]	5.5			2.35	1.9							6.05	1.7	0.75	1.75	1.3	0.55	3	Turkey	Bayram, A., Sancak, Z., Karol, A., Danişman, T., Yiğit, N. & Kunt, K. B. (2009). A new spider family record for Turkey (Araneae: Zoridae). Turkish Journal of Arachnology 1(2, for 2008): 145-147.
Miturgidae	Zora	spinimana		Miturgidae_Zora_spinimana	[urn:lsid:nmbe.ch:spidersp:028562]	6.35			2.54														1		Blackwall, J. (1861). A history of the spiders of Great Britain and Ireland. London 1, 1-174.
Miturgidae	Zora	spinimana		Miturgidae_Zora_spinimana	[urn:lsid:nmbe.ch:spidersp:028562]	6.2			2.58	1.99	1.64	0.66	0.14	0.1	0.13	0.13	6.7	1.91	0.79	2.01	1.42	0.57	1	Station IV, Ethe, Belgium	https://www.morphbank.net/Browse/ByImage/?tsn=999006797	measured in microscopy images	Ramirez, 2010
Miturgidae	Zora	spinimana		Miturgidae_Zora_spinimana	[urn:lsid:nmbe.ch:spidersp:028562]	5.06	5	5.18	2	1.6										1.53			5	Spain	Macías-Hernández, N., Ramos, C., Domènech, M., Febles, S., Santos, I., Arnedo, M., Borges, P., Emerson, B. & Cardoso, P. (2020). A database of functional traits for spiders from native forests of the Iberian Peninsula and Macaronesia. Biodiversity Data Journal 8: e49159.
Mysmenidae	Maymena	ambita		Mysmenidae_Maymena_ambita	[urn:lsid:nmbe.ch:spidersp:009214]	2			0.95	0.8							4.5	1.4	0.5	1.2	0.8	0.6			Gertsch, W. J. (1960). Descriptions of American spiders of the family Symphytognathidae. American Museum Novitates 1981: 1-40.
Mysmenidae	Maymena	mayana		Mysmenidae_Maymena_mayana	[urn:lsid:nmbe.ch:spidersp:009220]	2.9			1.3	1.2													1	Hoctun Cave, Mexico	Chamberlin, R. V. & Ivie, W. (1938). Araneida from Yucatan. Publications, Carnegie Institution of Washington 491: 123-136.
Mysmenidae	Maymena	mayana		Mysmenidae_Maymena_mayana	[urn:lsid:nmbe.ch:spidersp:009220]	2.5			1.05	0.95							5.25	1.5	0.6	1.25	1	0.9	1	Gruta de Atoyac, Atoyac, Veracruz, Mexico	Chamberlin, R. V. & Ivie, W. (1938). Araneida from Yucatan. Publications, Carnegie Institution of Washington 491: 123-136.
Mysmenidae	Maymena	mayana		Mysmenidae_Maymena_mayana	[urn:lsid:nmbe.ch:spidersp:009220]	2.28			1.1	1.05	0.78	0.5	0.06	0.06	0.06	0.06	5.38	1.57	0.52	1.4	1.07	0.82	1	Grutas de Atoyac, Municipio de Atoyac, Veracruz, Mexico	https://www.morphbank.net/Browse/ByImage/?tsn=999009886	measured in microscopy images	Ramirez, 2010
Mysmenidae	Microdipoena	guttata		Mysmenidae_Microdipoena_guttata	[urn:lsid:nmbe.ch:spidersp:009226]	1.8	0.8	1																	Banks, N. (1895). A list of the spiders of Long Island; with descriptions of new species. Journal of The New York Entomological Society 3: 76-93.	total length taken from average of extreme values
Mysmenidae	Microdipoena	guttata		Mysmenidae_Microdipoena_guttata	[urn:lsid:nmbe.ch:spidersp:009226]	1.3			0.47	0.39								0.43			0.23	0.26	1	Long Island, New Jersey, USA	Levi, H. W. (1956). The spider genus Mysmena in the Americas (Araneae, Theridiidae). American Museum Novitates 1801: 1-13.
Mysmenidae	Microdipoena	guttata		Mysmenidae_Microdipoena_guttata	[urn:lsid:nmbe.ch:spidersp:009226]	1			0.4	0.37	0.34	0.18	0.05	0.05	0.04	0.03	1.45	0.45	0.18	0.29	0.28	0.25	1	Sheridan School Mountain Campus, Luray, Virginia, USA	https://www.morphbank.net/Browse/ByImage/?tsn=999008945	measured in microscopy images	Benjamin & Hormiga, 2010
Mysmenidae	Mysmena	leichhardti		Mysmenidae_Mysmena_leichhardti	[urn:lsid:nmbe.ch:spidersp:046427]	0.8			0.37	0.32	0.2									0.28	0.22	0.24	1	Queensland, Australia	Lopardo, L. & Michalik, P. (2013). First description of a mysmenid spider species from mainland Australia and new data for Mysmena tasmaniae Hickman, 1979 (Araneae, Mysmenidae). Memoirs of the Queensland Museum, Nature 58: 381-396.
Mysmenidae	Mysmena	bizi		Mysmenidae_Mysmena_bizi	[urn:lsid:nmbe.ch:spidersp:042398]	0.98			0.34	0.38	0.37	0.15	0.033	0.037	0.048	0.037	1.25	0.41	0.15	0.26	0.2	0.23	1	China: Yunnan: Lushui Co., Pianma Township, Chang Yan He, 9.3 km ESE Pianma	Miller, J. A., Griswold, C. E. & Yin, C. M. (2009). The symphytognathoid spiders of the Gaoligongshan, Yunnan, China (Araneae, Araneoidea): Systematics and diversity of micro-orbweavers. ZooKeys 11: 9-195.	prosoma height, paturon length and eye diameters measured in microscopy images from paper	Miller et al., 2009
Mysmenidae	Mysmena	tasmaniae		Mysmenidae_Mysmena_tasmaniae	[urn:lsid:nmbe.ch:spidersp:009235]	0.75			0.3	0.3	0.3						0.84	0.3	0.11	0.19	0.13	0.11	1	Newall Creek, Queenstown, Tasmania, Australia	Lopardo, L. & Michalik, P. (2013). First description of a mysmenid spider species from mainland Australia and new data for Mysmena tasmaniae Hickman, 1979 (Araneae, Mysmenidae). Memoirs of the Queensland Museum, Nature 58: 381-396	measured in microscopy images	Lopardo & Michalik 2013
Mysmenidae	Mysmena	tasmaniae		Mysmenidae_Mysmena_tasmaniae	[urn:lsid:nmbe.ch:spidersp:009235]	0.97			0.39	0.35							1.07	0.33	0.14	0.23	0.18	0.19	1	Tasmania, Australia	Hickman, V. V. (1979). Some Tasmanian spiders of the families Oonopidae, Anapidae and Mysmenidae. Papers and Proceedings of the Royal Society of Tasmania 113: 53-79.
Mysmenidae	Mysmena	tasmaniae		Mysmenidae_Mysmena_tasmaniae	[urn:lsid:nmbe.ch:spidersp:009235]				0.42	0.36	0.38	0.17	0.05	0.05	0.05	0.04	1.21	0.32	0.13	0.29	0.23	0.24	1	Franklin-Gordon Wild Rivers N.P., 9.57km 177°S Queenstown, Newall Creek, Tasmania, Australia	https://www.morphbank.net/Browse/ByImage/?tsn=999010309	measured in microscopy images	Ramirez, 2010
Mysmenidae	Trogloneta	granulum		Mysmenidae_Trogloneta_granulum	[urn:lsid:nmbe.ch:spidersp:009283]	1.22			0.48								1.13	0.33	0.13	0.26	0.22	0.19	1	France	Brignoli, P. M. (1970). Contribution à la connaissance des Symphytognathidae paléarctiques (Arachnida, Araneae). Bulletin du Muséum National d'Histoire Naturelle de Paris 41: 1403-1420.
Mysmenidae	Trogloneta	granulum		Mysmenidae_Trogloneta_granulum	[urn:lsid:nmbe.ch:spidersp:009283]	1.1																	1	Austria	Breuss, W. (2001). Bemerkenswerte Spinnen aus Vorarlberg (Österreich) - I (Arachnida: Araneae: Lycosidae, Theridiidae, Mysmenidae, Gnaphosidae, Salticidae). Berichte des Naturwissenschaftlich-Medizinischen Vereins in Innsbruck 88: 183-193
Mysmenidae	Trogloneta	granulum		Mysmenidae_Trogloneta_granulum	[urn:lsid:nmbe.ch:spidersp:009283]	1.3																			Fage, L. (1931). Araneae, 5e série, précédée d'un essai sur l'évolution souterraine et son déterminisme. In: Biospeologica, LV. Archives de Zoologie Expérimentale et Générale 71: 91-291.	not sure where the measured individual is from
Mysmenidae	Trogloneta	granulum		Mysmenidae_Trogloneta_granulum	[urn:lsid:nmbe.ch:spidersp:009283]				0.34	0.38	0.32	0.1	0.03	0.05	0.04	0.04							1	Protected Landscape Area Blanský les, Vysoká Beta, South Bohemia (Jihoceský Kraj), Czech Republic	https://www.morphbank.net/Browse/ByImage/?tsn=999009347	measured in microscopy images	Ramirez, 2010
Mysmenidae	Trogloneta	mourai		Mysmenidae_Trogloneta_mourai	[urn:lsid:nmbe.ch:spidersp:041631]	2.8	2.35	2.85	1	1	0.65	0.5	0.1	0.15	0.15	0.15	2.8	0.9	0.35	0.55	0.55	0.4	4	campus da Universidade de São Paulo, São Paulo, São Paulo, Brazil	Brescovit, A. D. & Lopardo, L. (2008). The first record on the spider genus Trogloneta Simon in the southern hemisphere (Araneae, Mysmenidae), with descriptions of three new species from Brazil and remarks on the morphology. Acta Zoologica, Stockholm 89: 93-106.
Nemesiidae	Acanthogonatus	campanae		Nemesiidae_Acanthogonatus_campanae	[urn:lsid:nmbe.ch:spidersp:001024]	17.6			6.5	5.05													1	Parc National La Campana, Chile	Goloboff, P. A. (1995). A revision of the South American spiders of the family Nemesiidae (Araneae, Mygalomorphae). Part I: species from Peru, Chile, Argentina, and Uruguay. Bulletin of the American Museum of Natural History 224: 1-189.
Nemesiidae	Acanthogonatus	campanae		Nemesiidae_Acanthogonatus_campanae	[urn:lsid:nmbe.ch:spidersp:001024]	23			11.6	9.1							22.5	7.1			3.6	3	1	Chile	Legendre, R. & Calderón G., R. (1984). Liste systématique des araignées mygalomorphes du Chili. Bulletin du Muséum National d'Histoire Naturelle de Paris (4) 6(A): 1021-1065.
Nemesiidae	Aname	mellosa		Nemesiidae_Aname_mellosa	[urn:lsid:nmbe.ch:spidersp:045240]	19.5	19.3	25	7.5	6.4							18.9	6	3.1	4	3.5	2.3	8	Jinayri, ca. 60 km NW. of Newman, WA, Australia	Harvey, F. S. B., Framenau, V. W., Wojcieszek, J. M., Rix, M. G. & Harvey, M. S. (2012). Molecular and morphological characterisation of new species in the trapdoor spider genus Aname (Araneae: Mygalomorphae: Nemesiidae) from the Pilbara bioregion of Western Australia. Zootaxa 3383: 15-38.
Nemesiidae	Calisoga	longitarsis		Nemesiidae_Calisoga_longitarsis	[urn:lsid:nmbe.ch:spidersp:001092]	19																			Simon, E. (1891). Liste des espéces de la famille des Aviculariidae qui habitent le Mexique et l'Amérique du Nord. Actes de la Société Linnéenne de Bordeaux 44: 307-326
Nemesiidae	Proshermacha	tepperi		Nemesiidae_Proshermacha_tepperi	[urn:lsid:nmbe.ch:spidersp:001078]	25			12	9.5							35.5						5	Ardrossan, Kangaroo Island, Australia	Hogg, H. R. (1902). On some additions to the Australian spiders of the suborder Mygalomorphae. Proceedings of the Zoological Society of London 72(II, 1): 121-142, Pl. XIII.	total length calculated by adding opisthosoma and carapace length		Proshermacha tepperi;
Nemesiidae	Ixamatus	webbae		Nemesiidae_Ixamatus_webbae	[urn:lsid:nmbe.ch:spidersp:001147]	14.34			5.94	5.5							14.32	4.19	3	3.13	2.5	1.5	1	Lamington NP, QLD, Australia	Raven, R. J. (1982). Systematics of the Australian mygalomorph spider genus Ixamatus Simon (Diplurinae: Dipluridae: Chelicerata). Australian Journal of Zoology 30: 1035-1067.	total length calculated by adding opisthosoma and carapace length
Nemesiidae	Kiama	lachrymoides		Nemesiidae_Kiama_lachrymoides	[urn:lsid:nmbe.ch:spidersp:000510]	16.8			5.8	5.7							13.8	3.5	1.8	2.5		2	1	Kiama, NSW, Australia	Main, B. Y. & Mascord, R. (1969). A new genus of diplurid spider (Araneae: Mygalomorphae) from New South Wales. Journal of the Entomological Society of Australia, New South Wales 6: 24-30.	total length calculated by adding opisthosoma and carapace length
Nemesiidae	Stanwellia	hoggi		Nemesiidae_Stanwellia_hoggi	[urn:lsid:nmbe.ch:spidersp:001312]	21			9	7.7							26.2	7.6	4.6	5.3	5	3.7	1	Stanwell Park, NSW, Australia	Main, B. Y. (1972). The mygalomorph spider genus Stanwellia Rainbow & Pulleine (Dipluridae) and its relationship to Aname Koch and certain other diplurine genera. Journal and Proceedings of the Royal Society of Western Australia 55: 100-114.	total length calculated by adding opisthosoma and carapace length
Nemesiidae	Stanwellia	hoggi		Nemesiidae_Stanwellia_hoggi	[urn:lsid:nmbe.ch:spidersp:001312]	23.6			9.5	7.2							31.7						1	Sydney, NSW, Australia	Rainbow, W. J. (1914). Studies in the Australian Araneidae. No. 6. The Terretelariae. Records of the Australian Museum 10: 187-270.	total length calculated by adding opisthosoma and carapace length
Nemesiidae	Stanwellia	hoggi		Nemesiidae_Stanwellia_hoggi	[urn:lsid:nmbe.ch:spidersp:001312]	20.6			10.2	7.8													1	Clifton Gardens, Sydney, NSW, Australia	Rainbow, W. J. & Pulleine, R. H. (1918). Australian trap-door spiders. Records of the Australian Museum 12: 81-169	total length calculated by adding opisthosoma and carapace length
Nemesiidae	Stenoterommata	palmar		Nemesiidae_Stenoterommata_palmar	[urn:lsid:nmbe.ch:spidersp:001330]	15.05			5.95	4.6													1	Parque Nacional El Palmar, Entre Rios, Argentina	Goloboff, P. A. (1995). A revision of the South American spiders of the family Nemesiidae (Araneae, Mygalomorphae). Part I: species from Peru, Chile, Argentina, and Uruguay. Bulletin of the American Museum of Natural History 224: 1-189.
Nesticidae	Carpathonesticus	hungaricus		Nesticidae_Carpathonesticus_hungaricus	[urn:lsid:nmbe.ch:spidersp:006562]	4.55			1.75								4.7								Chyzer, C. & Kulczyński, W. (1894). Araneae Hungariae. Tomus II. Academia Scientarum Hungaricae, Budapest, pp. 1-151, Pl. I-V.	carapace length taken from average of extreme values; carapace length taken from average of extreme values
Nesticidae	Carpathonesticus	hungaricus		Nesticidae_Carpathonesticus_hungaricus	[urn:lsid:nmbe.ch:spidersp:006562]				2.17	1.915		0.9					16.75	4.625			4.375	1.875	1	Petrila cave, Petrosani, Romania	Dumitrescu, M. (1980). La monographie des représentants du genre Nesticus des grottes de Roumanie, IIe note. Travaux de l’Institut de Spéologie “Émile Racovitza” 19: 77-101.
Nesticidae	Eidmannella	pallida		Nesticidae_Eidmannella_pallida	[urn:lsid:nmbe.ch:spidersp:006583]	3														1.8			1	Washington DC, US	Banks, N. (1898). Some new spiders. The Canadian Entomologist 30: 185-188.			Eidmannella pallida
Nesticidae	Eidmannella	pallida		Nesticidae_Eidmannella_pallida	[urn:lsid:nmbe.ch:spidersp:006583]	3.75	3.5	4																	Breuss, W. (2009). A collection of spiders and harvestmen from two caves in Ontario and Newfoundland, Canada (Araneae, Opiliones). Contributions to Natural History 12: 297-313.	total length taken from average of extreme values
Nesticidae	Eidmannella	pallida		Nesticidae_Eidmannella_pallida	[urn:lsid:nmbe.ch:spidersp:006583]	3.5			1.5								10						1	Fountain Cave, Viginia, USA	Emerton, J. H. (1875). Notes on spiders from Caves in Kentucky, Virginia and Indiana. American Naturalist 9: 278-281.
Nesticidae	Eidmannella	pallida		Nesticidae_Eidmannella_pallida	[urn:lsid:nmbe.ch:spidersp:006583]	3.22			1.41	1.17	0.77	0.54	0.05	0.08	0.07	0.08	8.94	2.44	0.57	2.53	2.35	1.05	1			measured in microscopy images	Coddington & Power
Nesticidae	Gaucelmus	augustinus		Nesticidae_Gaucelmus_augustinus	[urn:lsid:nmbe.ch:spidersp:006586]				2.1									8.2		7			1	Beaver cave and Ezell's cave, San Marcos, texas, USA	Banks, N. (1902). Description of a new cave spider. In: Ulrich, C. J. (ed.) A contribution to the subterranean fauna of Texas. Transactions of the American Microscopical Society 23, 97-98.
Nesticidae	Gaucelmus	augustinus		Nesticidae_Gaucelmus_augustinus	[urn:lsid:nmbe.ch:spidersp:006586]	6			2.46	2.05							23.8	7.25	1.25	6.7	6.2	2.4	1	Dudley Cave, Alachua County, Florida, USA	Gertsch, W. J. (1984). The spider family Nesticidae (Araneae) in North America, Central America, and the West Indies. Bulletin of the Texas Memorial Museum 31: 1-91
Nesticidae	Gaucelmus	augustinus		Nesticidae_Gaucelmus_augustinus	[urn:lsid:nmbe.ch:spidersp:006586]	5.7			2.6	2							28.2	8.2	1.1	8.3	7.7	2.9	1	For st Augustine, Florida, USA	Keyserling, E. (1884). Die Spinnen Amerikas II. Theridiidae. Nürnberg 1, 1-222.
Nesticidae	Nesticella	brevipes		Nesticidae_Nesticella_brevipes	[urn:lsid:nmbe.ch:spidersp:006595]	2.5	2.1	2.9																	Kamura, T. & Irie, T. (2009). Nesticidae. In: Ono, H. (ed.) The spiders of Japan with keys to the families and genera and illustrations of the species. Tokai University Press, Kanagawa, pp. 345-355.	total length taken from average of extreme values
Nesticidae	Nesticella	brevipes		Nesticidae_Nesticella_brevipes	[urn:lsid:nmbe.ch:spidersp:006595]	2.8																			Namkung, J. (2003). The Spiders of Korea, 2nd. ed. Kyo-Hak Publishing Co., Seoul, 648 pp.
Nesticidae	Nesticella	brevipes		Nesticidae_Nesticella_brevipes	[urn:lsid:nmbe.ch:spidersp:006595]	2.4											6.4								Komatsu, T. (1940). On five species of spiders found in the Ryûgadô Cave, Tosa province. Acta Arachnologica 5(3): 186-195.
Nesticidae	Nesticus	holsingeri		Nesticidae_Nesticus_holsingeri	[urn:lsid:nmbe.ch:spidersp:006670]	4.5			1.8	1.5							12.8	3.7	0.8	3.65	3.2	1.45	1	Taylor Cave, Virginia, USA	Gertsch, W. J. (1984). The spider family Nesticidae (Araneae) in North America, Central America, and the West Indies. Bulletin of the Texas Memorial Museum 31: 1-91.
Nicodamidae	Ambicodamus	marae		Nicodamidae_Ambicodamus_marae	[urn:lsid:nmbe.ch:spidersp:023224]	5.02			2.3	2.04			0.12	0.13	0.11	0.13	6.6	1.88	0.75	1.72	1.5	0.75	1	Western Australia, Australia	Harvey, M. S. (1995). The systematics of the spider family Nicodamidae (Araneae: Amaurobioidea). Invertebrate Taxonomy 9: 279-386
Nicodamidae	Novodamus	nodatus		Nicodamidae_Novodamus_nodatus	[urn:lsid:nmbe.ch:spidersp:023242]	5.18			2.4	2.2			0.1	0.15	0.09	0.12	7.38	2.1	0.8	1.95	1.73	0.8	1	Boyd Plateau, NSW, Australia	Harvey, M. S. (1995). The systematics of the spider family Nicodamidae (Araneae: Amaurobioidea). Invertebrate Taxonomy 9: 279-386.
Nicodamidae	Novodamus	nodatus		Nicodamidae_Novodamus_nodatus	[urn:lsid:nmbe.ch:spidersp:023242]	5			2.36	2.08	1.3	0.99	0.1	0.15	0.11	0.13	6.7	1.98	0.83	1.62	1.54	0.73	1	Black Bog Creek, Tasmania, Australia	https://www.morphbank.net/Browse/ByImage/?tsn=999009087	measured in microscopy images	Ramirez, 2010
Nicodamidae	Oncodamus	decipiens		Nicodamidae_Oncodamus_decipiens	[urn:lsid:nmbe.ch:spidersp:023245]	5.36			1.9	1.75			0.08	0.12	0.08	0.12	7.35	2.09	0.68	2	1.79	0.79	1	Upper Brookfield, Queensland, Australia	Harvey, M. S. (1995). The systematics of the spider family Nicodamidae (Araneae: Amaurobioidea). Invertebrate Taxonomy 9: 279-386.
Ochyroceratidae	Ochyrocera	sp	MA184	Ochyroceratidae_Ochyrocera_sp_MA184		1.27			0.54	0.43	0.34	0.2	0.05	0.05	0	0.03	3.39	1.03	0.14	0.96	0.71	0.55	1			measured in microscopy images	Ramirez, Perez & Rubio
Ochyroceratidae	Ochyrocera	sp	SP50	Ochyroceratidae_Ochyrocera_sp_Catemaco		1.31			0.52	0.44	0.34	0.22	0.04	0.04	0	0.04	4.39	1.25	0.15	1.39	0.94	0.66	1			measured in microscopy images of specimen labelled 'Ochyrocera sp. Catemaco'	Griswold & Alvarez Padilla
Oecobiidae	Oecobius	cellariorum		Oecobiidae_Oecobius_cellariorum	[urn:lsid:nmbe.ch:spidersp:005916]	2.5			0.7	0.8													1	Texas	Bryant, E. B. (1936). New species of southern spiders. Psyche 43(4): 87-101. doi:10.1155/1936/76765
Oecobiidae	Oecobius	cellariorum		Oecobiidae_Oecobius_cellariorum	[urn:lsid:nmbe.ch:spidersp:005916]	2.8																	1	China	Chen, X. E. & Gao, J. C. (1990). The Sichuan farmland spiders in China. Sichuan Science and Technology Publishing House, Chengdu, 226 pp.
Oecobiidae	Oecobius	cellariorum		Oecobiidae_Oecobius_cellariorum	[urn:lsid:nmbe.ch:spidersp:005916]	2.6																	1	China	Feng, Z. Q. (1990). Spiders of China in colour. Hunan Science and Technology Publishing House, 256 pp.
Oecobiidae	Oecobius	cellariorum		Oecobiidae_Oecobius_cellariorum	[urn:lsid:nmbe.ch:spidersp:005916]	2.69				1							3.69	1	0.26	0.91	0.82	0.7	1	USA	http://v3.boldsystems.org/pics/UAMIC/2013-05-19-UAM100034255-Oecobius-cellariorum-dorsal%5B16x%5D%2B1369079193.jpg	measured in microscopy image	Sikes, 2013
Oecobiidae	Oecobius	annulipes		Oecobiidae_Oecobius_annulipes	[urn:lsid:nmbe.ch:spidersp:005909]	2.91			0.7	0.98										0.83	0.74		1	Sunland, California, USA	Shear, W. A. (1970). The spider family Oecobiidae in North America, Mexico, and the West Indies. Bulletin of the Museum of Comparative Zoology 140: 129-164.
Oecobiidae	Oecobius	annulipes		Oecobiidae_Oecobius_annulipes	[urn:lsid:nmbe.ch:spidersp:005909]	2																		Algeria	Lucas, H. (1846). Histoire naturelle des animaux articulés. In: Exploration scientifique de l'Algérie pendant les années 1840, 1841, 1842 publiée par ordre du Gouvernement et avec le concours d'une commission académique. Paris, Sciences physiques, Zoologie 1, 89-271.
Oecobiidae	Oecobius	navus		Oecobiidae_Oecobius_navus					0.95	1.15	1	0.47	0.09	0.08	0.06	0.12	3.7	1.28	0.38	0.81	0.76	0.47	1		web resource	measured in macrophotographies of O. navus, scale calibrated by mean body length of O. annulipes	Lissner
Oecobiidae	Uroctea	durandi		Oecobiidae_Uroctea_durandi	[urn:lsid:nmbe.ch:spidersp:005989]				5																Chyzer, C. & Kulczyński, W. (1891). Araneae Hungariae. Tomus I. Academia Scientarum Hungaricae, Budapest, 170 pp., 4 Pls.
Oecobiidae	Uroctea	durandi		Oecobiidae_Uroctea_durandi	[urn:lsid:nmbe.ch:spidersp:005989]	9.5	7	12	4.1	5							16								Le Peru, B. (2011). The spiders of Europe, a synthesis of data: Volume 1 Atypidae to Theridiidae. Mémoires de la Société Linnéenne de Lyon 2: 1-522.
Oecobiidae	Uroctea	durandi		Oecobiidae_Uroctea_durandi	[urn:lsid:nmbe.ch:spidersp:005989]				3.6	3.9			0.16	0.13	0.16	0.12			1.59	1.97	2.33	1.42	1	Monodendri, Greece	https://wiki.arages.de/images/1/13/Uroctea-durandi_GR-Monodendri_10-05_04.jpg	measured in macrophotography images, scale calibrated by mean body length of species	Grabolle, 2011
Oecobiidae	Uroctea	durandi		Oecobiidae_Uroctea_durandi	[urn:lsid:nmbe.ch:spidersp:005989]								0.26	0.17	0.18	0.15	10.78	3.44	1.3	2.2	2.41	1.43	1		http://v3.boldsystems.org/pics/TURAR/04-KADIR-E02%2B1274464472.JPG	measured in microscopy image, scale calibrated by mean body length of species	CBG, 2010
Oecobiidae	Uroctea	durandi		Oecobiidae_Uroctea_durandi	[urn:lsid:nmbe.ch:spidersp:005989]					4.45	3.07	1.16	0.35	0.25	0.26	0.22							1		web resource	measured in macrophotographies, scale calibrated by mean carapace width of species	Lissner
Oecobiidae	Uroctea	quinquenotata		Oecobiidae_Uroctea_quinquenotata	[urn:lsid:nmbe.ch:spidersp:005998]	9	8	10																Petit Namaqualand: Steinkopf, South Africa	Simon, E. (1910). Arachnoidea. Araneae (II.). In: Schultze, L. (ed.) Zoologische und anthropologische Ergebnisse einer Forschungsreise im westlichen und zentralen Südafrika. Denkschriften der Medizinisch-Naturwissenschaftlichen Gesellschaft zu Jena 16: 175-218.	total body length taken as the mean of extreme values
Oonopidae	Ischnothyreus	hamatus		Oonopidae_Ischnothyreus_hamatus	[urn:lsid:nmbe.ch:spidersp:047016]	1.75			0.71	0.62	0.45	0.16	0	0.07	0.05	0.06	1.88	0.54	0.25	0.53	0.36	0.2	1	Upper Brookfield, QLD, Australia	Edward, K. L. & Harvey, M. S. (2014). Australian goblin spiders of the genus Ischnothyreus (Araneae, Oonopidae). Bulletin of the American Museum of Natural History 389: 1-144.	measured in microscopy images from paper, scale calibrated by reported body length of specimen	Edward & Harvey, 2014
Oonopidae	Oonops	procerus		Oonopidae_Oonops_procerus	[urn:lsid:nmbe.ch:spidersp:005040]	1.8																	1	Porquerolles island, France	Simon, E. (1882). Etudes Arachnologiques. 13e Mémoire. XX. Descriptions d'espèces et de genres nouveaux de la famille des Dysderidae. Annales de la Société Entomologique de France (6) 2: 201-240.
Oonopidae	Opopaea	sp	MA140	Oonopidae_Opopaea_sp_Itremo		1.93			0.82	0.69	0.53	0.26	0	0.09	0.07	0.07	1.77	0.53	0.33	0.39	0.34	0.18	1			measured in microscopy images of specimen labelled 'Opopaea sp. Itremo'	Griswold & Alvarez Padilla
Oonopidae	Orchestina	pavesii		Oonopidae_Orchestina_pavesii	[urn:lsid:nmbe.ch:spidersp:005121]	1.12	1.06	1.18																France	Dalmas, R. de (1916). Révision du genre Orchestina E.S., suive de la description de nouvelles espèces du genre Oonops et d'une étude sur les Dictynidae du genre Scotolathys. Annales de la Société Entomologique de France 85: 203-258.
Oonopidae	Orchestina	pavesii		Oonopidae_Orchestina_pavesii	[urn:lsid:nmbe.ch:spidersp:005121]	1.25																	1		Simon, E. (1873). Aranéides nouveaux ou peu connus du midi de l'Europe. (2e mémoire). Mémoires de la Société Royale des Sciences de Liège (2) 5: 187-351.
Oonopidae	Orchestina	sp	SP91	Oonopidae_Orchestina_sp_Otamendi		1.21			0.57	0.45	0.36	0.21	0	0.05	0.05	0.05	1.63	0.47	0.16	0.4	0.38	0.22	1			measured in microscopy images of specimen labelled 'Orchestina sp. Otamendi'	Ramirez & Izquierdo
Oonopidae	Scaphiella	septella		Oonopidae_Scaphiella_septella	[urn:lsid:nmbe.ch:spidersp:005161]	1.63			0.55	0.42	0.21												1	Virgin Gorda, British Virgin Islands	Chickering, A. M. (1968). The genus Scaphiella (Araneae, Oonopidae) in Central America and the West Indies. Psyche, Cambridge 75: 135-156.
Oonopidae	Scaphiella	septella		Oonopidae_Scaphiella_septella	[urn:lsid:nmbe.ch:spidersp:005161]	1.46			0.558	0.415	0.296	0.143	0	0.045	0.03	0.033		0.335					1	Virgin Gorda, British Virgin Islands	Platnick, N. I. & Dupérré, N. (2010). The goblin spider genus Scaphiella (Araneae, Oonopidae). Bulletin of the American Museum of Natural History 332: 1-156.	measured in microscopy images of paper, scale calibrated with reported total body length	Platnick & Dupérré, 2010a
Oonopidae	Stenoonops	luquillo		Oonopidae_Stenoonops_luquillo	[urn:lsid:nmbe.ch:spidersp:043369]	1.96			0.72	0.48	0.38	0.21	0	0.059	0.039	0.04	1.424	0.44	0.262	0.268	0.28	0.174	1	Cabeza de Perro Island, Puerto Rico	Platnick, N. I. & Dupérré, N. (2010). The goblin spider genera Stenoonops and Australoonops (Araneae, Oonopidae), with notes on related taxa. Bulletin of the American Museum of Natural History 340: 1-111.	measured in microscopy images of paper, scale calibrated with reported total body length	Platnick & Dupérré, 2010b
Oonopidae	Triaeris	stenaspis		Oonopidae_Triaeris_stenaspis	[urn:lsid:nmbe.ch:spidersp:005213]	1.7																	3	Soledad, Cuba	Bryant, E. B. (1940). Cuban spiders in the Museum of Comparative Zoology. Bulletin of the Museum of Comparative Zoology 86: 247-532.
Oonopidae	Triaeris	stenaspis		Oonopidae_Triaeris_stenaspis	[urn:lsid:nmbe.ch:spidersp:005213]	1.7			0.7	0.52							1.61	0.47	0.31	0.36	0.31	0.16	5	Cueva de Yaxchilan, Rio Usumacinta, Guatemala	Brignoli, P. M. (1974). Notes on spiders, mainly cave-dwelling, of southern Mexico and Guatemala (Araneae). Quaderno, Accademia Nazionale dei Lincei 171(2): 195-238.
Oonopidae	Triaeris	stenaspis		Oonopidae_Triaeris_stenaspis	[urn:lsid:nmbe.ch:spidersp:005213]	1.574			0.683	0.55	0.46	0.288	0	0.046	0.046	0.048	1.651	0.494	0.323	0.361	0.309	0.164	1	Everglades National Park, FL, USA	Platnick, N. I., Dupérré, N., Ubick, D. & Fannes, W. (2012). Got males? The enigmatic goblin spider genus Triaeris (Araneae, Oonopidae). American Museum Novitates 3756: 1-36.	measured in microscopy images from paper	Platnick et al., 2012
Oonopidae	Triaeris	stenaspis		Oonopidae_Triaeris_stenaspis	[urn:lsid:nmbe.ch:spidersp:005213]	1.628			0.67	0.54	0.428	0.262						0.378	0.303	0.311			1	Greenhouse, Botanical Garden of the Masaryk University, Brno, Czech Republik	Korenko, S., Řezáč, M. & Pekár, S. (2007). Spiders (Araneae) of the family Oonopidae in the Czech Republic. Arachnologische Mitteilungen 34: 6-8.	measured in microscopy images from paper	Korenko et al., 2007
Orsolobidae	Afrilobus	australis		Orsolobidae_Afrilobus_australis	[urn:lsid:nmbe.ch:spidersp:005243]	3.43			1.34	1.11		0.52	0	0.108333	0.13	0.119167	4.55	1.23	0.62	1.04	1.06	0.6	1	Diepwalle, Knysna Forest, Cape Province, South Africa	Griswold, C. E. & Platnick, N. I. (1987). On the first African spiders of the family Orsolobidae (Araneae, Dysderidae). American Museum Novitates 2892: 1-14.
Orsolobidae	Mallecolobus	sanus		Orsolobidae_Mallecolobus_sanus	[urn:lsid:nmbe.ch:spidersp:005290]	5.43			2.56	1.69		0.91					7.57	2.25	0.86	1.9	1.93	0.63	1	pine forest 6 km south of San Pedro, Concepcion, Chile	Forster, R. R. & Platnick, N. I. (1985). A review of the austral spider family Orsolobidae (Arachnida, Araneae), with notes on the superfamily Dysderoidea. Bulletin of the American Museum of Natural History 181: 1-230.
Orsolobidae	Orsolobus	montt		Orsolobidae_Orsolobus_montt	[urn:lsid:nmbe.ch:spidersp:005300]	4.68			1.93	1.37							6.07	1.72	0.65	1.53	1.56	0.61	1	Rio Blanco, Puerto Montt, Chile	Forster, R. R. & Platnick, N. I. (1985). A review of the austral spider family Orsolobidae (Arachnida, Araneae), with notes on the superfamily Dysderoidea. Bulletin of the American Museum of Natural History 181: 1-230.
Orsolobidae	Orsolobus	montt		Orsolobidae_Orsolobus_montt	[urn:lsid:nmbe.ch:spidersp:005300]				1.98	1.45	1.33	0.81	0	0.15	0.15	0.14	6.32	1.73	0.79	1.57	1.62	0.61	1			measured in microscopy images of O. pucara	Ramirez & Izquierdo
Orsolobidae	Osornolobus	sp	SP8	Orsolobidae_Osornolobus_sp_Contulmo		2.74			1.21	1	0.69	0.48	0	0.09	0.09	0.07	3.81	0.96	0.52	0.99	0.91	0.43	1			measured in microscopy images of specimen labelled 'Osornolobus sp. Contulmo 1'	Ramirez & Izquierdo
Orsolobidae	Subantarctia	dugdalei		Orsolobidae_Subantarctia_dugdalei	[urn:lsid:nmbe.ch:spidersp:005333]	4.179			1.785	1.275							3.979	1.169	0.49	0.896	0.934	0.49	1	Deans Bush, Christchurch, Canterbury, South Island, New Zealand	Forster, R. R. (1956). New Zealand spiders of the family Oonopidae. Records of the Canterbury Museum 7: 89-169.	total body length calculated by sum of prosoma and opisthosoma
Orsolobidae	Tasmanoonops	sp	MR690	Orsolobidae_Tasmanoonops_sp_MR690		4.51			1.97	1.66	1.15	0.77	0	0.14	0.15	0.17	6.157	1.75	0.89	1.42	1.475	0.621	1			measured in microscopy images	Ramirez & Izquierdo
Oxyopidae	Hamataliwa	kulczynskii		Oxyopidae_Hamataliwa_kulczynskii	[urn:lsid:nmbe.ch:spidersp:019866]	6			3														1	Kibonoto, zone des cultures	Lessert, R. de (1915). Araignées du Kilimandjaro et du Merou. 1. Oxyopidae et Agelenidae. (Resultats scientifiques de la Mission zoologique suedoise au Kilimandjaro, au Merou, etc. (1905-1906) sous la direction du prof. Dr Yngve Sjosted). Revue Suisse de Zoologie 23: 439-533.
Oxyopidae	Oxyopes	salticus		Oxyopidae_Oxyopes_salticus	[urn:lsid:nmbe.ch:spidersp:020111]	3.81			2.54	2.117							9.525						1		Blackwall, J. (1862). Descriptions of newly discovered spiders captured in Rio de Janeiro, by John Gray and the Rev. Hamlet Clark [part]. Annals and Magazine of Natural History (3) 10: 348-360.	total length taken from average of extreme values
Oxyopidae	Oxyopes	salticus		Oxyopidae_Oxyopes_salticus	[urn:lsid:nmbe.ch:spidersp:020111]	5.69			2.4	1.78														USA	Dondale, C. D. & Redner, J. H. (1990). The insects and arachnids of Canada, Part 17. The wolf spiders, nurseryweb spiders, and lynx spiders of Canada and Alaska, Araneae: Lycosidae, Pisauridae, and Oxyopidae. Research Branch Agriculture Canada Publication 1856: 1-383.
Oxyopidae	Oxyopes	salticus		Oxyopidae_Oxyopes_salticus	[urn:lsid:nmbe.ch:spidersp:020111]	6.2											8.8	2.4			2.2	1.2	1	Argentina	Mello-Leitão, C. F. de (1941). Las arañas de Córdoba, La Rioja, Catamarca, Tucumán, Salta y Jujuy colectadas por los Profesores Birabén. Revista del Museo de La Plata (N.S., Zool.) 2: 99-198
Oxyopidae	Oxyopes	salticus		Oxyopidae_Oxyopes_salticus	[urn:lsid:nmbe.ch:spidersp:020111]	5.3			2.32	1.89	1.5	0.7	0.09	0.18	0.14	0.15	5.77	1.52	0.6	1.35	1.76	0.54	1	Mill Hollow, Logan Canyon, Cache County, Utah, USA	https://www.morphbank.net/Browse/ByImage/?tsn=999009121	measured in microscopy images	Sierwald, 2008
Oxyopidae	Peucetia	viridans		Oxyopidae_Peucetia_viridans	[urn:lsid:nmbe.ch:spidersp:020215]	11			4.7	3.2													1	Mexico	Keyserling, E. (1877). Ueber amerikanische Spinnenarten der Unterordnung Citigradae. Verhandlungen der Kaiserlich-Königlichen Zoologisch-Botanischen Gesellschaft in Wien 26: 609-708
Oxyopidae	Peucetia	viridans		Oxyopidae_Peucetia_viridans	[urn:lsid:nmbe.ch:spidersp:020215]	8.5			3.23	2.72							16.32	4.42			4.08	2.38			Petrunkevitch, A. (1925). Arachnida from Panama. Transactions of the Connecticut Academy of Arts and Sciences 27: 51-248.
Oxyopidae	Peucetia	viridans		Oxyopidae_Peucetia_viridans	[urn:lsid:nmbe.ch:spidersp:020215]	11.8			4.84	2.99	2.75	3.54	0.1	0.24	0.22	0.2	24.04	6.6	1.84	6.56	6.56	2.48	1	Mill Hollow, Logan Canyon, Cache County, Utah, USA	https://www.morphbank.net/Browse/ByImage/?tsn=999008775	measured in microscopy images	Sierwald, 2008
Oxyopidae	Tapinillus	longipes		Oxyopidae_Tapinillus_longipes	[urn:lsid:nmbe.ch:spidersp:020227]	10																		French Guiana	Taczanowski, L. (1872). Les aranéides de la Guyane française. Horae Societatis Entomologicae Rossicae 9: 64-112.
Oxyopidae	Tapinillus	longipes		Oxyopidae_Tapinillus_longipes	[urn:lsid:nmbe.ch:spidersp:020227]	9			3	2.6	1.22	1.22	0.13	0.4			19.31	5.83	1.38	4.66	5	2.44	1	Brazil: Minas Gerais: Poços de Caldas (Morro do Ferro)	Garcia-Neto, L. N. (1989). Uma espécie nova de Peucetia Thorell, 1869 do Brasil (Araneae, Oxyopidae). Iheringia (Zool.) 69: 117-121.
Oxyopidae	Tapinillus	longipes		Oxyopidae_Tapinillus_longipes	[urn:lsid:nmbe.ch:spidersp:020227]	8.71	8.39	10.09	3.24	2.53			0.09	0.31	0.21	0.2				5.06			19	Colombia: Guaviare: San José del Guaviare	Martínez-Torres, D. & Galvis, W. (2018). First record of the genus Tapinillus Simon from Colombia, with a new synonym of T. caldensis García-Neto (Araneae: Oxyopidae). Revista Ibérica de Aracnología 32: 105-109.
Oxyopidae	Tapinillus	longipes		Oxyopidae_Tapinillus_longipes	[urn:lsid:nmbe.ch:spidersp:020227]				3.06	2.31	1.86	1.41											1	Colombia: Meta: Restrepo, Caney Alto, alrededores Río Caney	Martínez-Torres, D. & Galvis, W. (2018). First record of the genus Tapinillus Simon from Colombia, with a new synonym of T. caldensis García-Neto (Araneae: Oxyopidae). Revista Ibérica de Aracnología 32: 105-109.	measured in microscopy images from paper; scale calibrated by mean body length of species as scale bar seems to be erroneous (does not match body length given in the text)	Martínez-Torres & Galvis, 2018
Pacullidae	Lamania	kraui		Pacullidae_Lamania_kraui	[urn:lsid:nmbe.ch:spidersp:004157]	4.1			1.62	1.13													1	Krau Reserve, Pahang, Tamerloh District, Malaysia	Shear, W. A. (1978). Taxonomic notes on the armored spiders of the families Tetrablemmidae and Pacullidae. American Museum Novitates 2650: 1-46.
Pacullidae	Paculla	negara		Pacullidae_Paculla_negara	[urn:lsid:nmbe.ch:spidersp:004171]	3.9			1.9	1.47	0.85						7.54	2.32	0.59	2.16	1.62	0.85	1	Malaysia, Tehan, Taman. Negara, hill near Kampsong	Lehtinen, P. T. (1981). Spiders of the Oriental-Australian region. III. Tetrablemmidae, with a world revision. Acta Zoologica Fennica 162: 1-151.
Pacullidae	Perania	nasuta		Pacullidae_Perania_nasuta	[urn:lsid:nmbe.ch:spidersp:004183]	8.3	7.6	9	3.85	2.45			0	0.27	0.235	0.23	11.9	3.6	1.4	3.3	2.4	1.2	5	Malaysia, Selangor, Templer Park, Hutan Simpang	Schwendinger, P. J. (1989). On three new armoured spiders (Araneae: Tetrablemmidae, Pacullinae) from Indonesia and Thailand. Revue Suisse de Zoologie 96: 571-582.
Pacullidae	Perania	nasuta		Pacullidae_Perania_nasuta	[urn:lsid:nmbe.ch:spidersp:004183]	8.84			4.65	2.73	2.57	1.23	0	0.21	0.21	0.22	12.3	3.69	1.28	3.5	2.61	1.22	1	Doi Inthanon NP, nr. intersect. rd. to Mae Chaem and checkpoint, wet primary forest, Chiang Mai Prov., Thailand	https://www.morphbank.net/Browse/ByImage/?tsn=999009293	measured in microscopy images	Ramirez, 2004
Palpimanidae	Ikuma	squamata		Palpimanidae_Ikuma_squamata	[urn:lsid:nmbe.ch:spidersp:005541]	5.5			2.3														1	Ikuma River, South Ovamboland, Namibia	Lawrence, R. F. (1938). Transvaal Museum Expedition to South-West Africa and Little Namaqualand, May to August 1937. Spiders. Annals of the Transvaal Museum 19: 215-226.
Palpimanidae	Notiothops	noxiosus		Palpimanidae_Notiothops_noxiosus	[urn:lsid:nmbe.ch:spidersp:005548]	5.41			2.08	1.55								1.28					1	Petorca, Region V (Valparaiso), Chile	Platnick, N. I., Grismado, C. J. & Ramírez, M. J. (1999). On the genera of the spider subfamily Otiothopinae (Araneae, Palpimanidae). American Museum Novitates 3257: 1-25.
Palpimanidae	Otiothops	birabeni		Palpimanidae_Otiothops_birabeni	[urn:lsid:nmbe.ch:spidersp:005553]	5.4											5	1.8	1.2	1	0.5	0.5	1	Aguapey, Corrientes, Argentina	Mello-Leitão, C. F. de (1945). Arañas de Misiones, Corrientes y Entre Ríos. Revista del Museo de La Plata (N.S., Zool.) 4: 213-302.
Palpimanidae	Otiothops	birabeni		Palpimanidae_Otiothops_birabeni	[urn:lsid:nmbe.ch:spidersp:005553]	5.55	5.1	6	2.4	1.7								1.6					1		Brescovit, A. D. & Bonaldo, A. B. (1993). On the genus Otiothops in Brazil (Araneae, Palpimanidae). Bulletin de l'Institut Royal des Sciences Naturelles de Belgique (Ent.) 63: 47-50	total length, carapace length, carapace width taken from average of extreme values
Palpimanidae	Otiothops	birabeni		Palpimanidae_Otiothops_birabeni	[urn:lsid:nmbe.ch:spidersp:005553]	5.45			2.1	1.48	1.31	0.68	0.13	0.11	0.13	0.11	4.43	1.53	1.25	0.98	0.37	0.3	1	Arroyo Gualeyán y RN 14, cerca de Gualeguaychú, Entre Ríos, Argentina	https://www.morphbank.net/Browse/ByImage/?tsn=999009224	measured in microscopy images	Ramirez, 2010
Palpimanidae	Palpimanus	gibbulus		Palpimanidae_Palpimanus_gibbulus	[urn:lsid:nmbe.ch:spidersp:005590]	7.78	6.96	8.6	3.2	2.47										1.45			2	Soportujar, Granada, Andalucia, Spain	Macías-Hernández, N., Ramos, C., Domènech, M., Febles, S., Santos, I., Arnedo, M., Borges, P., Emerson, B. & Cardoso, P. (2020). A database of functional traits for spiders from native forests of the Iberian Peninsula and Macaronesia. Biodiversity Data Journal 8: e49159.
Palpimanidae	Palpimanus	gibbulus		Palpimanidae_Palpimanus_gibbulus	[urn:lsid:nmbe.ch:spidersp:005590]	7			3.11	2.44	2.65		0.1	0.07	0.1	0.07	6.76	2.14	1.77	1.51	0.94	0.4	1	Uri, Sardinia	https://wiki.arages.de/images/5/59/Palpimanus_gibbulus_w_7mm_la_Sardinien_SCanu.jpg	measured in macrophotography images, scale calibrated by body length of specimen	Canu, 2013
Palpimanidae	Palpimanus	gibbulus		Palpimanidae_Palpimanus_gibbulus	[urn:lsid:nmbe.ch:spidersp:005590]					2.455	2.52	1.17	0.18	0.11									1		web resource	measured in macrophotography, scale calibrated by mean carapace width of species
Palpimanidae	Palpimanus	transvaalicus		Palpimanidae_Palpimanus_transvaalicus	[urn:lsid:nmbe.ch:spidersp:005612]	10																	1	South Africa	Simon, E. (1893). Études arachnologiques. 25e Mémoire. XL. Descriptions d'espèces et de genres nouveaux de l'ordre des Araneae. Annales de la Société Entomologique de France 62: 299-330.
Palpimanidae	Palpimanus	transvaalicus		Palpimanidae_Palpimanus_transvaalicus	[urn:lsid:nmbe.ch:spidersp:005612]	10.37			5.08	3.81	3.27	1.41	0.32	0.18	0.19	0.17	9.22	3.2	2.38	2.09	0.87	0.68	1	Ndumo Game Reserve SW shore of Banzi Pan, South Africa	https://www.morphbank.net/Browse/ByImage/?tsn=999009321	measured in microscopy images	Ramirez, 2010
Palpimanidae	Sarascelis	chaperi		Palpimanidae_Sarascelis_chaperi	[urn:lsid:nmbe.ch:spidersp:005617]	7																	1		Simon, E. (1887). Etudes arachnologiques. 19e Mémoire. XXVII. Arachnides recueillis à Assinie (Afrique occidentale) par MM. Chaper et Alluaud. Annales de la Société Entomologique de France (6) 7: 261-276.
Palpimanidae	Sarascelis	chaperi		Palpimanidae_Sarascelis_chaperi	[urn:lsid:nmbe.ch:spidersp:005617]	6.97			3.19	2.11	1.89	0.97	0.2	0.1	0.12	0.09	5.59	1.78	1.58	1.16	0.51	0.56	1	19km S of Bambadinca. Wet Savannah, with marginal secondary rainforest, Guinea Bissau	https://www.morphbank.net/Browse/ByImage/?tsn=999009310	measured in microscopy images	Ramirez, 2010
Palpimanidae	Scelidocteus	ochreatus		Palpimanidae_Scelidocteus_ochreatus	[urn:lsid:nmbe.ch:spidersp:005627]	4																	1	Bolama, Guinea-Bissau	Simon, E. (1907). Arachnides recueillis par L. Fea sur la côte occidentale d'Afrique. 1re partie. Annali del Museo Civico di Storia Naturale di Genova (3) 3: 218-323.
Paratropididae	Paratropis	elicioi		Paratropididae_Paratropis_elicioi	[urn:lsid:nmbe.ch:spidersp:048135]	11.5			5	4.5							12.6						1	Ecuador, Cotopaxi Province, Otonga Biological Reserve	Dupérré, N. (2015). Description of the first visually cryptic species of Paratropis (Araneae: Paratropididae) from Ecuador. Journal of Arachnology 43(3): 327-330.
Paratropididae	Paratropis	elicioi		Paratropididae_Paratropis_elicioi	[urn:lsid:nmbe.ch:spidersp:048135]	18.5			7.2	7.1		4	0.35	0.38	0.28	0.33	19.9	6	3.2	5	4	1.7	1	Colombia, Nariño, Barbacoas, Altaquer, Reserva Natural Río Ñambí	Perafán, C., Galvis, W. & Pérez-Miles, F. (2019). The first Paratropididae (Araneae, Mygalomorphae) from Colombia: new genus, species and records. ZooKeys 830: 1-31.
Penestomidae	Penestomus	egazini		Penestomidae_Penestomus_egazini	[urn:lsid:nmbe.ch:spidersp:043353]	4.6			1.75	1.3							2.6	0.8	0.46	0.51	0.54	0.29	1	Grahamstown Municipal Caravan Park, Eastern Cape, South Africa	Miller, J. A., Griswold, C. E. & Haddad, C. R. (2010). Taxonomic revision of the spider family Penestomidae (Araneae, Entelegynae). Zootaxa 2534: 1-36.
Penestomidae	Penestomus	egazini		Penestomidae_Penestomus_egazini	[urn:lsid:nmbe.ch:spidersp:043353]				2.12	1.36	0.92	0.82	0.06	0.11	0.05	0.1	2.65	0.78	0.46	0.57	0.53	0.31	1			measured in microscopy images of aff. specimen 'Penestomus sp. Grahamstown'	Griswold & Ledford
Periegopidae	Periegops	australia		Periegopidae_Periegops_australia	[urn:lsid:nmbe.ch:spidersp:002915]	6.55			3.76	2.13							8.91	2.44	0.67	2.38	2.32	1.1	1	Kroombit Tops (Beauty Spot 98), S.E. Queensland, Australia	Forster, R. R. (1995). The Australasian spider family Periegopidae Simon, 1893 (Araneae: Sicarioidea). Records of the Western Australian Museum, Supplement 52: 91-105.
Periegopidae	Periegops	suteri		Periegopidae_Periegops_suteri	[urn:lsid:nmbe.ch:spidersp:002916]	7.7			3.97	2.31													1	Kaituna Valley, Banks Peninsula, South Island, New Zealand	Forster, R. R. (1995). The Australasian spider family Periegopidae Simon, 1893 (Araneae: Sicarioidea). Records of the Western Australian Museum, Supplement 52: 91-105.
Periegopidae	Periegops	suteri		Periegopidae_Periegops_suteri	[urn:lsid:nmbe.ch:spidersp:002916]	7.92	6.8	9.3	3.82	2.6	1.71						8.87	2.72	0.98	2.15	2.17	0.85	11	Kennedys Bush Reserve, New Zealand	Vink, C., Dupérré, N. & Malumbres-Olarte, J. (2013). Periegopidae (Arachnida: Araneae). Fauna of New Zealand 70: 1-35.
Periegopidae	Periegops	suteri		Periegopidae_Periegops_suteri	[urn:lsid:nmbe.ch:spidersp:002916]	8.48			4.04	2.7	2.02	1.73	0.12	0.1	0	0.14	9.31	2.78	1.06	2.27	2.32	0.88	1	Hinewai Reserve, nr "Big Beech", Banks Peninsula, South Island, New Zealand	https://www.morphbank.net/Browse/ByImage/?tsn=999008919	measured in microscopy images	Ramirez, 2010
Philodromidae	Pagiopalus	nigriventris		Philodromidae_Pagiopalus_nigriventris	[urn:lsid:nmbe.ch:spidersp:029713]	4.29			1.89	2	0.59						6.59	1.89	0.92	1.53	1.36	0.89	1	Hawaii, USA	Suman, T. W. (1971). Spiders of the family Thomisidae in Hawaii. Pacific Insects 12: 773-864.	total length calculated by adding opisthosoma and carapace length
Philodromidae	Pagiopalus	nigriventris		Philodromidae_Pagiopalus_nigriventris	[urn:lsid:nmbe.ch:spidersp:029713]	5																			Suman, T. W. (1971). Spiders of the family Thomisidae in Hawaii. Pacific Insects 12: 773-864.
Philodromidae	Pedinopistha	stigmatica		Philodromidae_Pedinopistha_stigmatica	[urn:lsid:nmbe.ch:spidersp:029723]	5.83			2.66	2.5	0.5						8.23	2.33	1.23	2.07	1.53	1.07	1	Kauai, Hawaii, USA	Suman, T. W. (1971). Spiders of the family Thomisidae in Hawaii. Pacific Insects 12: 773-864.	total length calculated by adding opisthosoma and carapace length
Philodromidae	Pedinopistha	stigmatica		Philodromidae_Pedinopistha_stigmatica	[urn:lsid:nmbe.ch:spidersp:029723]	15	7	8															1		Simon, E. (1900). Arachnida. In: Sharp, D. (ed.) Fauna Hawaiiensis, or the zoology of the Sandwich Isles: being results of the explorations instituted by the Royal Society of London promoting natural knowledge and the British Association for the Advancement of Science. Volume II, Part V. University Press, Cambridge, pp. 443-519, pl. 15-21.	total length taken from average of extreme values
Philodromidae	Petrichus	sp	MR696	Philodromidae_Petrichus_sp_Ne-LuanCoipolauquen		4.91			2.06	2.04	1.64	0.83	0.07	0.12	0.11	0.13	5.52	1.63	0.79	1.2	1.05	0.85	1			measured in in microscopy images of specimen labelled 'Petrichus sp. Ne-Luan Coipolauquen'	Ramirez & Grismado
Philodromidae	Philodromus	aureolus		Philodromidae_Philodromus_aureolus	[urn:lsid:nmbe.ch:spidersp:029754]	5.7			2.1																Brændegaard, J. (1972). Edderkopper eller spindlere II. Danmarks Fauna 80: 1-231.
Philodromidae	Philodromus	aureolus		Philodromidae_Philodromus_aureolus	[urn:lsid:nmbe.ch:spidersp:029754]	5.5	5	6																USA	Kaston, B. J. (1948). Spiders of Connecticut. Bulletin of the Connecticut State Geological and Natural History Survey 70: 1-874.	total length taken from average of extreme values
Philodromidae	Philodromus	aureolus		Philodromidae_Philodromus_aureolus	[urn:lsid:nmbe.ch:spidersp:029754]	6.44	5.56	7.31															1	Korea	Kim, J. P. & Jung, J. Y. (2001). A revisional study of the spider family Philodromidae O.P.-Cambridge, 1871 (Arachnida: Araneae) from Korea. Korean Arachnology 17: 185-222.	total length taken from average of extreme values
Philodromidae	Philodromus	aureolus		Philodromidae_Philodromus_aureolus	[urn:lsid:nmbe.ch:spidersp:029754]							0.73											1			measured in microscopy images	Ramirez
Philodromidae	Philodromus	aureolus		Philodromidae_Philodromus_aureolus	[urn:lsid:nmbe.ch:spidersp:029754]				1.9	1.98			0.07	0.08	0.06	0.08	8.43	2.42	1.02	1.99	1.78	1.22	1	Germany	https://wiki.arages.de/images/d/df/IMG_3081.jpg; https://wiki.arages.de/images/6/60/Philodromus_aureolus_Augen.jpg	measured in macrophotography and microscopy images, scale calibrated by mean body length or carapace width of species	Gabriel, 2012; Lemke, 2012
Philodromidae	Philodromus	aureolus		Philodromidae_Philodromus_aureolus	[urn:lsid:nmbe.ch:spidersp:029754]	5.32	5	5.63	2.08	1.98										1.65			5	Spain	Macías-Hernández, N., Ramos, C., Domènech, M., Febles, S., Santos, I., Arnedo, M., Borges, P., Emerson, B. & Cardoso, P. (2020). A database of functional traits for spiders from native forests of the Iberian Peninsula and Macaronesia. Biodiversity Data Journal 8: e49159.
Philodromidae	Philodromus	aureolus		Philodromidae_Philodromus_aureolus	[urn:lsid:nmbe.ch:spidersp:029754]					1.98	1.66	0.67	0.08	0.12	0.06	0.1							1		Web resource, Wikipedia Commons	measured in macrophotography, scale calibrated by mean carapace width of species
Philodromidae	Thanatus	formicinus		Philodromidae_Thanatus_formicinus	[urn:lsid:nmbe.ch:spidersp:030012]	7.25	6.5	8																	Azheganova, N. S. (1968). Kratkii opredelitel' paukov (Aranei) lesnoi i lesostepnoi zony SSSR. Akademia Nauk SSSR, pp. 1-149.	total length taken from average of extreme values
Philodromidae	Thanatus	formicinus		Philodromidae_Thanatus_formicinus	[urn:lsid:nmbe.ch:spidersp:030012]	8			3	2.79															Dondale, C. D., Turnbull, A. L. & Redner, J. H. (1964). Revision of the Nearctic species of Thanatus C. L. Koch (Araneae: Thomisidae). The Canadian Entomologist 96: 636-656.
Philodromidae	Thanatus	formicinus		Philodromidae_Thanatus_formicinus	[urn:lsid:nmbe.ch:spidersp:030012]	7	6	8	4															Massachusetts, Connecticut, USA	Emerton, J. H. (1892). New England spiders of the family Thomisidae. Transactions of the Connecticut Academy of Arts and Sciences 8: 359-381.	total length taken from average of extreme values
Philodromidae	Thanatus	formicinus		Philodromidae_Thanatus_formicinus	[urn:lsid:nmbe.ch:spidersp:030012]	10.77			3.57	3.44	2.35	1.31	0.1	0.13	0.09	0.12	10.69	3.16	1.6	2.48	2	1.45	1			measured in microscopy images	Ramirez & Grismado
Philodromidae	Thanatus	formicinus		Philodromidae_Thanatus_formicinus	[urn:lsid:nmbe.ch:spidersp:030012]				2.66	2.5							8.63	2.65	1.25	1.93	1.53	1.27	1		http://v3.boldsystems.org/pics/JSYKA/yukin-187%2B1274445938.jpg	measured in microscopy image	CBC, 2010
Philodromidae	Thanatus	schubotzi		Philodromidae_Thanatus_schubotzi	[urn:lsid:nmbe.ch:spidersp:030062]	5																	1	Kwidschwi Island, Kiwu-Lake	Strand, E. (1913). Arachnida. I. In: Schubotz, H. (ed.) Wissenschaftliche Ergebnisse der Deutschen Zentral-Afrika-Expedition 1907-1908, unter Führung Adolf Friedrichs, Herzogs zu Mecklenburg. Klinkhardt & Biermann, Leipzig. 4(Zool. 2), 325-474.
Philodromidae	Tibellus	chamberlini		Philodromidae_Tibellus_chamberlini	[urn:lsid:nmbe.ch:spidersp:030085]	9.6			3.3	2.5							12.47	3.7	1.55	3.2	2.5	1.52	1		Gertsch, W. J. (1933). Notes on American spiders of the family Thomisidae. American Museum Novitates 593: 1-22.
Philodromidae	Tibellus	chamberlini		Philodromidae_Tibellus_chamberlini	[urn:lsid:nmbe.ch:spidersp:030085]	10.5			3.15	2.38															Dondale, C. D. & Redner, J. H. (1978). The insects and arachnids of Canada, Part 5. The crab spiders of Canada and Alaska, Araneae: Philodromidae and Thomisidae. Research Branch Agriculture Canada Publication 1663: 1-255.
Philodromidae	Tibellus	chamberlini		Philodromidae_Tibellus_chamberlini	[urn:lsid:nmbe.ch:spidersp:030085]	11																	1	Zion National Park	Schick, R. X. (1965). The crab spiders of California (Araneae, Thomisidae). Bulletin of the American Museum of Natural History 129: 1-180.
Philodromidae	Tibellus	chamberlini		Philodromidae_Tibellus_chamberlini	[urn:lsid:nmbe.ch:spidersp:030085]				2.07		0.95		0.05	0.07	0.05	0.08		2.57			1.84	0.85	1		http://v3.boldsystems.org/pics/BBUSS/CCDB-05294-B05%2B1262118276.JPG	measured in microscopy image	Blagoev, 2009
Philodromidae	Tibellus	oblongus		Philodromidae_Tibellus_oblongus	[urn:lsid:nmbe.ch:spidersp:030106]	9.5	7.5	11.5															1		Azheganova, N. S. (1968). Kratkii opredelitel' paukov (Aranei) lesnoi i lesostepnoi zony SSSR. Akademia Nauk SSSR, pp. 1-149	total length taken from average of extreme values
Philodromidae	Tibellus	oblongus		Philodromidae_Tibellus_oblongus	[urn:lsid:nmbe.ch:spidersp:030106]	8	7	9																	Kaston, B. J. (1948). Spiders of Connecticut. Bulletin of the Connecticut State Geological and Natural History Survey 70: 1-874.	several; total length taken from average of extreme values
Philodromidae	Tibellus	oblongus		Philodromidae_Tibellus_oblongus	[urn:lsid:nmbe.ch:spidersp:030106]	8																	1	Korea	Kim, J. P. & Jung, J. Y. (2001). A revisional study of the spider family Philodromidae O.P.-Cambridge, 1871 (Arachnida: Araneae) from Korea. Korean Arachnology 17: 185-222.
Philodromidae	Tibellus	oblongus		Philodromidae_Tibellus_oblongus	[urn:lsid:nmbe.ch:spidersp:030106]	9.45			3.05	2.41	1.69	0.83	0.07	0.08	0.09	0.09	10.83	3.5	1.27	2.86	2.04	1.16	1			measured in microscopy images	Ramirez & Grismado
Philodromidae	Tibellus	oblongus		Philodromidae_Tibellus_oblongus	[urn:lsid:nmbe.ch:spidersp:030106]	8.36	6.96	9.93	3	2.28										2.45			5	La Quesera, Ciudad Real, Castilla-La Mancha	Macías-Hernández, N., Ramos, C., Domènech, M., Febles, S., Santos, I., Arnedo, M., Borges, P., Emerson, B. & Cardoso, P. (2020). A database of functional traits for spiders from native forests of the Iberian Peninsula and Macaronesia. Biodiversity Data Journal 8: e49159.
Philodromidae	Titanebo	mexicanus		Philodromidae_Titanebo_mexicanus	[urn:lsid:nmbe.ch:spidersp:029680]	4																			Schick, R. X. (1965). The crab spiders of California (Araneae, Thomisidae). Bulletin of the American Museum of Natural History 129: 1-180.
Philodromidae	Titanebo	mexicanus		Philodromidae_Titanebo_mexicanus	[urn:lsid:nmbe.ch:spidersp:029680]	4			1.6	1.7													1		Bryant, E. B. (1933). New and little known spiders from the United States. Bulletin of the Museum of Comparative Zoology 74: 171-193.
Philodromidae	Titanebo	mexicanus		Philodromidae_Titanebo_mexicanus	[urn:lsid:nmbe.ch:spidersp:029680]	4			1.5	1.5								1.8					1	Hermosillo, Mexico	Banks, N. (1898). Arachnida from Baja California and other parts of Mexico. Proceedings of the California Academy of Sciences (3) 1: 205-309.
Philodromidae	Titanebo	mexicanus		Philodromidae_Titanebo_mexicanus	[urn:lsid:nmbe.ch:spidersp:029680]	3.52			1.57	1.54	1.05	0.47	0.11	0.1	0.07	0.09	6.25	1.84	0.75	1.61	1.27	0.78	1			measured in microscopy images	Ramirez & Favre
Pholcidae	Artema	atlanta		Pholcidae_Artema_atlanta	[urn:lsid:nmbe.ch:spidersp:003327]	7.94			3.63	3.62							48.26						1	Brasil	Blackwall, J. (1858). Characters of a new genus and description of three recently discovered species of Araneida. Annals and Magazine of Natural History (3) 2: 331-335.
Pholcidae	Artema	atlanta		Pholcidae_Artema_atlanta	[urn:lsid:nmbe.ch:spidersp:003327]	10			4.3	4.25							58	15	1.8	16	21.7	3.5	1	Tucson	Brignoli, P. M. (1981). Studies on the Pholcidae, I. Notes on the genera Artema and Physocyclus (Araneae). Bulletin of the American Museum of Natural History 170: 90-100.
Pholcidae	Artema	atlanta		Pholcidae_Artema_atlanta	[urn:lsid:nmbe.ch:spidersp:003327]	8																	1	Lahore, Pakistan	Dyal, S. (1935). Fauna of Lahore. 4.--Spiders of Lahore. Bulletin of the Department of Zoology of the Panjab University 1: 119-252, pl. 11-17.
Pholcidae	Artema	atlanta		Pholcidae_Artema_atlanta	[urn:lsid:nmbe.ch:spidersp:003327]				3.24		2.47	1.03						10.69					1		https://wiki.arages.de/images/3/3c/Artema_atlanta_DSC_0883.jpg	measured in macrophotography image, scale calibrated by mean body length of species	Ackermann, 2015
Pholcidae	Artema	atlanta		Pholcidae_Artema_atlanta	[urn:lsid:nmbe.ch:spidersp:003327]				4.04									16.25	2.14	17.61			1		http://v3.boldsystems.org/pics/INVWI/BIOUG31826-A11%2B1494870530.jpg	measured in microscopy image, scale calibrated by mean body length of species	CBG, 2017
Pholcidae	Artema	atlanta		Pholcidae_Artema_atlanta	[urn:lsid:nmbe.ch:spidersp:003327]				4.17	3.935	2.26	1.39	0.14	0.24	0.25	0.2							1		web resource, findaspider.org.au	measured in macrophotography, scale calibrated by mean carapace width of species	Pearson
Pholcidae	Carapoia	genitalis		Pholcidae_Carapoia_genitalis	[urn:lsid:nmbe.ch:spidersp:003353]	3																	1	Poco-Grande, Brasil	Mello-Leitão, C. F. de (1918). Scytodidas e pholcidas do Brasil. Revista do Museu Paulista 10: 83-144.
Pholcidae	Carapoia	genitalis		Pholcidae_Carapoia_genitalis	[urn:lsid:nmbe.ch:spidersp:003353]	3			1.15	1.15							24.34	6	0.4	5.5	10.5	1.94	1		Moenkhaus, W. J. (1898). Contribuiçao para o conhecimento das aranhas de S.-Paulo. Revista do Museu Paulista 3: 77-112.
Pholcidae	Crossopriza	lyoni		Pholcidae_Crossopriza_lyoni	[urn:lsid:nmbe.ch:spidersp:003389]	7.94			2.54	2.54							66.04						1		Blackwall, J. (1867). Descriptions of several species of East Indian spiders, apparently to be new or little known to arachnologists. Annals and Magazine of Natural History (3) 19: 387-394
Pholcidae	Crossopriza	lyoni		Pholcidae_Crossopriza_lyoni	[urn:lsid:nmbe.ch:spidersp:003389]	5.45			1.85	1.8							42.62	12.56	0.8	11.22	15.45	2.7		Venezuela	González-Sponga, M. A. (2006). Arácnidos de Venezuela. Un nuevo género y cinco nuevas especies de la familia Pholcidae (Araneae). Sapiens. Revista Universitaria de Investigación 7: 9-27
Pholcidae	Crossopriza	lyoni		Pholcidae_Crossopriza_lyoni	[urn:lsid:nmbe.ch:spidersp:003389]	5.5	5	6																Pakistan	Dyal, S. (1935). Fauna of Lahore. 4.--Spiders of Lahore. Bulletin of the Department of Zoology of the Panjab University 1: 119-252, pl. 11-17.	total length taken from average of extreme values
Pholcidae	Crossopriza	lyoni		Pholcidae_Crossopriza_lyoni	[urn:lsid:nmbe.ch:spidersp:003389]	5.9			1.9		1.19							12.27					1		http://v3.boldsystems.org/pics/BBUSE/01627-F04%2B1326498590.JPG	measured in microscopy image	Blagoev, 2011
Pholcidae	Holocnemus	pluchei		Pholcidae_Holocnemus_pluchei	[urn:lsid:nmbe.ch:spidersp:003407]	6.35			2.54	2.117							43.18						1		Blackwall, J. (1858). Descriptions of six newly discovered species and characters of a new genus of Araneida. Annals and Magazine of Natural History (3) 1: 426-434.
Pholcidae	Holocnemus	pluchei		Pholcidae_Holocnemus_pluchei	[urn:lsid:nmbe.ch:spidersp:003407]	7.5			2.2	2.2							35.5						1	France	Simon, E. (1874). Les arachnides de France. Paris 1, 1-272.	total length calculated from cephalothorax and abdomen length
Pholcidae	Holocnemus	pluchei		Pholcidae_Holocnemus_pluchei	[urn:lsid:nmbe.ch:spidersp:003407]	5.2			1.76	1.37	1.26	0.85	0.09	0.14	0.13	0.12	28.35	7.87	0.55	7.75	10.75	1.43	1	Walnut Creek, 160 Greenway Dr., Contra Costa Co., California, USA	https://www.morphbank.net/Browse/ByImage/?tsn=999008899	measured in microscopy images	Griswold, 2007
Pholcidae	Ibotyporanga	naideae		Pholcidae_Ibotyporanga_naideae	[urn:lsid:nmbe.ch:spidersp:003421]					1.095													1	Para, Brasil	Huber, B. A. (2000). New World pholcid spiders (Araneae: Pholcidae): A revision at generic level. Bulletin of the American Museum of Natural History 254: 1-348.	carapace width taken from average of extreme values
Pholcidae	Ibotyporanga	naideae		Pholcidae_Ibotyporanga_naideae	[urn:lsid:nmbe.ch:spidersp:003421]	3											6.7	1.8			2.2	0.7	1	Aura, Brasil	Mello-Leitão, C. F. de (1944). Algumas aranhas da região amazônica. Boletim do Museu Nacional do Rio de Janeiro (N.S., Zool.) 25: 1-12.
Pholcidae	Leptopholcus	gracilis		Pholcidae_Leptopholcus_gracilis	[urn:lsid:nmbe.ch:spidersp:003434]	8			1	1							37						1	Voy, Taita, Kenya	Berland, L. (1920). Araneae (2e partie). In: Voyage de Ch. Alluaud et R. Jeannel en Afrique Orientale (1911-1912): Résultats scientifiques: Arachnida. Paris 4, 95-180.
Pholcidae	Metagonia	globulosa		Pholcidae_Metagonia_globulosa	[urn:lsid:nmbe.ch:spidersp:003527]	1.55	1.5	1.6												1.45			5	Rio Samiria, Dept. Loreto, Peru	Huber, B. A. (2000). New World pholcid spiders (Araneae: Pholcidae): A revision at generic level. Bulletin of the American Museum of Natural History 254: 1-348.	total length calculated as the average of extreme values
Pholcidae	Micropholcus	fauroti		Pholcidae_Micropholcus_fauroti	[urn:lsid:nmbe.ch:spidersp:003581]	2.2			0.8	0.8							23.9	6	0.4	6	10.55	0.95	8		Deeleman-Reinhold, C. L. & Prinsen, J. D. (1987). Micropholcus fauroti (Simon) n. comb., a pantropical, synanthropic spider (Araneae: Pholcidae). Entomologische Berichten 47: 73-77.	total length calculated from cephalothorax and abdomen length; carapace length taken from average of extreme values
Pholcidae	Micropholcus	fauroti		Pholcidae_Micropholcus_fauroti	[urn:lsid:nmbe.ch:spidersp:003581]	2.85	2.6	3.2	0.7	0.8							12.4	3.5			4.1	1	1	Ja'ar, Yemen	Deeleman-Reinhold, C. L. & Harten, A. van (2001). Description of some interesting, new or little known Pholcidae (Araneae) from Yemen. In: Prakash, I. (ed.) Ecology of Desert Environments. Scientific Publishers, Jodhpur, India, pp. 193-207.
Pholcidae	Micropholcus	fauroti		Pholcidae_Micropholcus_fauroti	[urn:lsid:nmbe.ch:spidersp:003581]	2.6			0.8	0.9							19.41	4.8	0.3	4.8	8.55	0.46	1	Venezuela	González-Sponga, M. A. (2004). Arácnidos de Venezuela. Un nuevo género y nuevas especies de la familia Pholcidae (Araneae). Aula y Ambiente 4: 63-76.
Pholcidae	Modisimus	inornatus		Pholcidae_Modisimus_inornatus	[urn:lsid:nmbe.ch:spidersp:003607]	2.5			0.7	0.9								5					1	Teapa, Tabasco, Mexico	Huber, B. (1998). Notes on the Neotropical spider genus Modisimus (Pholcidae, Araneae), with descriptions of thirteen new species from Costa Rica and neighboring countries. Journal of Arachnology 26: 19-60.
Pholcidae	Nita	elsaff		Pholcidae_Nita_elsaff	[urn:lsid:nmbe.ch:spidersp:041011]	2.9	2.8	3																Baghdad-Karaada, Iraq	Baker, I. M., Ali, H. B, & Fadhil, H. Y. (2019). First record of the cellar spider genus Nita Huber & El-Hennawy, 2007 (Araneae, Pholcidae) from Iraq. Bulletin of the Iraq Natural History Museum 15(4): 403-411.	total length average from range
Pholcidae	Nyikoa	limbe		Pholcidae_Nyikoa_limbe	[urn:lsid:nmbe.ch:spidersp:041012]	3.19	3.08	3.27															49	Cameroon, Ghana, Congo	Huber, B. A. (2007). Two new genera of small, six-eyed pholcid spiders from West Africa, and first record of Spermophorides for mainland Africa (Araneae: Pholcidae). Zootaxa 1635: 23-43.	total length taken from average of extreme values
Pholcidae	Pehrforsskalia	conopyga		Pholcidae_Pehrforsskalia_conopyga	[urn:lsid:nmbe.ch:spidersp:037488]							0.19	0.02	0.08	0.07	0.06				4.5			1	Africa	Huber, B. A. (2009). Life on leaves: leaf-dwelling pholcids of Guinea, with emphasis on Crossopriza cylindrogaster Simon, a spider with inverted resting position, pseudo-eyes, lampshade web, and tetrahedral egg-sac (Araneae: Pholcidae). Journal of Natural History 43(39-40): 2491-2523.	eye diameters and paturon length measured from microscopy image in paper	Huber et al. 2009
Pholcidae	Pehrforsskalia	conopyga		Pholcidae_Pehrforsskalia_conopyga	[urn:lsid:nmbe.ch:spidersp:037488]	3.1	2.9	3.5	0.75	0.75							19.8								Deeleman-Reinhold, C. L. & Harten, A. van (2001). Description of some interesting, new or little known Pholcidae (Araneae) from Yemen. In: Prakash, I. (ed.) Ecology of Desert Environments. Scientific Publishers, Jodhpur, India, pp. 193-207.
Pholcidae	Pholcophora	americana		Pholcidae_Pholcophora_americana	[urn:lsid:nmbe.ch:spidersp:003660]	2.35	2.1	2.6												1.47			12	Hat Creek, California, USA	Huber, B. A. (2000). New World pholcid spiders (Araneae: Pholcidae): A revision at generic level. Bulletin of the American Museum of Natural History 254: 1-348	total length taken from average of extreme values
Pholcidae	Pholcophora	americana		Pholcidae_Pholcophora_americana	[urn:lsid:nmbe.ch:spidersp:003660]	3			1.1	1							6.15	1.6	0.37	1.7	1.93	0.55	1	Canby, Modoc County, California, USA	Gertsch, W. J. (1982). The spider genera Pholcophora and Anopsicus (Araneae, Pholcidae) in North America, Central America and the West Indies. Association for Mexican Cave Studies Bulletin 8: 95-144.
Pholcidae	Pholcophora	americana		Pholcidae_Pholcophora_americana	[urn:lsid:nmbe.ch:spidersp:003660]	2.2												1.8					1	Ft collins, colorado, usa	Banks, N. (1896). New North American spiders and mites. Transactions of the American Entomological Society 23: 57-77.
Pholcidae	Pholcophora	americana		Pholcidae_Pholcophora_americana	[urn:lsid:nmbe.ch:spidersp:003660]	2.69			1.06										0.4	1.78	1.77	0.5	1		http://v3.boldsystems.org/pics/SPRMA/sk71%2B1279656796.jpg	measured in microscopy image	CBG, 2010
Pholcidae	Pholcophora	americana		Pholcidae_Pholcophora_americana	[urn:lsid:nmbe.ch:spidersp:003660]	2.52			1.07		0.75		0	0.1	0.1	0.08	5.81	1.56	0.35	1.44	1.82	0.64	1		http://v3.boldsystems.org/pics/SPRMA/1972-B08%2B1336354336.JPG	measured in microscopy image	Blagoev, 2012
Pholcidae	Pribumia	atrigularis		Pholcidae_Pribumia_atrigularis	[urn:lsid:nmbe.ch:spidersp:003977]	3																			Simon, E. (1901). On the Arachnida collected during the Skeat expedition to the Malay Peninsula. Proceedings of the Zoological Society of London 71(1): 45-84.
Pholcidae	Pribumia	atrigularis		Pholcidae_Pribumia_atrigularis	[urn:lsid:nmbe.ch:spidersp:003977]						0.65	0.27	0	0.12	0.1	0.1							1		Huber, B. A. (2011). Revision and cladistic analysis of Pholcus and closely related taxa (Araneae, Pholcidae). Bonner Zoologische Monographien 58: 1-509.	measured in microscopy image from paper	Huber 2011
Pholcidae	Pholcus	kakum		Pholcidae_Pholcus_kakum	[urn:lsid:nmbe.ch:spidersp:042720]					0.91	0.7	0.2	0.02	0.12	0.12	0.1							1		Huber, B. A. (2009). Life on leaves: leaf-dwelling pholcids of Guinea, with emphasis on Crossopriza cylindrogaster Simon, a spider with inverted resting position, pseudo-eyes, lampshade web, and tetrahedral egg-sac (Araneae: Pholcidae). Journal of Natural History 43(39-40): 2491-2523.	measured in microscopy image from paper	Huber et al. 2009
Pholcidae	Pholcus	opilionoides		Pholcidae_Pholcus_opilionoides	[urn:lsid:nmbe.ch:spidersp:003739]	3.79				1.17							16.63	4.5	0.33	4.3	6	1.5	1		Brignoli, P. M. (1971). Un nuovo Pholcus europeo (Araneae, Pholcidae). Memorie del Museo Civico di Storia Naturale di Verona 19: 35-38
Pholcidae	Pholcus	opilionoides		Pholcidae_Pholcus_opilionoides	[urn:lsid:nmbe.ch:spidersp:003739]	5.25	5	5.5	1.425	1.325															Ponomarev, A. V. (2005). New and interesting finds of spiders (Aranei) in the southeast of Europe. Vestnik Yuzhnogo Nauchnogo Tsentra Rossijskaja Akademija Nauk, Rostov 1(4): 43-50.	total length taken from average of extreme values; carapace length taken from average of extreme values
Pholcidae	Pholcus	opilionoides		Pholcidae_Pholcus_opilionoides	[urn:lsid:nmbe.ch:spidersp:003739]	5			1.2														1		Wiehle, H. (1953). Spinnentiere oder Arachnoidea (Araneae) IX: Orthognatha-Cribellatae-Haplogynae-Entelegynae (Pholcidae, Zodariidae, Oxyopidae, Mimetidae, Nesticidae). Die Tierwelt Deutschlands 42: 1-150
Pholcidae	Pholcus	opilionoides		Pholcidae_Pholcus_opilionoides	[urn:lsid:nmbe.ch:spidersp:003739]	4.53			1.38	1.27										4.3			1	La Quesera, Ciudad Real, Castilla-La Mancha, Spain	Macías-Hernández, N., Ramos, C., Domènech, M., Febles, S., Santos, I., Arnedo, M., Borges, P., Emerson, B. & Cardoso, P. (2020). A database of functional traits for spiders from native forests of the Iberian Peninsula and Macaronesia. Biodiversity Data Journal 8: e49159.
Pholcidae	Pholcus	opilionoides		Pholcidae_Pholcus_opilionoides	[urn:lsid:nmbe.ch:spidersp:003739]				1.33		0.85						20.1	5.36	0.4	5.11	7.33	1.9	1	Germany	https://wiki.arages.de/images/6/65/PholcusOp-Frau.jpg	measured in macrophotography image, scale calibrated by mean body length of species	Neumann, 2011
Pholcidae	Pholcus	opilionoides		Pholcidae_Pholcus_opilionoides	[urn:lsid:nmbe.ch:spidersp:003739]	4.19			1.17		0.83	0.29		0.09		0.11							1		http://v3.boldsystems.org/pics/ARONT/09ONTGAB-131%2B1251991588.JPG; http://v3.boldsystems.org/pics/SPIEU/BIOUG00886-G01%2B1317734882.JPG	measured in microscopy image	Blagoev, 2009
Pholcidae	Pholcus	phalangioides		Pholcidae_Pholcus_phalangioides	[urn:lsid:nmbe.ch:spidersp:003744]	9	8	10																	Agnarsson, I. (1996). Íslenskar köngulaer. Fjölrit Náttúrufraedistofnunar 31: 1-175	several; total length taken from average of extreme values
Pholcidae	Pholcus	phalangioides		Pholcidae_Pholcus_phalangioides	[urn:lsid:nmbe.ch:spidersp:003744]	8.7			2.58	2.39													1	South Europe	Almquist, S. (2005). Swedish Araneae, part 1: families Atypidae to Hahniidae (Linyphiidae excluded). Insect Systematics & Evolution, Supplement 62: 1-284
Pholcidae	Pholcus	phalangioides		Pholcidae_Pholcus_phalangioides	[urn:lsid:nmbe.ch:spidersp:003744]	9	8	10																Japan	Baba, Y. G. & Tanikawa, A. (2015). The handbook of spiders. Bun-ichi Sogo Shuppan, Tokyo, 112 pp.	several; total length taken from average of extreme values
Pholcidae	Pholcus	phalangioides		Pholcidae_Pholcus_phalangioides	[urn:lsid:nmbe.ch:spidersp:003744]				2.03	2.05	1.64						50.3	12.02	0.88	12.46	21.54	3.4	1	Germany	https://wiki.arages.de/images/a/ad/Pholcusphalangioides_tot.jpg	measured in macrophotography image, scale calibrated by mean body length of species, L1 mt and ta estimated by calculating L1 tibia length with L2 mt/tb and ta/tb ratio	Faessler, 2008
Pholcidae	Pholcus	phalangioides		Pholcidae_Pholcus_phalangioides	[urn:lsid:nmbe.ch:spidersp:003744]				1.43				0.06	0.14	0.12	0.12							1		http://v3.boldsystems.org/pics/ARBCM/BIOUG12605-F11%2B1402528836.JPG	measured in microscopy image	Blagoev, 2014
Pholcidae	Pholcus	phalangioides		Pholcidae_Pholcus_phalangioides	[urn:lsid:nmbe.ch:spidersp:003744]					2.34		0.61	0.08	0.19	0.14	0.14							1		web resource	measured in microscopy image	Poole
Pholcidae	Psilochorus	simoni		Pholcidae_Psilochorus_simoni	[urn:lsid:nmbe.ch:spidersp:003853]	2.2			0.85	0.85													1	Pacific Grove, California, USA	Chamberlin, R. V. & Ivie, W. (1942). A hundred new species of American spiders. Bulletin of the University of Utah 32(13): 1-117.
Pholcidae	Psilochorus	simoni		Pholcidae_Psilochorus_simoni	[urn:lsid:nmbe.ch:spidersp:003853]	3.72			1.09	1.075							16.3	4.75	0.3	4.45	5.05	1.75	17	Turkey	Bayram, A., Allahverdi, H., Danışman, T., Yiğit, N. & Kunt, K. B. (2008). A new genus and species record from Turkey: Psilochorus simoni (Berland, 1911) (Araneae, Pholcidae). Turkish Journal of Arachnology 1(1): 91-97.
Pholcidae	Psilochorus	simoni		Pholcidae_Psilochorus_simoni	[urn:lsid:nmbe.ch:spidersp:003853]	2.2			0.86	0.87							10.49	2.91	0.28	3.1	3.31	0.89	5	USA & England	Slowik, J. (2009). A review of the cellar spider genus Psilochorus Simon 1893 in America north of Mexico (Araneae: Pholcidae). Zootaxa 2144: 1-53.
Pholcidae	Psilochorus	simoni		Pholcidae_Psilochorus_simoni	[urn:lsid:nmbe.ch:spidersp:003853]				1.29		0.83	0.38					13.99	3.85	0.42	4.03	4.39	1.3	1		https://wiki.arages.de/images/7/79/Psilochorus-simoni_Katja_09-09_04.jpg; https://wiki.arages.de/images/6/67/Psilochorus_simoni_2014_Kiel_fem_frontal.jpg	measured in macrophotography image, scale calibrated by mean body length of species	Grabolle, 2010; Lemke, 2014
Pholcidae	Psilochorus	simoni		Pholcidae_Psilochorus_simoni	[urn:lsid:nmbe.ch:spidersp:003853]					0.87		0.26	0.02	0.07	0.05	0.06		3.18					1		http://v3.boldsystems.org/pics/SPIEU/10BGSPI-03-F03%2B1273082312.JPG; http://v3.boldsystems.org/pics/SPIEU/10BGSPI-03-F04%2B1273082314.JPG	measured in microscopy image	CBG, 2010
Pholcidae	Quamtana	kitahurira		Pholcidae_Quamtana_kitahurira	[urn:lsid:nmbe.ch:spidersp:038442]	1.81			0.69	0.61	0.5	0.19	0.01	0.07	0.07	0.09							1	East Africa	Huber, B. A. & Kwapong, P. (2013). West African pholcid spiders: an overview, with descriptions of five new species (Araneae, Pholcidae). European Journal of Taxonomy 59: 1-44.	measured in microscopy images from paper	Huber & Kwapong, 2013
Pholcidae	Quamtana	kitahurira		Pholcidae_Quamtana_kitahurira	[urn:lsid:nmbe.ch:spidersp:038442]				0.89		0.58	0.21											1	South Africa	http://v3.boldsystems.org/pics/AAI/NCA_2013-43%2B1355147662.jpg	measured in microscopy image of Quamtana sp.	Lyle, 2013
Pholcidae	Smeringopus	pallidus		Pholcidae_Smeringopus_pallidus	[urn:lsid:nmbe.ch:spidersp:003882]	5.29			1.5875	1.588							38.1						1	Brasil	Blackwall, J. (1858). Descriptions of six newly discovered species and characters of a new genus of Araneida. Annals and Magazine of Natural History (3) 1: 426-434.
Pholcidae	Smeringopus	pallidus		Pholcidae_Smeringopus_pallidus	[urn:lsid:nmbe.ch:spidersp:003882]	5			1.5														1	China	Cai, B. Q. (2003). A description of the male of Smeringopus pullidus [sic] (Araneae: Pholcidae). Acta Arachnologica Sinica 12: 20-21.
Pholcidae	Smeringopus	pallidus		Pholcidae_Smeringopus_pallidus	[urn:lsid:nmbe.ch:spidersp:003882]	5																	1	Japan	Irie, T. (2009). Pholcidae. In: Ono, H. (ed.) The spiders of Japan with keys to the families and genera and illustrations of the species. Tokai University Press, Kanagawa, pp. 106-111
Phrurolithidae	Otacilia	sp	MR81	Phrurolithidae_Otacilia_sp_HaTinh		4			1.88	1.6	1.12	0.54	0.11	0.11	0.05	0.1	8.93	2.17	0.58	2.52	1.92	1.74	1			measured in miscroscopy images of specimen labelled 'Otacilia sp. Ha Tinh'	Ramirez & Favre
Phrurolithidae	Scotinella	sculleni		Phrurolithidae_Scotinella_sculleni	[urn:lsid:nmbe.ch:spidersp:024413]	2.05			0.95	0.83							3.1	0.83	0.32	0.8	0.72	0.43	1	Goble, Oregon, USA	Gertsch, W. J. (1941). New American spiders of the family Clubionidae. I. American Museum Novitates 1147: 1-20.
Physoglenidae	Calcarsynotaxus	longipes		Physoglenidae_Calcarsynotaxus_longipes	[urn:lsid:nmbe.ch:spidersp:006486]	2.38			0.84	0.59	0.56	0.39	0.07	0.1	0.09	0.08	11.25	3.34	0.31	3.06	3.03	1.51	1			measured in microscopy images of 'Calcarsynotaxus longipes'	Griswold & Culpepper
Physoglenidae	Chileotaxus	sans		Physoglenidae_Chileotaxus_sans	[urn:lsid:nmbe.ch:spidersp:006487]	1.99			0.94	0.76			0.04	0.05	0.05	0.06	11.74						1	Chaiten, Palena, Region de los Lagos, Chile	Forster, R. R., Platnick, N. I. & Coddington, J. (1990). A proposal and review of the spider family Synotaxidae (Araneae, Araneoidea), with notes on theridiid interrelationships. Bulletin of the American Museum of Natural History 193: 1-116.
Physoglenidae	Chileotaxus	sans		Physoglenidae_Chileotaxus_sans	[urn:lsid:nmbe.ch:spidersp:006487]	2.1			0.94	0.66	0.61	0.29	0.05	0.05	0.07	0.07	12.01	3.33	0.31	3.06	3.55	1.76	1	8 mi. W of Puerto Varas, Chile	https://www.morphbank.net/Browse/ByImage/?tsn=999009277	measured in microscopy images	Griswold, 2007
Physoglenidae	Meringa	otago		Physoglenidae_Meringa_otago	[urn:lsid:nmbe.ch:spidersp:006509]	2.07			0.82	0.69			0.03	0.06	0.06	0.06	7.06						1	Waipori Gorge, Otago, South Island, New Zealand	Forster, R. R., Platnick, N. I. & Coddington, J. (1990). A proposal and review of the spider family Synotaxidae (Araneae, Araneoidea), with notes on theridiid interrelationships. Bulletin of the American Museum of Natural History 193: 1-116.
Physoglenidae	Meringa	conway		Physoglenidae_Meringa_conway	[urn:lsid:nmbe.ch:spidersp:006505]	2.1			0.82	0.69			0.04	0.06	0.06	0.06	8						1	Okaratahi Bridge, north of Conway River, Marlborough, South Island, New Zealand	Forster, R. R., Platnick, N. I. & Coddington, J. (1990). A proposal and review of the spider family Synotaxidae (Araneae, Araneoidea), with notes on theridiid interrelationships. Bulletin of the American Museum of Natural History 193: 1-116.
Physoglenidae	Meringa	hinaka		Physoglenidae_Meringa_hinaka	[urn:lsid:nmbe.ch:spidersp:006506]	2.39			0.82	0.76			0.04	0.07	0.07	0.07	7.56						1	Catlins, Otago, South Island, New Zealand	Forster, R. R., Platnick, N. I. & Coddington, J. (1990). A proposal and review of the spider family Synotaxidae (Araneae, Araneoidea), with notes on theridiid interrelationships. Bulletin of the American Museum of Natural History 193: 1-116.
Physoglenidae	Pahora	murihiku		Physoglenidae_Pahora_murihiku	[urn:lsid:nmbe.ch:spidersp:006522]	2.29			1	0.62		0.31	0.04	0.07	0.07	0.07	8.09						1	Leith Saddle, near Dunedin, Otago, South Island, New Zealand	Forster, R. R., Platnick, N. I. & Coddington, J. (1990). A proposal and review of the spider family Synotaxidae (Araneae, Araneoidea), with notes on theridiid interrelationships. Bulletin of the American Museum of Natural History 193: 1-116.
Physoglenidae	Pahoroides	sp	CG244	Physoglenidae_Pahoroides_sp_CG244		2.03			0.79	0.6	0.57	0.38	0.06	0.07	0.08	0.08	10.86	2.93	0.29	2.95	3.07	1.62	1			measured in microscopy images	Griswold & Alvarez Padilla
Physoglenidae	Physoglenes	sp	SP41	Physoglenidae_Physoglenes_sp_Contulmo		1.5			0.71	0.6	0.46	0.27	0.04	0.06	0.06	0.07	3.65	1.04	0.19	1.03	0.84	0.55	1	Chile: Araucania (Reg. IX), Malleco Prov., Mt. Nat. Contulmo	https://www.morphbank.net/Browse/ByImage/?tsn=999010073	measured in microscopy images of 'Physoglenes sp. Contulmo'	Griswold
Physoglenidae	Tupua	raveni		Physoglenidae_Tupua_raveni	[urn:lsid:nmbe.ch:spidersp:006546]	2.51			0.9	0.76			0.04	0.06	0.05	0.06	8.67						1	Waldheim Forest, Cradle Mountain National Park, Tasmania, Australia	Forster, R. R., Platnick, N. I. & Coddington, J. (1990). A proposal and review of the spider family Synotaxidae (Araneae, Araneoidea), with notes on theridiid interrelationships. Bulletin of the American Museum of Natural History 193: 1-116.
Phyxelididae	Ambohima	ranohira		Phyxelididae_Ambohima_ranohira	[urn:lsid:nmbe.ch:spidersp:044663]	10	5.7	10.4	4.8	3					0.17		24.4	5.8	1.9	6.7	6.35	2.75	1	Parc National d'Isalo, Fianarantsoa Province, Madagascar	Griswold, C. E., Wood, H. M. & Carmichael, A. D. (2012). The lace web spiders (Araneae, Phyxelididae) of Madagascar: phylogeny, biogeography and taxonomy. Zoological Journal of the Linnean Society 164(4): 728-810. doi:10.1111/j.1096-3642.
Phyxelididae	Ambohima	ranohira		Phyxelididae_Ambohima_ranohira	[urn:lsid:nmbe.ch:spidersp:044663]	5			2.03	1.4	1	0.89	0.09	0.1	0.1	0.12							1	Parc National d'Isalo, Fianarantsoa Province, Madagascar	Griswold, C. E., Wood, H. M. & Carmichael, A. D. (2012). The lace web spiders (Araneae, Phyxelididae) of Madagascar: phylogeny, biogeography and taxonomy. Zoological Journal of the Linnean Society 164(4): 728-810. doi:10.1111/j.1096-3642.	measured in microscopy images from paper	Griswold et al. 2012
Phyxelididae	Ambohima	sublima		Phyxelididae_Ambohima_sublima	[urn:lsid:nmbe.ch:spidersp:023121]	6.5	5.8	10.9	3.3	2.4		1.34					17.75	5.1	1.3	4.9	4.4	2.05	1	ambohimanga village, tananarive, Madagascar	Griswold, C. E., Wood, H. M. & Carmichael, A. D. (2012). The lace web spiders (Araneae, Phyxelididae) of Madagascar: phylogeny, biogeography and taxonomy. Zoological Journal of the Linnean Society 164(4): 728-810
Phyxelididae	Ambohima	sublima		Phyxelididae_Ambohima_sublima	[urn:lsid:nmbe.ch:spidersp:023121]	6.94			3.38	2.52					0.14		9.63	2.81	0.66	2.66	2.37	1.13	1	ambohimanga village, tananarive, Madagascar	Griswold, C. E. (1990). A revision and phylogenetic analysis of the spider subfamily Phyxelidinae (Araneae, Amaurobiidae). Bulletin of the American Museum of Natural History 196: 1-206.
[truncated: 752 more rows]
