# Supplementary material for: Building behavior does not drive rates of phenotypic evolution in spiders
Source: Proc Natl Acad Sci U S A. 2021 Aug 9;118(33):e2102693118. doi: 10.1073/pnas.2102693118 (PMC8379907; doi:10.1073/pnas.2102693118)
Supplement: Supplementary File [file pnas.2102693118.sd03.xlsx]

## Sheet: ecology
family	genus	species	morphotype	terminal	taxonomic reference	state	taxonomic accuracy				Remarks	References
					WSC LSID	builder	species information	genus information	sub-family or tribe	family information
Actinopodidae	Actinopus	insignis		Actinopodidae_Actinopus_insignis	[urn:lsid:nmbe.ch:spidersp:000904]	1		x				Ríos-Tamayo, D. & Goloboff, P. A. (2018). Taxonomic revision and morphology of the trapdoor spider genus Actinopus (Mygalomorphae: Actinopodidae) in Argentina. Bulletin of the American Museum of Natural History 419: 1-83.
Actinopodidae	Missulena	granulosa		Actinopodidae_Missulena_granulosa	[urn:lsid:nmbe.ch:spidersp:000926]	1		x				Main, B. Y. (1964). Spiders of Australia: A Guide to their Identification with Brief Notes on the Natural History of Common Forms. Jacaranda Press, Brisbane, 124 pp.; Womersley, H. (1943). A revision of the spiders of the genus Missulena Walckenaer 1805. Records of the South Australian Museum 7: 249-269.
Agelenidae	Agelena	labyrinthica		Agelenidae_Agelena_labyrinthica	[urn:lsid:nmbe.ch:spidersp:020860]	1	x					Roberts, M. J. (1995). Collins Field Guide: Spiders of Britain & Northern Europe. HarperCollins, London, 383 pp.; Bartels, M. (1929). Sinnesphysiologische und psychologische Untersuchungen an der Trichterspinne Agelena labyrinthica (Cl.). Zeitschrift für vergleichende Physiologie, 10(4), 527-593.
Agelenidae	Agelenopsis	aperta		Agelenidae_Agelenopsis_aperta	[urn:lsid:nmbe.ch:spidersp:020904]	1	x					Whitman-Zai, J., Francis, M., Geick, M. & Cushing, P. E. (2015). Revision and morphological phylogenetic analysis of the funnel web spider genus Agelenopsis (Araneae: Agelenidae). Journal of Arachnology 43: 1-25.
Agelenidae	Agelenopsis	pennsylvanica		Agelenidae_Agelenopsis_pennsylvanica	[urn:lsid:nmbe.ch:spidersp:020911]	1		x				Whitman-Zai, J., Francis, M., Geick, M. & Cushing, P. E. (2015). Revision and morphological phylogenetic analysis of the funnel web spider genus Agelenopsis (Araneae: Agelenidae). Journal of Arachnology 43: 1-25.
Agelenidae	Allagelena	difficilis		Agelenidae_Allagelena_difficilis	[urn:lsid:nmbe.ch:spidersp:020837]	1				x	assumed to be consistent in clade	Rojas, A. (2011). Sheet-web construction by Melpomene sp.(Araneae: Agelenidae). The Journal of Arachnology, 39(1), 189-193.
Agelenidae	Barronopsis	barrowsi		Agelenidae_Barronopsis_barrowsi	[urn:lsid:nmbe.ch:spidersp:020923]	1		x				Stocks, I. C. (2009). Systematics and natural history of Barronopsis (Araneae: Agelenidae), with description of a new species. Zootaxa 2270: 1-38.
Agelenidae	Draconarius	cangshanensis		Agelenidae_Draconarius_cangshanensis	[urn:lsid:nmbe.ch:spidersp:049976]	1				x	assumed to be consistent in clade	Rojas, A. (2011). Sheet-web construction by Melpomene sp.(Araneae: Agelenidae). The Journal of Arachnology, 39(1), 189-193.
Agelenidae	Eratigena	atrica		Agelenidae_Eratigena_atrica	[urn:lsid:nmbe.ch:spidersp:021197]	1	x					Schikora, H.-B. (2015) Die Webspinnen des Nationalparks Harz. Schriftenreihe aus dem Nationalpark Harz 13, 1-370
Agelenidae	Hololena	curta		Agelenidae_Hololena_curta	[urn:lsid:nmbe.ch:spidersp:020984]	1		x				Naftilan, S. A. (1999). Transmission of vibrations in funnel and sheet spider webs. International Journal of Biological Macromolecules, 24(2-3), 289-293.
Agelenidae	Hololena	nedra		Agelenidae_Hololena_nedra	[urn:lsid:nmbe.ch:spidersp:020994]	1	x					Hedrick, A., & Kortet, R. (2004). Detection of the spider predator, Hololena nedra by naïve juvenile field crickets (Gryllus integer) using indirect cues. Behaviour, 141(9), 1189-1196.; Naftilan, S. A. (1999). Transmission of vibrations in funnel and sheet spider webs. International Journal of Biological Macromolecules, 24(2-3), 289-293.; Vetter, R. S., & Carroll, D. P. (2013). An identification …
Agelenidae	Pireneitega	luniformis		Agelenidae_Pireneitega_luniformis	[urn:lsid:nmbe.ch:spidersp:022803]	1		x				Zhu, M. S., Wang, X. P. & Zhang, Z. S. (2017). Fauna Sinica: Invertebrata Vol. 59: Arachnida: Araneae: Agelenidae and Amaurobiidae. Science Press, Beijing, 727 pp.
Agelenidae	Tamgrinia	palpator		Agelenidae_Tamgrinia_palpator	[urn:lsid:nmbe.ch:spidersp:023204]	1		x				Wang, X. P. (2000). A revision of the genus Tamgrinia (Araneae: Amaurobiidae), with notes on amaurobiid spinnerets, tracheae and trichobothria. Invertebrate Taxonomy 14: 449-464.; Zhu, M. S., Wang, X. P. & Zhang, Z. S. (2017). Fauna Sinica: Invertebrata Vol. 59: Arachnida: Araneae: Agelenidae and Amaurobiidae. Science Press, Beijing, 727 pp.
Agelenidae	Tegenaria	domestica		Agelenidae_Tegenaria_domestica	[urn:lsid:nmbe.ch:spidersp:021218]	1		x				Bolzern, A., Hanggi, A., & Burckhardt, D. (2008). Funnel web spiders from Sardinia: Taxonomical notes on some Tegenaria and Malthonica spp.(Araneae: Agelenidae). Revue suisse de Zoologie, 115(4), 759.
Agelenidae	Textrix	denticulata		Agelenidae_Textrix_denticulata	[urn:lsid:nmbe.ch:spidersp:021309]	1		x				Roth, V. D. (1963). The familial affiliation of the spider genus Textrix. Systematic Zoology, 12(4), 173-174.
Amaurobiidae	Amaurobius	fenestralis		Amaurobiidae_Amaurobius_fenestralis	[urn:lsid:nmbe.ch:spidersp:022604]	1	x					Wunderlich, J. (1982). Mitteleuropäische spinnen (Araneae) der baumrinde. Zeitschrift für angewandte Entomologie, 94(1‐5), 9-21.; Kim, K. W., Roland, C., & Horel, A. (2000). Functional value of matriphagy in the spider Amaurobius ferox. Ethology, 106(8), 729-742.; Wolff, J. O., pers. obs.
Amaurobiidae	Amaurobius	similis		Amaurobiidae_Amaurobius_similis	[urn:lsid:nmbe.ch:spidersp:022639]	1	x					Petrischak, H. (2013). In jedem Winkel ein Netz: Spinnen‐Vielfalt rund ums Haus. Biologie in unserer Zeit, 43(4), 257-258.
Amaurobiidae	Callobius	bennetti		Amaurobiidae_Callobius_bennetti	[urn:lsid:nmbe.ch:spidersp:022679]	1	x					Griswold, C. E., Ramirez, M. J., Coddington, J. A., & Platnick, N. I. (2005). Atlas of phylogenetic data for entelegyne spiders (Araneae: Araneomorphae: Entelegynae) with comments on their phylogeny. Proceedings of the California Academy of Sciences.; Barlow, V. (2011). Forest spiders. Northern Woodlands, 68, 33.
Amaurobiidae	Pimus	iviei		Amaurobiidae_Pimus_iviei	[urn:lsid:nmbe.ch:spidersp:023036]	1			x		inferred from clade characteristics
Ammoxenidae	Ammoxenus	amphalodes		Ammoxenidae_Ammoxenus_amphalodes	[urn:lsid:nmbe.ch:spidersp:026156]	0	x					Dippenaar-Schoeman, A., de Jager, M., & van den Berg, A. (1996). Behaviour and biology of two species of termite-eating spiders, Ammoxenus amphalodes and A. pentheri (Araneae: Ammoxenidae), in South Africa. African Plant Protection, 2(1), 15-17.
Ammoxenidae	Ammoxenus	daedalus		Ammoxenidae_Ammoxenus_daedalus	[urn:lsid:nmbe.ch:spidersp:026158]	0		x				Dippenaar-Schoeman, A., de Jager, M., & van den Berg, A. (1996). Behaviour and biology of two species of termite-eating spiders, Ammoxenus amphalodes and A. pentheri (Araneae: Ammoxenidae), in South Africa. African Plant Protection, 2(1), 15-17.
Ammoxenidae	Rastellus	florisbad		Ammoxenidae_Rastellus_florisbad	[urn:lsid:nmbe.ch:spidersp:026163]	0				x	inferred from family characteristics
Anapidae	Acrobleps	hygrophilus		Anapidae_Acrobleps_hygrophilus	[urn:lsid:nmbe.ch:spidersp:009190]	1	x					Lopardo, L. & Hormiga, G. (2008). Phylogenetic placement of the Tasmanian spider Acrobleps hygrophilus (Araneae, Anapidae) with comments on the evolution of the capture web in Araneoidea. Cladistics 24: 1-33.
Anapidae	Anapisona	kethleyi		Anapidae_Anapisona_kethleyi	[urn:lsid:nmbe.ch:spidersp:009076]	1	x					Lopardo, L. & Hormiga, G. (2015). Out of the twilight zone: phylogeny and evolutionary morphology of the orb-weaving spider family Mysmenidae, with a focus on spinneret spigot morphology in symphytognathoids (Araneae, Araneoidea). Zoological Journal of the Linnean Society 173(3): 527-786.
Anapidae	Conculus	lyugadinus		Anapidae_Conculus_lyugadinus	[urn:lsid:nmbe.ch:spidersp:009102]	1	x					Komatsu, T. (1940). On five species of spiders found in the Ryûgadô Cave, Tosa province. Acta Arachnologica 5(3): 186-195.
Anapidae	Crassanapis	cekalovici		Anapidae_Crassanapis_cekalovici	[urn:lsid:nmbe.ch:spidersp:009105]	1	x					Rámirez, M. J., Lopardo, L., & Platnick, N. I. (2004). Notes on Chilean anapids and their webs. American Museum Novitates, 2004(3428), 1-13.
Anapidae	Elanapis	aisen		Anapidae_Elanapis_aisen	[urn:lsid:nmbe.ch:spidersp:009114]	1	x					Rámirez, M. J., Lopardo, L., & Platnick, N. I. (2004). Notes on Chilean anapids and their webs. American Museum Novitates, 2004(3428), 1-13.
Anapidae	Maxanapis	bartle		Anapidae_Maxanapis_bartle	[urn:lsid:nmbe.ch:spidersp:009121]	1		x				Platnick, N. I. & Forster, R. R. (1989). A revision of the temperate South American and Australasian spiders of the family Anapidae (Araneae, Araneoidea). Bulletin of the American Museum of Natural History 190: 1-139.
Anapidae	Micropholcomma	sp	MR667	Anapidae_Micropholcomma_sp_MR667		1		x				Forster, R. R. (1959). The spiders of the family Symphytognathidae. Transactions and Proceedings of the Royal Society of New Zealand 86: 269-329.; Hickman, V. V. (1944b). On some new Australian Apneumonomorphae with notes on their respiratory system. Papers and Proceedings of the Royal Society of Tasmania 1943: 179-195.
Anapidae	Pseudanapis	parocula	sp. cf. parocula	Anapidae_Pseudanapis_parocula	[urn:lsid:nmbe.ch:spidersp:009152]	1		x				Forster, R. R. & Forster, L. M. (1973). New Zealand Spiders: An Introduction. Collins Auckland, 254 pp.; Ramírez, M. J., pers. obs.
Anapidae	Raveniella	peckorum		Anapidae_Raveniella_peckorum	[urn:lsid:nmbe.ch:spidersp:042995]	1	x					Rix, M. G. & Harvey, M. S. (2010). The spider family Micropholcommatidae (Arachnida, Araneae, Araneoidea): a relimitation and revision at the generic level. ZooKeys 36: 1-321.
Anapidae	Taliniella	nigra		Anapidae_Taliniella_nigra	[urn:lsid:nmbe.ch:spidersp:005488]	1			x		inferred from clade characteristics; coding taken with care, as web use and shape was shown to vary within family	Rix, M. G. & Harvey, M. S. (2010). The spider family Micropholcommatidae (Arachnida, Araneae, Araneoidea): a relimitation and revision at the generic level. ZooKeys 36: 1-321.
Anapidae	Tasmanapis	strahan		Anapidae_Tasmanapis_strahan	[urn:lsid:nmbe.ch:spidersp:009175]	1	x					Lopardo, L. & Hormiga, G. (2015). Out of the twilight zone: phylogeny and evolutionary morphology of the orb-weaving spider family Mysmenidae, with a focus on spinneret spigot morphology in symphytognathoids (Araneae, Araneoidea). Zoological Journal of the Linnean Society 173(3): 527-786.
Anapidae	Raveniella	luteola		Anapidae_Raveniella_luteola	[urn:lsid:nmbe.ch:spidersp:005486]	1	x					Hickman, V. V. (1945). A new group of apneumone spiders. Transactions of the Connecticut Academy of Arts and Sciences 36: 135-157.; Rix, M. G. (2009). Taxonomy and Systematics of the Australian Micropholcommatidae (Arachnida: Araneae) (Doctoral dissertation, University of Western Australia).
Anapidae	Zealanapis	armata		Anapidae_Zealanapis_armata	[urn:lsid:nmbe.ch:spidersp:009180]	1			x		inferred from phylogenetic relationship; coding taken with care, as web use and shape was shown to vary within family	Forster, R. R. (1951). New Zealand spiders of the family Symphytognathidae. Records of the Canterbury Museum 5: 231-244, Pl. 51-54.
Anapidae	Holarchaea	novaeseelandiae		Anapidae_Holarchaea_novaeseelandiae	[urn:lsid:nmbe.ch:spidersp:005466]	0	x				natural history not directly observed, assumption based on morphology and circumstances of collection	Forster, R. R. & Platnick, N. I. (1984). A review of the archaeid spiders and their relatives, with notes on the limits of the superfamily Palpimanoidea (Arachnida, Araneae). Bulletin of the American Museum of Natural History 178: 1-106.
Antrodiaetidae	Aliatypus	isolatus		Antrodiaetidae_Aliatypus_isolatus	[urn:lsid:nmbe.ch:spidersp:000116]	1	x					Coyle, F. A., & Icenogle, W. R. (1994). Natural history of the Californian trapdoor spider genus Aliatypus (Araneae, Antrodiaetidae). Journal of Arachnology, 225-255.
Antrodiaetidae	Antrodiaetus	gertschi		Antrodiaetidae_Antrodiaetus_gertschi	[urn:lsid:nmbe.ch:spidersp:000135]	1		x				Coyle, F. A. (1974). Systematics of the trapdoor spider genus Aliatypus (Araneae: Antrodiaetidae). Psyche, Cambridge 81: 431-500.
Antrodiaetidae	Antrodiaetus	riversi		Antrodiaetidae_Antrodiaetus_riversi	[urn:lsid:nmbe.ch:spidersp:000137]	1		x				Coyle, F. A. (1974). Systematics of the trapdoor spider genus Aliatypus (Araneae: Antrodiaetidae). Psyche, Cambridge 81: 431-500.
Antrodiaetidae	Antrodiaetus	unicolor		Antrodiaetidae_Antrodiaetus_unicolor	[urn:lsid:nmbe.ch:spidersp:000133]	1	x					Coyle, F. A. (1971). Systematics and natural history of the mygalomorph spider genus Antrodiaetus and related genera (Araneae: Antrodiaetidae). Bulletin of the Museum of Comparative Zoology 141: 269-402.
Anyphaenidae	Amaurobioides	africana		Anyphaenidae_Amaurobioides_africana	[urn:lsid:nmbe.ch:spidersp:023633]	0	x					Ramírez, M. J. (2003). The spider subfamily Amaurobioidinae (Araneae, Anyphaenidae): a phylogenetic revision at the generic level. Bulletin of the American Museum of Natural History 277: 1-262.
Anyphaenidae	Amaurobioides	maritima		Anyphaenidae_Amaurobioides_maritima	[urn:lsid:nmbe.ch:spidersp:023638]	0	x					Forster, R. R. (1970). The spiders of New Zealand. Part III. Otago Museum Bulletin 3: 1-184.
Anyphaenidae	Anyphaena	accentuata		Anyphaenidae_Anyphaena_accentuata	[urn:lsid:nmbe.ch:spidersp:023645]	0	x					Korenko, S., & Pekár, S. (2010). Is there intraguild predation between winter-active spiders (Araneae) on apple tree bark?. Biological Control, 54(3), 206-212.
Anyphaenidae	Aysha	lagenifera		Anyphaenidae_Aysha_lagenifera	[urn:lsid:nmbe.ch:spidersp:023772]	0		x				Brescovit, A. D. (1992). Revisão do grupo prospera do gênero Aysha Keyserling, 1891 na região Neotropical (Araneae: Anyphaenidae). Iheringia (Zool.) 72: 23-104.
Anyphaenidae	Coptoprepes	campanensis		Anyphaenidae_Coptoprepes_campanensis	[urn:lsid:nmbe.ch:spidersp:038812]	0		x				Werenkraut, V., & Ramirez, M. J. (2009). A revision and phylogenetic analysis of the spider genus Coptoprepes Simon (Araneae: Anyphaenidae, Amaurobioidinae). Zootaxa, 2212(1), 1-40.
Anyphaenidae	Ferrieria	echinata		Anyphaenidae_Ferrieria_echinata	[urn:lsid:nmbe.ch:spidersp:023800]	0	x					Ramírez, M. J., pers. obs.
Anyphaenidae	Hatitia	canchaque		Anyphaenidae_Hatitia_canchaque	[urn:lsid:nmbe.ch:spidersp:023864]	0				x		Duran-Barron, C. G., Perez, T. M., & Brescovit, A. D. (2016). Two new synanthropic species of Anyphaena Sundevall (Araneae: Anyphaenidae) associated to houses in Mexico City. Zootaxa, 4103(2), 189-194.
Anyphaenidae	Gayenna	americana		Anyphaenidae_Gayenna_americana	[urn:lsid:nmbe.ch:spidersp:023804]	0		x				Ramírez, M. J. & Kochalka, J. A. (1993). El género Gayenna (Araneae: Anyphaenidae). Acta Entomologica Chilena 18: 163-169.
Anyphaenidae	Josa	lutea		Anyphaenidae_Josa_lutea	[urn:lsid:nmbe.ch:spidersp:024025]	0				x		Duran-Barron, C. G., Perez, T. M., & Brescovit, A. D. (2016). Two new synanthropic species of Anyphaena Sundevall (Araneae: Anyphaenidae) associated to houses in Mexico City. Zootaxa, 4103(2), 189-194.
Anyphaenidae	Monapia	dilaticollis		Anyphaenidae_Monapia_dilaticollis	[urn:lsid:nmbe.ch:spidersp:023942]	0	x					Ramírez, M. J., pers. obs.
Anyphaenidae	Negayan	paduana		Anyphaenidae_Negayan_paduana	[urn:lsid:nmbe.ch:spidersp:024695]	0		x				Lopardo, L. (2005). Phylogenetic revision of the spider genus Negayan (Araneae, Anyphaenidae, Amaurobioidinae). Zoologica Scripta 34(3): 245-277.; Ramírez, M. J., pers. obs.
Anyphaenidae	Oxysoma	punctatum		Anyphaenidae_Oxysoma_punctatum	[urn:lsid:nmbe.ch:spidersp:023971]	0		x				Aisen, S. & Ramírez, M. J. (2015). A revision and phylogenetic analysis of the spider genus Oxysoma Nicolet (Araneae: Anyphaenidae, Amaurobioidinae). Zootaxa 3997(1): 1-61.; Ramírez, M. J., pers. obs.
Anyphaenidae	Oxysoma	saccatum		Anyphaenidae_Oxysoma_saccatum	[urn:lsid:nmbe.ch:spidersp:023845]	0		x
Anyphaenidae	Philisca	huapi		Anyphaenidae_Philisca_huapi	[urn:lsid:nmbe.ch:spidersp:038820]	0		x				Soto, E. M. & Ramírez, M. J. (2012). Revision and phylogenetic analysis of the spider genus Philisca Simon (Araneae: Anyphaenidae, Amaurobioidinae). Zootaxa 3443: 1-65.; Ramírez, M. J., pers. obs.
Anyphaenidae	Phidyle	punctipes		Anyphaenidae_Phidyle_punctipes	[urn:lsid:nmbe.ch:spidersp:038321]	0	x					Ramírez, M. J., pers. obs.
Anyphaenidae	Sanogasta	maculatipes		Anyphaenidae_Sanogasta_maculatipes	[urn:lsid:nmbe.ch:spidersp:023829]	0	x					Ramírez, M. J., pers. obs.
Anyphaenidae	Tomopisthes	varius		Anyphaenidae_Tomopisthes_varius	[urn:lsid:nmbe.ch:spidersp:024081]	0	x					Ramírez, M. J., pers. obs.
Anyphaenidae	Xiruana	gracilipes		Anyphaenidae_Xiruana_gracilipes	[urn:lsid:nmbe.ch:spidersp:024137]	0	x					Ramírez, M. J., pers. obs.
Araneidae	Araneus	diadematus		Araneidae_Araneus_diadematus	[urn:lsid:nmbe.ch:spidersp:014834]	1	x					Rhisiart, A. A., & Vollrath, F. (1994). Design features of the orb web of the spider, Araneus diadematus. Behavioral Ecology, 5(3), 280-287.; Zschokke, S., & Vollrath, F. (1995). Web construction patterns in a range of orb-weaving spiders (Araneae). European Journal of Entomology, 92(3), 523-541.
Araneidae	Argiope	bruenicchi		Araneidae_Argiope_bruenicchi	[urn:lsid:nmbe.ch:spidersp:015356]	1	x					Prokop, P., & Grygláková, D. (2005). Factors affecting the foraging success of the wasp-like spider Argiope bruennichi (Araneae): role of web design. Biologia, 60(2), 165-169.; Zschokke, S., & Vollrath, F. (1995). Web construction patterns in a range of orb-weaving spiders (Araneae). European Journal of Entomology, 92(3), 523-541.; Bürgis, H. (1988). Fangmethoden bei Spinnen. Biologie in unserer …
Araneidae	Caerostris	sexcuspidata		Araneidae_Caerostris_sexcuspidata	[urn:lsid:nmbe.ch:spidersp:015482]	1	x					Gregorič, M., Agnarsson, I., Blackledge, T. A., & Kuntner, M. (2015). Phylogenetic position and composition of Zygiellinae and Caerostris, with new insight into orb-web evolution and gigantism. Zoological Journal of the Linnean Society, 175(2), 225-243.
Araneidae	Chorizopes	nipponicus		Araneidae_Chorizopes_nipponicus	[urn:lsid:nmbe.ch:spidersp:015534]	0		x				Kallal, R. J., & Hormiga, G. (2019). Evolution of the male palp morphology of the orb-weaver hunting spider Chorizopes (Araneae: Araneidae) revisited on a new phylogeny of Araneidae, and description of a third species from Madagascar. Invertebrate Systematics, 33(2), 473-487.
Araneidae	Cyclosa	bifurcata		Araneidae_Cyclosa_bifurcata	[urn:lsid:nmbe.ch:spidersp:015580]	1		x				Neet, C. R. (1990). Function and structural variability of the stabilimenta of Cyclosa insulana (Costa)(Araneae, Araneidae). Bull. Br. Arachnol. Soc, 8, 161-164.
Araneidae	Cyclosa	conica		Araneidae_Cyclosa_conica	[urn:lsid:nmbe.ch:spidersp:015804]	1	x					Tso, I. M. (1998). Stabilimentum-decorated webs spun by Cyclosa conica (Araneae, Araneidae) trapped more insects than undecorated webs. Journal of Arachnology, 16, 101-105.; Zschokke, S., & Vollrath, F. (1995). Web construction patterns in a range of orb-weaving spiders (Araneae). European Journal of Entomology, 92(3), 523-541.
Araneidae	Cyrtophora	citricola		Araneidae_Cyrtophora_citricola	[urn:lsid:nmbe.ch:spidersp:016007]	1	x					Peters, H. M. (1993). Functional organization of the spinning apparatus of Cyrtophora citricola with regard to the evolution of the web (Araneae, Araneidae). Zoomorphology, 113(3), 153-163.; Rypstra, A. L. (1979). Foraging flocks of spiders: a study of aggregate behavior in Cyrtophora citricola Forskal (Araneae; Araneidae) in West Africa. Behavioral Ecology and Sociobiology, 3, 291-300.; Zschokke…
Araneidae	Deliochus	zelivira		Araneidae_Deliochus_zelivira	[urn:lsid:nmbe.ch:spidersp:013595]	1		x				Kallal, R. J. & Hormiga, G. (2018). Systematics, phylogeny and biogeography of the Australasian leaf-curling orb-weaving spiders (Araneae: Araneidae: Zygiellinae), with a comparative analysis of retreat evolution. Zoological Journal of the Linnean Society 184(4): 1055-1141.
Araneidae	Eriophora	ravilla		Araneidae_Eriophora_ravilla	[urn:lsid:nmbe.ch:spidersp:015886]	1		x				Levi, H. W. (1971). The ravilla group of the orbweaver genus Eriophora in North America (Araneae: Araneidae). Psyche, Cambridge 77(3): 280-302.
Araneidae	Gasteracantha	cancriformis		Araneidae_Gasteracantha_cancriformis	[urn:lsid:nmbe.ch:spidersp:016007]	1	x					Muma, M. H. (1971). Biological and behavioral notes on Gasteracantha cancriformis (Arachnida: Araneidae). Florida Entomologist, 54(4), 345-352.; Zschokke, S., & Vollrath, F. (1995). Web construction patterns in a range of orb-weaving spiders (Araneae). European Journal of Entomology, 92(3), 523-541.
Araneidae	Gnolus	angulifrons		Araneidae_Gnolus_angulifrons	[urn:lsid:nmbe.ch:spidersp:005720]	0		x			Arkys-like ambushing hunting style assumed	Platnick, N. I. & Shadab, M. U. (1993). A review of the pirate spiders (Araneae, Mimetidae) of Chile. American Museum Novitates 3074: 1-30.; Ramírez, M. J., pers. obs.
Araneidae	Gnolus	cordiformis		Araneidae_Gnolus_cordiformis	[urn:lsid:nmbe.ch:spidersp:005722]	0		x			Arkys-like ambushing hunting style assumed
Araneidae	Larinioides	cornutus		Araneidae_Larinioides_cornutus	[urn:lsid:nmbe.ch:spidersp:016288]	1	x					Fasola, M., & Mogavero, F. (1995). Structure and habitat use in a web‐building spider community in northern Italy. Italian Journal of Zoology, 62(2), 159-166.; Zschokke, S., & Vollrath, F. (1995). Web construction patterns in a range of orb-weaving spiders (Araneae). European Journal of Entomology, 92(3), 523-541.
Araneidae	Mangora	maculata		Araneidae_Mangora_maculata	[urn:lsid:nmbe.ch:spidersp:016331]	1		x				Eberhard, W. G. (1990). Function and phylogeny of spider webs. Annual review of Ecology and Systematics, 21(1), 341-372.
Araneidae	Mecynogea	lemniscata		Araneidae_Mecynogea_lemniscata	[urn:lsid:nmbe.ch:spidersp:016398]	1	x					Willey, M. B., Johnson, M. A., & Adler, P. H. (1992). Predatory behavior of the basilica spider, Mecynogea lemniscata (Araneae, Araneidae). Psyche: A Journal of Entomology, 99(2-3), 153-168.; Ramírez, M. J., pers. obs.
Araneidae	Metepeira	labyrinthea		Araneidae_Metepeira_labyrinthea	[urn:lsid:nmbe.ch:spidersp:016515]	1	x					Wise, D. H., & Barata, J. L. (1983). Prey of two syntopic spiders with different web structures. Journal of Arachnology, 11(2), 271-281.; Vetter, R. S., & Carroll, D. P. (2013). An identification key for eggs and egg sacs of spiders of potential agroeconomic importance: a feasibility study. The Journal of Arachnology, 41(2), 176-183.
Araneidae	Micrathena	gracilis		Araneidae_Micrathena_gracilis	[urn:lsid:nmbe.ch:spidersp:016575]	1	x					Biere, J. M., & Uetz, G. W. (1981). Web orientation in the spider Micrathena gracilis (Araneae: Araneidae). Ecology, 62(2), 336-344.
Araneidae	Neoscona	arabesca		Araneidae_Neoscona_arabesca	[urn:lsid:nmbe.ch:spidersp:016694]	1	x					Culin, J. D., & Yeargan, K. V. (1982). Feeding behavior and prey of Neoscona arabesca [Araneae: Araneidae] andTetragnatha laboriosa [Aranea: Tetragnathidae] in soybean fields. Entomophaga, 27(4), 417-423.; Vetter, R. S., & Carroll, D. P. (2013). An identification key for eggs and egg sacs of spiders of potential agroeconomic importance: a feasibility study. The Journal of Arachnology, 41(2), 176-…
Araneidae	Oarces	reticulatus		Araneidae_Oarces_reticulatus	[urn:lsid:nmbe.ch:spidersp:005794]	0	x				Arkys-like ambushing hunting style assumed	Platnick, N. I. & Shadab, M. U. (1993). A review of the pirate spiders (Araneae, Mimetidae) of Chile. American Museum Novitates 3074: 1-30.; Benavides, L. R. & Hormiga, G. (2020). A morphological and combined phylogenetic analysis of pirate spiders (Araneae, Mimetidae): evolutionary relationships, taxonomy, and character evolution. Invertebrate Systematics 34(2): 144-191.; Ramírez, M. J., pers. o…
Araneidae	Perilla	teres		Araneidae_Perilla_teres	[urn:lsid:nmbe.ch:spidersp:014060]	1	x					Kuntner, M. (2002). The placement of Perilla (Araneae, Araneidae) with comments on araneid phylogeny. The Journal of Arachnology, 30(2), 281-287.; Murphy, F. & Murphy, J. (2000). An introduction to the spiders of South East Asia with notes on all the genera. Malaysian Nature Society Kuala Lumpur, 388 pp.
Araneidae	Phonognatha	graeffei		Araneidae_Phonognatha_graeffei	[urn:lsid:nmbe.ch:spidersp:014062]	1	x					Hormiga, G., Eberhard, W. G. & Coddington, J. A. (1995). Web-construction behaviour in Australian Phonognatha and the phylogeny of nephiline and tetragnathid spiders (Araneae: Tetragnathidae). Australian Journal of Zoology 43: 313-364.; Álvarez-Padilla, F. & Hormiga, G. (2011). Morphological and phylogenetic atlas of the orb-weaving spider family Tetragnathidae (Araneae: Araneoidea). Zoological J…
Araneidae	Zygiella	atrica		Araneidae_Zygiella_atrica	[urn:lsid:nmbe.ch:spidersp:017166]	1		x				Zschokke, S., & Vollrath, F. (1995). Web construction patterns in a range of orb-weaving spiders (Araneae). European Journal of Entomology, 92(3), 523-541.
Araneidae	Zygiella	x-notata		Araneidae_Zygiella_x-notata	[urn:lsid:nmbe.ch:spidersp:017187]	1	x					Mortimer, B., Holland, C., Windmill, J. F., & Vollrath, F. (2015). Unpicking the signal thread of the sector web spider Zygiella x-notata. Journal of The Royal Society Interface, 12(113), 20150633.; Zschokke, S., & Vollrath, F. (1995). Web construction patterns in a range of orb-weaving spiders (Araneae). European Journal of Entomology, 92(3), 523-541.; Gheysens, T., Beladjal, L., Gellynck, K., V…
Araneidae	Clitaetra	episinoides		Araneidae_Clitaetra_episinoides	[urn:lsid:nmbe.ch:spidersp:013584]	1	x				web of C. episinoides not described, data for C. irinae	Kuntner, M. (2006). Phylogenetic systematics of the Gondwanan nephilid spider lineage Clitaetrinae (Araneae, Nephilidae). Zoologica Scripta, 35(1), 19-62.; Kuntner, M., Arnedo, M. A., Trontelj, P., Lokovsek, T. & Agnarsson, I. (2013). A molecular phylogeny of nephilid spiders: evolutionary history of a model lineage. Molecular Phylogenetics and Evolution 69: 961-979.
Araneidae	Herennia	etruscilla		Araneidae_Herennia_etruscilla	[urn:lsid:nmbe.ch:spidersp:039996]	1		x				Kuntner, M. (2005). A revision of Herennia (Araneae: Nephilidae: Nephilinae), the Australasian ‘coin spiders’. Invertebrate Systematics, 19(5), 391-436.
Araneidae	Herennia	multipuncta		Araneidae_Herennia_multipuncta	[urn:lsid:nmbe.ch:spidersp:039408]	1		x				Kuntner, M. (2005). A revision of Herennia (Araneae: Nephilidae: Nephilinae), the Australasian ‘coin spiders’. Invertebrate Systematics, 19(5), 391-436.
Araneidae	Trichonephila	clavata		Araneidae_Trichonephila_clavata	[urn:lsid:nmbe.ch:spidersp:013940]	1	x					Shinkai, A. (1985). Comparison in the web structure between Nephila clavata L. Koch and Nephila maculata (Fabricius)(Araneae: Araneidae), and the origin of genus Nephila. Acta Arachnologica, 34(1), 11-22.
Araneidae	Trichonephila	clavipes		Araneidae_Trichonephila_clavipes	[urn:lsid:nmbe.ch:spidersp:013943]	1	x					Higgins, L. (1992). Developmental changes in barrier web structure under different levels of predation risk inNephila clavipes (Araneae: Tetragnathidae). Journal of Insect Behavior, 5(5), 635-655.; Robinson, M. H., & Robinson, B. C. (1973). The stabilimenta of Nephila clavipes and the origins of stabilimentum-building in araneids. Psyche: A Journal of Entomology, 80(4), 277-288.; Zschokke, S., & …
Araneidae	Trichonephila	fenestrata		Araneidae_Trichonephila_fenestrata	[urn:lsid:nmbe.ch:spidersp:013950]	1	x					Neumann, R. (2019). Phenotypic plasticity of life history and mating strategies in African golden-silk spiders, Nephila senegalensis and N. fenestrata. Dissertation Thesis, University of Hamburg.
Araneidae	Nephila	pilipes		Araneidae_Nephila_pilipes	[urn:lsid:nmbe.ch:spidersp:013960]	1	x					Kuntner, M., Gregorič, M., & Li, D. (2010). Mass predicts web asymmetry in Nephila spiders. Naturwissenschaften, 97(12), 1097-1105.; Kuntner, M., Arnedo, M. A., Trontelj, P., Lokovsek, T. & Agnarsson, I. (2013). A molecular phylogeny of nephilid spiders: evolutionary history of a model lineage. Molecular Phylogenetics and Evolution 69: 961-979.
Araneidae	Trichonephila	senegalensis		Araneidae_Trichonephila_senegalensis	[urn:lsid:nmbe.ch:spidersp:013974]	1	x					Neumann, R. (2019). Phenotypic plasticity of life history and mating strategies in African golden-silk spiders, Nephila senegalensis and N. fenestrata. Dissertation Thesis, University of Hamburg.
Araneidae	Nephilingis	cruentata		Araneidae_Nephilingis_cruentata	[urn:lsid:nmbe.ch:spidersp:013990]	1	x					Ades, C., & Japyassú, H. F. (1998). From complete orb to semi-orb webs: developmental transitions in the web of Nephilengys cruentata (Araneae: Tetragnathidae). Behaviour, 135(7), 931-956.; Kuntner, M. (2007). A monograph of Nephilengys, the pantropical ‘hermit spiders’(Araneae, Nephilidae, Nephilinae). Systematic Entomology, 32(1), 95-135.
Araneidae	Nephilingis	dodo		Araneidae_Nephilingis_dodo	[urn:lsid:nmbe.ch:spidersp:043940]	1		x				Kuntner, M., Arnedo, M. A., Trontelj, P., Lokovsek, T. & Agnarsson, I. (2013). A molecular phylogeny of nephilid spiders: evolutionary history of a model lineage. Molecular Phylogenetics and Evolution 69: 961-979.
Araneidae	Nephilengys	malabarensis		Araneidae_Nephilengys_malabarensis	[urn:lsid:nmbe.ch:spidersp:013993]	1	x					Álvarez-Padilla, F. & Hormiga, G. (2011). Morphological and phylogenetic atlas of the orb-weaving spider family Tetragnathidae (Araneae: Araneoidea). Zoological Journal of the Linnean Society 162(4): 713-879.
Araneidae	Nephilengys	papuana		Araneidae_Nephilengys_papuana	[urn:lsid:nmbe.ch:spidersp:039409]	1	x					Kuntner, M. (2007). A monograph of Nephilengys, the pantropical ‘hermit spiders’(Araneae, Nephilidae, Nephilinae). Systematic Entomology, 32(1), 95-135.
Archaeidae	Afrarchaea	woodae		Archaeidae_Afrarchaea_woodae	[urn:lsid:nmbe.ch:spidersp:041022]	0				x		Wood, H. M., Griswold, C. E., & Gillespie, R. G. (2012). Phylogenetic placement of pelican spiders (Archaeidae, Araneae), with insight into evolution of the “neck” and predatory behaviours of the superfamily Palpimanoidea. Cladistics, 28(6), 598-626.
Archaeidae	Austrarchaea	nodosa		Archaeidae_Austrarchaea_nodosa	[urn:lsid:nmbe.ch:spidersp:005434]	0				x		Wood, H. M., Griswold, C. E., & Gillespie, R. G. (2012). Phylogenetic placement of pelican spiders (Archaeidae, Araneae), with insight into evolution of the “neck” and predatory behaviours of the superfamily Palpimanoidea. Cladistics, 28(6), 598-626.
Archaeidae	Austrarchaea	dianneae		Archaeidae_Austrarchaea_dianneae	[urn:lsid:nmbe.ch:spidersp:044293]	0				x		Wood, H. M., Griswold, C. E., & Gillespie, R. G. (2012). Phylogenetic placement of pelican spiders (Archaeidae, Araneae), with insight into evolution of the “neck” and predatory behaviours of the superfamily Palpimanoidea. Cladistics, 28(6), 598-626.
Archaeidae	Eriauchenius	sama		Archaeidae_Eriauchenius_sama	[urn:lsid:nmbe.ch:spidersp:049946]	0		x				Wood, H. M. & Scharff, N. (2018). A review of the Madagascan pelican spiders of the genera Eriauchenius O. Pickard-Cambridge, 1881 and Madagascarchaea gen. n. (Araneae, Archaeidae). ZooKeys 727: 1-96.; Wood, H. (2008). A revision of the assassin spiders of the Eriauchenius gracilicollis group, a clade of spiders endemic to Madagascar (Araneae: Archaeidae). Zoological Journal of the Linnean Societ…
Archaeidae	Eriauchenius	workmani		Archaeidae_Eriauchenius_workmani	[urn:lsid:nmbe.ch:spidersp:005430]	0		x				Wood, H. M. & Scharff, N. (2018). A review of the Madagascan pelican spiders of the genera Eriauchenius O. Pickard-Cambridge, 1881 and Madagascarchaea gen. n. (Araneae, Archaeidae). ZooKeys 727: 1-96.; Wood, H. (2008). A revision of the assassin spiders of the Eriauchenius gracilicollis group, a clade of spiders endemic to Madagascar (Araneae: Archaeidae). Zoological Journal of the Linnean Societ…
Arkyidae	Arkys	cornutus		Arkyidae_Arkys_cornutus	[urn:lsid:nmbe.ch:spidersp:015424]	0	x					Whyte, R., & Anderson, G. (2017). A field guide to spiders of Australia. CSIRO Publishing.; Wolff, J. O., pers. obs.
Atypidae	Atypus	affinis		Atypidae_Atypus_affinis	[urn:lsid:nmbe.ch:spidersp:000078]	1	x					Bellmann, H. (2010). Der Kosmos Spinnenfuhrer. Franck-Kosmos, Stuttgart, 429 pp.; Pétillon, J., Deruytter, D., Decae, A., Renault, D., & Bonte, D. (2012). Habitat use, but not dispersal limitation, as the mechanism behind the aggregated population structure of the mygalomorph species Atypus affinis. Animal Biology, 62(2), 181-192.
Atypidae	Atypus	snetsingeri		Atypidae_Atypus_snetsingeri	[urn:lsid:nmbe.ch:spidersp:000093]	1		x				Beatty, J. A. (1986). Web structure and burrow location of Sphodros niger (Hentz)(Araneae, Atypidae). The Journal of Arachnology, 14(1), 130-132.
Atypidae	Sphodros	atlanticus		Atypidae_Sphodros_atlanticus	[urn:lsid:nmbe.ch:spidersp:000105]	1		x			descriptions for S. niger	Beatty, J. A. (1986). Web structure and burrow location of Sphodros niger (Hentz)(Araneae, Atypidae). The Journal of Arachnology, 14(1), 130-132.
Austrochilidae	Austrochilus	forsteri		Austrochilidae_Austrochilus_forsteri	[urn:lsid:nmbe.ch:spidersp:002527]	1	x					Grismado, C. J., Lopardo, L. & Platnick, N. I. (2003). A new species of Austrochilus from Chile (Araneae, Austrochilidae, Austrochilinae). Journal of Arachnology 31: 148-150.
Austrochilidae	Austrochilus	franckei		Austrochilidae_Austrochilus_franckei	[urn:lsid:nmbe.ch:spidersp:002527]	1	x					Forster, R. R., Platnick, N. I. & Gray, M. R. (1987). A review of the spider superfamilies Hypochiloidea and Austrochiloidea (Araneae, Araneomorphae). Bulletin of the American Museum of Natural History 185: 1-116.
Austrochilidae	Austrochilus	newtoni		Austrochilidae_Austrochilus_newtoni	[urn:lsid:nmbe.ch:spidersp:002530]	1		x				Forster, R. R., Platnick, N. I. & Gray, M. R. (1987). A review of the spider superfamilies Hypochiloidea and Austrochiloidea (Araneae, Araneomorphae). Bulletin of the American Museum of Natural History 185: 1-116.
Austrochilidae	Hickmania	troglodytes		Austrochilidae_Hickmania_troglodytes	[urn:lsid:nmbe.ch:spidersp:002532]	1	x					Doran, N. E., Richardson, A. M. M., & Swain, R. (2001). The reproductive behaviour of the Tasmanian cave spider Hickmania troglodytes (Araneae: Austrochilidae). Journal of Zoology, 253(3), 405-418.; Hickman, V. V. (1967). Some common spiders of Tasmania. Tasmanian Museum and Art Gallery, 112 pp.
Austrochilidae	Thaida	peculiaris		Austrochilidae_Thaida_peculiaris	[urn:lsid:nmbe.ch:spidersp:002534]	1	x					Forster, R. R., Platnick, N. I. & Gray, M. R. (1987). A review of the spider superfamilies Hypochiloidea and Austrochiloidea (Araneae, Araneomorphae). Bulletin of the American Museum of Natural History 185: 1-116.
Barychelidae	Ozicrypta	filmeri		Barychelidae_Ozicrypta_filmeri	[urn:lsid:nmbe.ch:spidersp:001515]	1		x				Raven, R. J. (1994). Mygalomorph spiders of the Barychelidae in Australia and the western Pacific. Memoirs of the Queensland Museum 35: 291-706.
Barychelidae	Synothele	arrakis		Barychelidae_Synothele_arrakis	[urn:lsid:nmbe.ch:spidersp:001580]	1		x				Raven, R. J. (1994). Mygalomorph spiders of the Barychelidae in Australia and the western Pacific. Memoirs of the Queensland Museum 35: 291-706.
Caponiidae	Caponia	capensis		Caponiidae_Caponia_capensis	[urn:lsid:nmbe.ch:spidersp:004030]	0		x				Dippenaar-Schoeman, A. S. (2006). New records of 43 spider species from the Mountain Zebra National Park, South Africa (Arachnida: Araneae). Koedoe, 49(2), 23-28.
Caponiidae	Caponia	spiralifera		Caponiidae_Caponia_spiralifera	[urn:lsid:nmbe.ch:spidersp:004035]	0		x
Caponiidae	Nops	hispaniola		Caponiidae_Nops_hispaniola	[urn:lsid:nmbe.ch:spidersp:047754]	0		x				Sánchez-Ruiz, A. & Brescovit, A. D. (2018). A revision of the Neotropical spider genus Nops MacLeay (Araneae: Caponiidae) with the first phylogenetic hypothesis for the Nopinae genera. Zootaxa 4427(1): 1-121.
Caponiidae	Nops	sp	Jaragua	Caponiidae_Nops_sp_Jaragua		0		x				Sánchez-Ruiz, A. & Brescovit, A. D. (2018). A revision of the Neotropical spider genus Nops MacLeay (Araneae: Caponiidae) with the first phylogenetic hypothesis for the Nopinae genera. Zootaxa 4427(1): 1-121.
Cithaeronidae	Cithaeron	jocqueorum		Cithaeronidae_Cithaeron_jocqueorum	[urn:lsid:nmbe.ch:spidersp:026170]	0		x				Platnick, N. I. (1991). A revision of the ground spider family Cithaeronidae (Araneae, Gnaphosoidea). American Museum Novitates 3018: 1-13.
Clubionidae	Clubiona	consensa		Clubionidae_Clubiona_consensa	[urn:lsid:nmbe.ch:spidersp:024505]	0		x				Jackson, R. R. (1986). Cohabitation of males and juvenile females: a prevalent mating tactic of spiders. Journal of natural history, 20(5), 1193-1210.
Clubionidae	Clubiona	huttoni		Clubionidae_Clubiona_huttoni	[urn:lsid:nmbe.ch:spidersp:024577]	0	x					Jackson, R. R. (1986). Cohabitation of males and juvenile females: a prevalent mating tactic of spiders. Journal of natural history, 20(5), 1193-1210.
Clubionidae	Clubiona	terrestris		Clubionidae_Clubiona_terrestris	[urn:lsid:nmbe.ch:spidersp:024795]	0		x				Bellmann, H. (2010). Der Kosmos Spinnenfuhrer. Franck-Kosmos, Stuttgart, 429 pp.
Clubionidae	Elaver	sp	MR163	Clubionidae_Elaver_sp_MR163		0		x				Trevino, M. (2014). The wandering spider guild of Webb County, Texas (Doctoral dissertation, Texas A&M International University).
Clubionidae	Pristidia	prima		Clubionidae_Pristidia_prima	[urn:lsid:nmbe.ch:spidersp:037264]	0	x					Deeleman-Reinhold, C. L. (2001). Forest spiders of South East Asia: with a revision of the sac and ground spiders (Araneae: Clubionidae, Corinnidae, Liocranidae, Gnaphosidae, Prodidomidae and Trochanterriidae [sic]). Brill, Leiden, 591 pp.
Clubionidae	Pteroneta	saltans		Clubionidae_Pteroneta_saltans	[urn:lsid:nmbe.ch:spidersp:037267]	0	x					Deeleman-Reinhold, C. L. (2001). Forest spiders of South East Asia: with a revision of the sac and ground spiders (Araneae: Clubionidae, Corinnidae, Liocranidae, Gnaphosidae, Prodidomidae and Trochanterriidae [sic]). Brill, Leiden, 591 pp.
Corinnidae	Aetius	nocturnus		Corinnidae_Aetius_nocturnus	[urn:lsid:nmbe.ch:spidersp:037273]	0	x					Deeleman-Reinhold, C. L. (2001). Forest spiders of South East Asia: with a revision of the sac and ground spiders (Araneae: Clubionidae, Corinnidae, Liocranidae, Gnaphosidae, Prodidomidae and Trochanterriidae [sic]). Brill, Leiden, 591 pp.
Corinnidae	Apochinomma	formicaeforme		Corinnidae_Apochinomma_formicaeforme	[urn:lsid:nmbe.ch:spidersp:024926]	0	x					Deeleman-Reinhold, C. L. (2001). Forest spiders of South East Asia: with a revision of the sac and ground spiders (Araneae: Clubionidae, Corinnidae, Liocranidae, Gnaphosidae, Prodidomidae and Trochanterriidae [sic]). Brill, Leiden, 591 pp.
Corinnidae	Cambalida	fulvipes		Corinnidae_Cambalida_fulvipes	[urn:lsid:nmbe.ch:spidersp:025004]	0	x					Haddad, C. R. (2012). A revision of the Afrotropical spider genus Cambalida Simon, 1909 (Araneae, Corinnidae). ZooKeys 234: 67-119.
Corinnidae	Castianeira	sp	MR527	Corinnidae_Castianeira_sp_MR527		0		x				Deeleman-Reinhold, C. L. (2001). Forest spiders of South East Asia: with a revision of the sac and ground spiders (Araneae: Clubionidae, Corinnidae, Liocranidae, Gnaphosidae, Prodidomidae and Trochanterriidae [sic]). Brill, Leiden, 591 pp.
Corinnidae	Castoponera	ciliata		Corinnidae_Castoponera_ciliata	[urn:lsid:nmbe.ch:spidersp:024979]	0	x					Deeleman-Reinhold, C. L. (2001). Forest spiders of South East Asia: with a revision of the sac and ground spiders (Araneae: Clubionidae, Corinnidae, Liocranidae, Gnaphosidae, Prodidomidae and Trochanterriidae [sic]). Brill, Leiden, 591 pp.
Corinnidae	Copa	sp	MR46	Corinnidae_Copa_sp_MR46		0		x			hunting behaviour not observed, no retreats or egg sacs observed; assumption based on clade characteristics	Raven, R. J. (2015). A revision of ant-mimicking spiders of the family Corinnidae (Araneae) in the Western Pacific. Zootaxa 3958(1): 1-258.
Corinnidae	Echinax	longespina		Corinnidae_Echinax_longespina	[urn:lsid:nmbe.ch:spidersp:025111]	0		x				Deeleman-Reinhold, C. L. (2001). Forest spiders of South East Asia: with a revision of the sac and ground spiders (Araneae: Clubionidae, Corinnidae, Liocranidae, Gnaphosidae, Prodidomidae and Trochanterriidae [sic]). Brill, Leiden, 591 pp.
Corinnidae	Corinna	nitens		Corinnidae_Corinna_nitens	[urn:lsid:nmbe.ch:spidersp:025190]	0				x		Bosselaers, J. & Jocqué, R. (2002). Studies in Corinnidae: cladistic analysis of 38 corinnid and liocranid genera, and transfer of Phrurolithinae. Zoologica Scripta 31(3): 241-270.
Corinnidae	Corinnomma	severum		Corinnidae_Corinnomma_severum	[urn:lsid:nmbe.ch:spidersp:025248]	0		x				Haddad, C. R. (2006). A new species of Corinnomma (Araneae: Corinnidae) from southern and eastern Africa, with taxonomic notes on C. olivaceum and C. semiglabrum. African Invertebrates, 47(1), 71-83.
Corinnidae	Falconina	gracilis		Corinnidae_Falconina_gracilis	[urn:lsid:nmbe.ch:spidersp:025158]	0	x					Valle, S. J., Bingham Keiser, C., Vincent, L. S. & Vetter, R. S. (2013). A South American spider, Falconina gracilis (Keyserling 1891) (Araneae: Corinnidae), newly established in southern California. Pan-Pacific Entomologist 89(4): 259-263.; Ramírez, M. J., pers. obs.
Corinnidae	Coenoptychus	tropicalis		Corinnidae_Coenoptychus_tropicalis	[urn:lsid:nmbe.ch:spidersp:038843]	0	x					Haddad, C. R. (2004). A revision of the spider genus Graptartia Simon, 1896 (Araneae: Corinnidae) in the Afrotropical region. African Entomology 12: 71-81.
Corinnidae	Messapus	natalis		Corinnidae_Messapus_natalis	[urn:lsid:nmbe.ch:spidersp:025186]	0	x					Haddad, C. R. (2005). A re-description of Corinna natalis Pocock, 1898 (Araneae, Corinnidae), Africa's largest dark sac spider, with natural history notes. Journal of Afrotropical Zoology 2: 27-32.		such obvious retreats are characteristic of the genus and apparantly unusual for corinnids as they have not been described from other genera
Corinnidae	Olbus	jaguar		Corinnidae_Olbus_jaguar	[urn:lsid:nmbe.ch:spidersp:037299]	0		x				Ramírez, M. J., Lopardo, L. & Bonaldo, A. B. (2001). A review of the Chilean spider genus Olbus, with notes on the relationships of the Corinnidae (Arachnida, Araneae). Insect Systematics & Evolution 31: 441-462.
Corinnidae	Paradiestus	penicillatus		Corinnidae_Paradiestus_penicillatus	[urn:lsid:nmbe.ch:spidersp:025198]	0				x	hunting behaviour not observed, no retreats or egg sacs observed; assumption based on clade characteristics	Bosselaers, J. & Jocqué, R. (2002). Studies in Corinnidae: cladistic analysis of 38 corinnid and liocranid genera, and transfer of Phrurolithinae. Zoologica Scripta 31(3): 241-270.
Corinnidae	Pronophaea	natalica		Corinnidae_Pronophaea_natalica	[urn:lsid:nmbe.ch:spidersp:025429]	0	x				hunting behaviour not observed, no retreats or egg sacs observed; assumption based on clade characteristics	Haddad, C. R. & Bosselaers, J. (2010). A revision of the genus Medmassa Simon, 1887 (Araneae: Corinnidae) in the Afrotopical Region. Zootaxa 2361: 1-12.
Corinnidae	Pronophaea	proxima		Corinnidae_Pronophaea_proxima	[urn:lsid:nmbe.ch:spidersp:025296]	0		x			hunting behaviour not observed, no retreats or egg sacs observed; assumption based on clade characteristics	Haddad, C. R. & Bosselaers, J. (2010). A revision of the genus Medmassa Simon, 1887 (Araneae: Corinnidae) in the Afrotopical Region. Zootaxa 2361: 1-12.
Corinnidae	Myrmecium	raveni		Corinnidae_Myrmecium_raveni	[urn:lsid:nmbe.ch:spidersp:049063]	0		x				Candiani, D. F. & Bonaldo, A. B. (2017). The superficial ant: a revision of the Neotropical ant-mimicking spider genus Myrmecium Latreille, 1824 (Araneae, Corinnidae, Castianeirinae). Zootaxa 4230(1): 1-95.
Corinnidae	Serendib	volans		Corinnidae_Serendib_volans	[urn:lsid:nmbe.ch:spidersp:037306]	0		x				Deeleman-Reinhold, C. L. (2001). Forest spiders of South East Asia: with a revision of the sac and ground spiders (Araneae: Clubionidae, Corinnidae, Liocranidae, Gnaphosidae, Prodidomidae and Trochanterriidae [sic]). Brill, Leiden, 591 pp.
Corinnidae	Sphecotypus	borneensis		Corinnidae_Sphecotypus_borneensis	[urn:lsid:nmbe.ch:spidersp:050241]	0	x					Yamasaki, T., Hashimoto, Y., Endo, T., Hyodo, F., Itioka, T. & Tavano, M. L. (2017). A new species of the genus Sphecotypus O. Pickard-Cambridge, 1895 from Borneo, with a comparison with the holotype of S. birmanicus (Thorell, 1897) (Araneae, Corinnidae). Annali del Museo Civico di Storia Naturale Giacomo Doria 110: 21-32.
Corinnidae	Nyssus	coloripes		Corinnidae_Nyssus_coloripes	[urn:lsid:nmbe.ch:spidersp:025473]	0	x					Raven, R. J. (2015). A revision of ant-mimicking spiders of the family Corinnidae (Araneae) in the Western Pacific. Zootaxa 3958(1): 1-258.
Corinnidae	Allomedmassa	mae		Corinnidae_Allomedmassa_mae	[urn:lsid:nmbe.ch:spidersp:046786]	0		x			hunting behaviour not observed, no retreats or egg sacs observed; assumption based on clade characteristics	Dankittipakul, P. & Singtripop, T. (2014). Allomedmassa, a new spider genus from evergreen forests of Southeast Asia (Araneae: Corinnidae). Revue Suisse de Zoologie 121(1): 15-31.
Corinnidae	Myrmecotypus	pilosus		Corinnidae_Myrmecotypus_pilosus	[urn:lsid:nmbe.ch:spidersp:025371]	0			x		hunting behaviour not observed, no retreats or egg sacs observed; assumption based on clade characteristics	Reiskind, J. (1969). The spider subfamily Castianeirinae of North and Central America (Araneae, Clubionidae). Bulletin of the Museum of Comparative Zoology 138(5): 163-325.
Ctenidae	Anahita	sp	CG25	Ctenidae_Anahita_sp_CG25		0				x		Henrard, A. & Jocqué, R. (2017). Morphological and molecular evidence for new genera in the Afrotropical Cteninae (Araneae, Ctenidae) complex. Zoological Journal of the Linnean Society 180(1): 82-154.
Ctenidae	Ancylometes	bogotensis		Ctenidae_Ancylometes_bogotensis	[urn:lsid:nmbe.ch:spidersp:019507]	0	x					Merrett, P. (1988). Notes on the biology of the neotropical pisaurid, Ancylometes bogotensis (Keyserling)(Araneae: Pisauridae). Bulletin of the British Arachnological Society, 7, 197-201.
Ctenidae	Ctenus	crulsi		Ctenidae_Ctenus_crulsi	[urn:lsid:nmbe.ch:spidersp:020536]	0		x				Höfer, H., Brescovit, A. D. & Gasnier, T. (1994). The wandering spiders of the genus Ctenus (Ctenidae, Araneae) of Reserva Ducke, a rainforest reserve in central Amazonia. Andrias 13: 81-98.; Höfer, H., & Brescovit, A. D. (2000). A revision of the Neotropical spider genus Ancylometes Bertkau (Araneae: Pisauridae). Insect Systematics & Evolution, 31(3), 323-360.
Ctenidae	Cupiennius	granadensis		Ctenidae_Cupiennius_granadensis	[urn:lsid:nmbe.ch:spidersp:020739]	0		x				Barth, F. G., Seyfarth, E. A., Bleckmann, H., & Schüch, W. (1988). Spiders of the genus Cupiennius Simon 1891 (Araneae, Ctenidae). I. Range distribution, dwelling plants, and climatic characteristics of the habitats. Oecologia, 187-193.; Bauer, T., Raub, F., & Höfer, H. (2018). Notes on the behavior and the pendulous egg-sacs of Viridasius sp.(Araneae: Viridasiidae). The Journal of Arachnology, 4…
Ctenidae	Phoneutria	fera		Ctenidae_Phoneutria_fera	[urn:lsid:nmbe.ch:spidersp:020785]	0		x				Hazzi, N. A. (2014). Natural history of Phoneutria boliviensis (Araneae: Ctenidae): habitats, reproductive behavior, postembryonic development and prey-wrapping. The Journal of Arachnology, 42(3), 303-310.
Halonoproctidae	Bothriocyrtum	fabrile		Ctenizidae_Bothriocyrtum_fabrile	[urn:lsid:nmbe.ch:spidersp:000519]	1		x				Ramírez, M. G., Cashin Jr, B. V., Ponce, L. J., Chi, B., & Lum, P. L. (2013). Genetic Diversity among Island and Mainland Populations of the California Trapdoor Spider Bothriocyrtum californicum (Araneae, Ctenizidae). Arachnology, 16(1), 1-9.
Halonoproctidae	Conothele	malayana		Halonoproctidae_Conothele_malayana	[urn:lsid:nmbe.ch:spidersp:000530]	1	x					Main, B. Y. (1957). Occurrence of the trap-door spider Conothele malayana (Doleschall) in Australia [Mygalomorphae: Ctenizidae]. The Western Australian Naturalist 5: 209-216.
Halonoproctidae	Cyclocosmia	loricata		Halonoproctidae_Cyclocosmia_loricata	[urn:lsid:nmbe.ch:spidersp:000538]	1		x
Halonoproctidae	Cyclocosmia	truncata		Halonoproctidae_Cyclocosmia_truncata	[urn:lsid:nmbe.ch:spidersp:000541]	1	x					Hunt, R. H. (1975). Notes on the ecology of Cyclocosmia truncata (Araneae, Ctenizidae) in Georgia. Journal of Arachnology, 83-86.
Halonoproctidae	Hebestatis	theveneti		Halonoproctidae_Hebestatis_theveneti	[urn:lsid:nmbe.ch:spidersp:000545]	1				x	burrow with wafer-like trapdoor assumed to be consistent in family; further Hebestatis has saddle-like depression on tibia 3 like Ummidia, which is assumed to fulfil ancnhoring function in burrow (see Goodwin et al., 2018)
Ctenizidae	Stasimopus	mandelai		Ctenizidae_Stasimopus_mandelai	[urn:lsid:nmbe.ch:spidersp:039456]	1	x					Hendrixson, B. E., & Bond, J. E. (2004). A new species of Stasimopus from the Eastern Cape Province of South Africa (Araneae, Mygalomorphae, Ctenizidae), with notes on its natural history. Zootaxa, 619(1), 1-14.
Halonoproctidae	Ummidia	sp	MY2042	Halonoproctidae_Ummidia_sp_Rincon		1		x				Atkinson, G. F. (1886). Descriptions of some new trapdoor spiders; their nests and food habits. Entomologica Americana 2: 109-117, 128-137.
Cyatholipidae	Alaranea	merina		Cyatholipidae_Alaranea_merina	[urn:lsid:nmbe.ch:spidersp:006450]	1				x		Griswold, C. E. (2001). A monograph of the living world genera and Afrotropical species of cyatholipid spiders (Araneae, Orbiculariae, Araneoidea, Cyatholipidae). Memoirs of the California Academy of Sciences 26: 1-251.
Cyatholipidae	Cyatholipus	isolatus		Cyatholipidae_Cyatholipus_isolatus	[urn:lsid:nmbe.ch:spidersp:006455]	1				x		Griswold, C. E. (1987). A review of the southern African spiders of the family Cyatholipidae Simon, 1894 (Araneae: Araneomorphae). Annals of the Natal Museum 28: 499-542.
Cyatholipidae	Forstera	daviesae		Cyatholipidae_Forstera_daviesae	[urn:lsid:nmbe.ch:spidersp:006478]	1	x					Forster, R. R. (1988). The spiders of New Zealand: Part VI. Family Cyatholipidae. Otago Museum Bulletin 6: 7-34.
Cyatholipidae	Matilda	australia		Cyatholipidae_Matilda_australia	[urn:lsid:nmbe.ch:spidersp:006464]	0		x			behavioural ecology not observed and based on assumptions	Griswold, C. E. (2001). A monograph of the living world genera and Afrotropical species of cyatholipid spiders (Araneae, Orbiculariae, Araneoidea, Cyatholipidae). Memoirs of the California Academy of Sciences 26: 1-251.; Forster, R. R. (1988). The spiders of New Zealand: Part VI. Family Cyatholipidae. Otago Museum Bulletin 6: 7-34.
Cyatholipidae	Scharffia	chinja		Cyatholipidae_Scharffia_chinja	[urn:lsid:nmbe.ch:spidersp:006465]	1				x		Griswold, C. E. (1987). A review of the southern African spiders of the family Cyatholipidae Simon, 1894 (Araneae: Araneomorphae). Annals of the Natal Museum 28: 499-542.
Cyatholipidae	Tekella	nemoralis		Cyatholipidae_Tekella_nemoralis	[urn:lsid:nmbe.ch:spidersp:006473]	1		x				Forster, R. R. (1988). The spiders of New Zealand: Part VI. Family Cyatholipidae. Otago Museum Bulletin 6: 7-34.; Griswold, C. E., Coddington, J. A., Hormiga, G., & Scharff, N. (1998). Phylogeny of the orb-web building spiders (Araneae, Orbiculariae: Deinopoidea, Araneoidea). Zoological Journal of the Linnean Society, 123(1), 1-99.
Cyatholipidae	Tekelloides	flavonotatus		Cyatholipidae_Tekelloides_flavonotatus	[urn:lsid:nmbe.ch:spidersp:006477]	1		x				Forster, R. R. (1988). The spiders of New Zealand: Part VI. Family Cyatholipidae. Otago Museum Bulletin 6: 7-34.
Cyatholipidae	Ulwembua	ranomafana		Cyatholipidae_Ulwembua_ranomafana	[urn:lsid:nmbe.ch:spidersp:006483]	1				x		Griswold, C. E. (2001). A monograph of the living world genera and Afrotropical species of cyatholipid spiders (Araneae, Orbiculariae, Araneoidea, Cyatholipidae). Memoirs of the California Academy of Sciences 26: 1-251.
Cybaeidae	Cybaeus	giganteus		Cybaeidae_Cybaeus_giganteus	[urn:lsid:nmbe.ch:spidersp:021370]	0		x			in contrast to Japanese Cybaeus (e.g. see Ihara, 1993, Acta arachnol.) the occasional webs of Nearctic clade seem strongly reduced (if present at all), and we interpret that these do not fulfill prey capture or retreat functions	Roth, V. D. (1952). The genus Cybaeus (Arachnida: Agelenidae) in Oregon. Annals of the Entomological Society of America 45: 205-219.; Chamberlin, R. V. & Ivie, W. (1932). A review of the North American spiders of the genera Cybaeus and Cybaeina. Bulletin of the University of Utah 23(2): 1-43.; Bennett, R., Copley, C. & Copley, D. (2016). Cybaeus (Araneae: Cybaeidae): the Nearctic species of the H…
Cybaeidae	Cybaeus	morosus		Cybaeidae_Cybaeus_morosus	[urn:lsid:nmbe.ch:spidersp:021392	0		x			as above
Cybaeidae	Cybaeus	mosanensis		Cybaeidae_Cybaeus_mosanensis	[urn:lsid:nmbe.ch:spidersp:021393]	1	x				translated from Korean	Namkung, J. (2003). The Spiders of Korea, 2nd. ed. Kyo-Hak Publishing Co., Seoul, 648 pp.
Cybaeidae	Calymmaria	persica		Cybaeidae_Calymmaria_persica	[urn:lsid:nmbe.ch:spidersp:039422]	1	x					Heiss, J. S. & Draney, M. L. (2004). Revision of the Nearctic spider genus Calymmaria (Araneae, Hahniidae). Journal of Arachnology 32: 457-525.
Cycloctenidae	Orepukia	poppelwelli		Cycloctenidae_Orepukia_poppelwelli	[urn:lsid:nmbe.ch:spidersp:021141]	1		x				Forster, R. R. & Wilton, C. L. (1973). The spiders of New Zealand. Part IV. Otago Museum Bulletin 4: 1-309.
Cycloctenidae	Pakeha	protecta		Cycloctenidae_Pakeha_protecta	[urn:lsid:nmbe.ch:spidersp:023013]	0	x					Wolff, J. O., pers. obs.
Cycloctenidae	Paravoca	otagoensis		Cycloctenidae_Paravoca_otagoensis	[urn:lsid:nmbe.ch:spidersp:023031]	0	x				further justified by comparison with related genera	Wolff, J. O., pers. obs.
Cycloctenidae	Cycloctenus	centralis		Cycloctenidae_Cycloctenus_centralis	[urn:lsid:nmbe.ch:spidersp:021796]	0		x				Forster, R. R. (1979). The spiders of New Zealand. Part V. Cycloctenidae, Gnaphosidae, Clubionidae. Otago Museum Bulletin 5: 1-95.
Cycloctenidae	Cycloctenus	fugax		Cycloctenidae_Cycloctenus_fugax	[urn:lsid:nmbe.ch:spidersp:021802]	0		x				Forster, R. R. (1979). The spiders of New Zealand. Part V. Cycloctenidae, Gnaphosidae, Clubionidae. Otago Museum Bulletin 5: 1-95.
Cycloctenidae	Cycloctenus	duplex		Cycloctenidae_Cycloctenus_duplex	[urn:lsid:nmbe.ch:spidersp:021798]	0		x				Forster, R. R. (1979). The spiders of New Zealand. Part V. Cycloctenidae, Gnaphosidae, Clubionidae. Otago Museum Bulletin 5: 1-95.
Cycloctenidae	Cycloctenus	nelsonensis		Cycloctenidae_Cycloctenus_nelsonensis	[urn:lsid:nmbe.ch:spidersp:021806]	0		x				Forster, R. R. (1979). The spiders of New Zealand. Part V. Cycloctenidae, Gnaphosidae, Clubionidae. Otago Museum Bulletin 5: 1-95.
Cycloctenidae	Cycloctenus	westlandicus		Cycloctenidae_Cycloctenus_westlandicus	[urn:lsid:nmbe.ch:spidersp:021810]	0		x				Forster, R. R. (1979). The spiders of New Zealand. Part V. Cycloctenidae, Gnaphosidae, Clubionidae. Otago Museum Bulletin 5: 1-95.
Cycloctenidae	Toxopsiella	minuta		Cycloctenidae_Toxopsiella_minuta	[urn:lsid:nmbe.ch:spidersp:021824]	0		x				Forster, R. R. (1979). The spiders of New Zealand. Part V. Cycloctenidae, Gnaphosidae, Clubionidae. Otago Museum Bulletin 5: 1-95.
Cyrtaucheniidae	Ancylotrypa	pretoriae		Cyrtaucheniidae_Ancylotrypa_pretoriae	[urn:lsid:nmbe.ch:spidersp:000444]	1		x				Leroy, A., & Leroy, J. (2005). Notes on the natural history of a trapdoor spider Ancylotrypa Simon (Araneae, Cyrtaucheniidae) that constructs a spherical burrow plug. The Journal of Arachnology, 33(2), 558-561.
Cyrtaucheniidae	Fufius	atramentarius		Cyrtaucheniidae_Fufius_atramentarius	[urn:lsid:nmbe.ch:spidersp:000500]	1		x				Goloboff, P. A. (1993). A reanalysis of mygalomorph spider families (Araneae). American Museum Novitates 3056: 1-32.; Guadanucci, J. P. L. & Indicatti, R. P. (2004). Redescription of Fufius funebris Vellard, 1924 and description of Fufius lucasae sp. n. with comments on Ctenochelus maculatus Mello-Leitão, 1923 (Mygalomorphae, Cyrtaucheniidae). Revista Ibérica de Aracnología 10: 255-259.; Ortega, …
Cyrtaucheniidae	Homostola	vulpecula		Cyrtaucheniidae_Homostola_vulpecula	[urn:lsid:nmbe.ch:spidersp:000508]	1				x	inferred from family characteristics that spiders live in silken tubes
Deinopidae	Menneus	capensis		Deinopidae_Menneus_capensis	[urn:lsid:nmbe.ch:spidersp:006161]	1	x					Coddington, J. A., Kuntner, M. & Opell, B. D. (2012). Systematics of the spider family Deinopidae with a revision of the genus Menneus. Smithsonian Contributions to Zoology 636: 1-61.
Deinopidae	Deinopis	guianensis		Deinopidae_Deinopis_guianensis	[urn:lsid:nmbe.ch:spidersp:006184]	1		x			web structure consistent in genus: "All known deinopid webs are bilaterally symmetric, modified orbs"	Coddington, J. A., Kuntner, M. & Opell, B. D. (2012). Systematics of the spider family Deinopidae with a revision of the genus Menneus. Smithsonian Contributions to Zoology 636: 1-61.
Deinopidae	Deinopis	lamia		Deinopidae_Deinopis_lamia	[urn:lsid:nmbe.ch:spidersp:006187]	1		x			web structure consistent in genus: "All known deinopid webs are bilaterally symmetric, modified orbs"	Coddington, J. A., Kuntner, M. & Opell, B. D. (2012). Systematics of the spider family Deinopidae with a revision of the genus Menneus. Smithsonian Contributions to Zoology 636: 1-61.
Deinopidae	Deinopis	spinosa		Deinopidae_Deinopis_spinosa	[urn:lsid:nmbe.ch:spidersp:006202]	1	x					Coddington, J. A., Kuntner, M. & Opell, B. D. (2012). Systematics of the spider family Deinopidae with a revision of the genus Menneus. Smithsonian Contributions to Zoology 636: 1-61.; Coddington, J. A. (1986). Orb webs in ‘non orb weaving’ ogre faced spiders (Araneae: Dinopidae): A question of genealogy. Cladistics, 2:53–67.
Deinopidae	Menneus	camelus		Deinopidae_Menneus_camelus	[urn:lsid:nmbe.ch:spidersp:006208]	1	x					Coddington, J. A., Kuntner, M. & Opell, B. D. (2012). Systematics of the spider family Deinopidae with a revision of the genus Menneus. Smithsonian Contributions to Zoology 636: 1-61.; Griswold, C. E., Ramirez, M. J., Coddington, J. A., & Platnick, N. I. (2005). Atlas of phylogenetic data for entelegyne spiders (Araneae: Araneomorphae: Entelegynae) with comments on their phylogeny. Proceedings of…
Desidae	Poaka	graminicola		Desidae_Poaka_graminicola	[urn:lsid:nmbe.ch:spidersp:020362]	0	x					Forster, R. R. & Wilton, C. L. (1973). The spiders of New Zealand. Part IV. Otago Museum Bulletin 4: 1-309.; Vink, C. J., & McQuillan, B. (2015). Spiders of New Zealand. New Holland Publishers, Auckland, 118 pp.
Desidae	Amphinecta	luta		Desidae_Amphinecta_luta	[urn:lsid:nmbe.ch:spidersp:021641]	0		x				Forster, R. R. & Wilton, C. L. (1973). The spiders of New Zealand. Part IV. Otago Museum Bulletin 4: 1-309.; Wolff, J. O., pers. obs.
Desidae	Amphinecta	puka		Desidae_Amphinecta_puka	[urn:lsid:nmbe.ch:spidersp:021647]	0		x				Forster, R. R. & Wilton, C. L. (1973). The spiders of New Zealand. Part IV. Otago Museum Bulletin 4: 1-309.
Desidae	Calacadia	sp	Llanquihue	Desidae_Calacadia_sp_Llanquihue		0		x			assumed to be consistent in genus	Ramírez, M. J., pers. obs.
Desidae	Mamoea	pilosa		Desidae_Mamoea_pilosa	[urn:lsid:nmbe.ch:spidersp:021741]	0		x				Forster, R. R. & Wilton, C. L. (1973). The spiders of New Zealand. Part IV. Otago Museum Bulletin 4: 1-309.
Desidae	Mamoea	rufa		Desidae_Mamoea_rufa	[urn:lsid:nmbe.ch:spidersp:021743]	0	x					Forster, R. R. & Wilton, C. L. (1973). The spiders of New Zealand. Part IV. Otago Museum Bulletin 4: 1-309.; Wolff, J. O., pers. obs.
Desidae	Metaltella	arcoiris		Desidae_Metaltella_arcoiris	[urn:lsid:nmbe.ch:spidersp:021758]	1		x				Ramírez, M. J., pers. obs.
Desidae	Metaltella	rorulenta		Desidae_Metaltella_rorulenta	[urn:lsid:nmbe.ch:spidersp:021761]	1		x				Ramírez, M. J., pers. obs.
Desidae	Metaltella	simoni		Desidae_Metaltella_simoni	[urn:lsid:nmbe.ch:spidersp:021762]	1	x					Leech, R. E. (1972). A revision of the Nearctic Amaurobiidae (Arachnida: Araneida). Memoirs of the Entomological Society of Canada 84: 1-182.; Ramírez, M. J., pers. obs.
Desidae	Paramamoea	parva		Desidae_Paramamoea_parva	[urn:lsid:nmbe.ch:spidersp:021775]	0			x		ecology not described; scores justified by absence of cribellum and comparison with related genera
Desidae	Rangitata	peelensis		Desidae_Rangitata_peelensis	[urn:lsid:nmbe.ch:spidersp:021784]	0			x		no web described; inferred from sister lineages (however, note that this species has a cribellum)
Desidae	Badumna	insignis		Desidae_Badumna_insignis	[urn:lsid:nmbe.ch:spidersp:021463]	1	x					Henderson, R. J., & Elgar, M. A. (1999). Foraging behaviour and the risk of predation in the black house spider, Badumna insignis (Desidae). Australian Journal of Zoology, 47(1), 29-35.; Hickman, V. V. (1967). Some common spiders of Tasmania. Tasmanian Museum and Art Gallery, 112 pp.; Wolff, J. O., pers. obs.
Desidae	Badumna	longinqua		Desidae_Badumna_longinqua	[urn:lsid:nmbe.ch:spidersp:021465	1	x					Forster, R. R. (1970). The spiders of New Zealand. Part III. Otago Museum Bulletin 3: 1-184.
Desidae	Desis	formidabilis		Desidae_Desis_formidabilis	[urn:lsid:nmbe.ch:spidersp:021481]	0	x					Pocock, R. I. (1902). On the marine spiders of the genus Desis, with description of a new species. Proceedings of the Zoological Society of London 72(II, 1): 98-106.
Desidae	Goyenia	sp	CG237	Desidae_Goyenia_sp_CG237		0		x				Forster, R. R. (1970). The spiders of New Zealand. Part III. Otago Museum Bulletin 3: 1-184.
Desidae	Goyenia	multidentata		Desidae_Goyenia_multidentata	[urn:lsid:nmbe.ch:spidersp:021538]	0		x				Forster, R. R. (1970). The spiders of New Zealand. Part III. Otago Museum Bulletin 3: 1-184.
Desidae	Paramatachia	sp	CG277	Desidae_Paramatachia_sp_BinnaBurra		1		x				Hickman, V. V. (1967). Some common spiders of Tasmania. Tasmanian Museum and Art Gallery, 112 pp.
Desidae	Baiami	brockmani		Desidae_Baiami_brockmani	[urn:lsid:nmbe.ch:spidersp:020275]	1		x				Gray, M. R. (1981). A revision of the spider genus Baiami Lehtinen (Araneae, Amaurobioidea). Records of the Australian Museum 33: 779-802.
Desidae	Barahna	booloumba		Desidae_Barahna_booloumba	[urn:lsid:nmbe.ch:spidersp:038700]	1		x				Davies, V. T. (2003). Barahna, a new spider genus from eastern Australia (Araneae: Amaurobioidea). Memoirs of the Queensland Museum 49: 237-250.
Desidae	Cambridgea	foliata		Desidae_Cambridgea_foliata	[urn:lsid:nmbe.ch:spidersp:020294]	1	x					Forster, R. R. & Wilton, C. L. (1973). The spiders of New Zealand. Part IV. Otago Museum Bulletin 4: 1-309.; McCambridge, J. E., Walker, L. A., & Holwell, G. I. (2019). Natural history and ecology of the New Zealand sheet-web spiders Cambridgea plagiata and C. foliata (Araneae: Desidae). Journal of Natural History, 53(19-20), 1153-1167.; Wolff, J. O., pers. obs.
Desidae	Corasoides	sp	CG294	Desidae_Corasoides_sp_CG294		1		x				Humphrey, M. (2017). A revision and cladistic analysis of the genus Corasoides Butler (Araneae: Desidae) with descriptions of nine new species. Records of the Australian Museum 69(1): 15-64.
Desidae	Ischalea	sp	CG119	Desidae_Ischalea_sp_CG119		0		x				Forster, R. R. & Wilton, C. L. (1973). The spiders of New Zealand. Part IV. Otago Museum Bulletin 4: 1-309.; Wolff, J. O., pers. obs.
Desidae	Nanocambridgea	sp	CG203	Desidae_Nanocambridgea_sp_CG203		1		x				Forster, R. R. & Wilton, C. L. (1973). The spiders of New Zealand. Part IV. Otago Museum Bulletin 4: 1-309.
Desidae	Porteria	sp	MR284	Desidae_Porteria_sp_Panguipulli		1	x					Ramírez, M. J., pers. obs.
Dictynidae	Argyroneta	aquatica		Dictynidae_Argyroneta_aquatica	[urn:lsid:nmbe.ch:spidersp:021318]	1	x					De Bakker, D., Baetens, K., Van Nimmen, E., Gellynck, K., Mertens, J., Van Langenhove, L., & Kiekens, P. (2006). Description of the structure of different silk threads produced by the water spider Argyroneta aquatica (Clerck, 1757)(Araneae: Cybaeidae). Belgian journal of zoology, 136(2), 137-143.
Dictynidae	Paratheuma	shirahamaensis		Dictynidae_Paratheuma_shirahamaensis	[urn:lsid:nmbe.ch:spidersp:021624]	0		x			from the descriptions of Roth & Brown we assume that the 'web' is rather a retreat of a spider with otherwise wandering habits	Shimojana, M. (2012). A new species of the marine spider genus Paratheuma (Araneae: Agelenidae) from Okinawajima Island, Japan. Acta Arachnologica, 61(2), 93-96.; Roth, V. D. & Brown, W. L. (1975a). A new genus of Mexican intertidal zone spider (Desidae) with biological and behavioral notes. American Museum Novitates 2568: 1-7.
Dictynidae	Brigittea	latens		Dictynidae_Brigittea_latens	[urn:lsid:nmbe.ch:spidersp:022296]	1	x					Eberhard, W. G. (2019). Leaf webs of Emblyna sp. and Mallos hesperius (Araneae: Dictynidae). Arachnology, 18(3), 260-269.; Wiki der Arachnologischen Gesellschaft e. V. (2019). Brigittea latens. (V. 4. Dezember 2019). Accessed 13/06/2020, https://wiki.arages.de/index.php?title=Brigittea_latens&oldid=113736.
Dictynidae	Dictyna	major		Dictynidae_Dictyna_major	[urn:lsid:nmbe.ch:spidersp:022300]	1	x					Eberhard, W. G. (2019). Leaf webs of Emblyna sp. and Mallos hesperius (Araneae: Dictynidae). Arachnology, 18(3), 260-269.; Blackledge, T. A., & Wenzel, J. W. (2001). State-determinate foraging decisions and web architecture in the spider Dictyna volucripes (Araneae Dictynidae). Ethology Ecology & Evolution, 13(2), 105-113.; Vetter, R. S., & Carroll, D. P. (2013). An identification key for eggs an…
Dictynidae	Dictyna	sp	MH1	Dictynidae_Dictyna_sp_MH1		1		x			assumed to be consistent in genus
Dictynidae	Lathys	alberta		Dictynidae_Lathys_alberta	[urn:lsid:nmbe.ch:spidersp:022447]	1		x			assumed to be consistent in genus	Wiki der Arachnologischen Gesellschaft e. V. (2019). Lathys stigmatisata. (11. September 2018). Accessed 13/06/2020, https://wiki.arages.de/index.php?title=Lathys_stigmatisata&oldid=107282.
Dictynidae	Mallos	pallidus		Dictynidae_Mallos_pallidus	[urn:lsid:nmbe.ch:spidersp:022495]	1	x				not clear if this species builds the two-dimensional sheet web on leaves or the three-dimensional Dictyna-like web (information somewhat contradicting between papers)	Bond, J. E., & Opell, B. D. (1997). Systematics of the spider genera Mallos and Mexitlia (Araneae, Dictynidae). Zoological Journal of the Linnean Society, 119(4), 389-445.; Eberhard, W. G. (2019). Leaf webs of Emblyna sp. and Mallos hesperius (Araneae: Dictynidae). Arachnology, 18(3), 260-269.; Vetter, R. S., & Carroll, D. P. (2013). An identification key for eggs and egg sacs of spiders of poten…
Dictynidae	Mexitlia	trivittata		Dictynidae_Mexitlia_trivittata	[urn:lsid:nmbe.ch:spidersp:022505]	1	x					Bond, J. E., & Opell, B. D. (1997). Systematics of the spider genera Mallos and Mexitlia (Araneae, Dictynidae). Zoological Journal of the Linnean Society, 119(4), 389-445.
Dictynidae	Saltonia	incerta		Dictynidae_Saltonia_incerta	[urn:lsid:nmbe.ch:spidersp:022541]	1		x				Crews, S. C., & Gillespie, R. G. (2014). Desert salt flats as oases for the spider Saltonia incerta Banks (Araneae: Dictynidae). Ecology and evolution, 4(19), 3861-3874.; Crews, S. C., & Esposito, L. A. (2017). Desert salt flats as refugia for terrestrial arthropods. Mojave National Preserve Science Newsletter April 2017
Diguetidae	Diguetia	canities		Diguetidae_Diguetia_canities	[urn:lsid:nmbe.ch:spidersp:004014]	1	x					Cazier, M. A., & Mortenson, M. A. (1962). Analysis ofthe habitat, web design, cocoon and egg sacs of the tube weaving spider Diguetia canities (McCook) (Aranea, Diguetidae). Bull. S. Calif. Acad. Sci., 61: 65-88.; Nuessly, G. S., & Goeden, R. D. (1984). Aspects of the biology and ecology of Diguetia mojavea Gertsch (Araneae, Diguetidae). Journal of Arachnology, 12: 75-85.
Diguetidae	Diguetia	catamarquensis		Diguetidae_Diguetia_catamarquensis	[urn:lsid:nmbe.ch:spidersp:004017]	1	x					Gerschman de P., B. S. & Schiapelli, R. D. (1962b). La familia Diguetidae (Araneae) en la Argentina. Physis, Revista de la Sociedad Argentina de Ciencias Naturales (C) 23: 205-208.
Diguetidae	Diguetia	mojavea		Diguetidae_Diguetia_mojavea	[urn:lsid:nmbe.ch:spidersp:004019]	1	x					Nuessly, G. S., & Goeden, R. D. (1984). Aspects of the biology and ecology of Diguetia mojavea Gertsch (Araneae, Diguetidae). Journal of Arachnology, 12: 75-85.
Diguetidae	Segestrioides	tofo		Diguetidae_Segestrioides_tofo	[urn:lsid:nmbe.ch:spidersp:004026]	0		x				Platnick, N. I. (1989). A revision of the spider genus Segestrioides (Araneae, Diguetidae). American Museum novitates, 2940: 1-9.
Dipluridae	Allothele	australis		Dipluridae_Allothele_australis	[urn:lsid:nmbe.ch:spidersp:000224]	1		x				Coyle, F. A. (1984). A revision of the African mygalomorph spider genus Allothele (Araneae, Dipluridae). American Museum Novitates 2794: 1-20.; Eberhard, W. G., & Hazzi, N. A. (2013). Web construction of Linothele macrothelifera (Araneae: Dipluridae). The Journal of Arachnology, 41(1), 70-75.
Dipluridae	Australothele	jamiesoni		Dipluridae_Australothele_jamiesoni	[urn:lsid:nmbe.ch:spidersp:000233]	1	x					Raven, R. J. (1984a). Systematics of the Australian curtain-web spiders (Ischnotheline: Dipluridae: Chelicerata). Australian Journal of Zoology (suppl. Ser.) 93: 1-102.
Dipluridae	Cethegus	fugax		Dipluridae_Cethegus_fugax	[urn:lsid:nmbe.ch:spidersp:000252]	1	x					Main, B. Y. (1960). The genus Cethegus Thorell (Mygalomorphae: Macrothelinae). Journal and Proceedings of the Royal Society of Western Australia 43: 30-34.; Main, B. Y. (1964). Spiders of Australia: A Guide to their Identification with Brief Notes on the Natural History of Common Forms. Jacaranda Press, Brisbane, 124 pp.
Drymusidae	Drymusa	rengan		Drymusidae_Drymusa_rengan	[urn:lsid:nmbe.ch:spidersp:040996]	1	x				detailed web description missing	Labarque, F. M., & Ramírez, M. J. (2007). A new species of Drymusa Simon, 1891 (Araneae: Drymusidae) from Chile. Studies on Neotropical Fauna and Environment, 42(3), 241-246.
Drymusidae	Drymusa	serrana		Drymusidae_Drymusa_serrana	[urn:lsid:nmbe.ch:spidersp:002922]	1	x					Labarque, F. M. (2007). Description of the female of Drymusa serrana Goloboff & Ramírez, 1991 (Araneae: Drymusidae) with notes on its biology. Zootaxa, 1580(1), 27-33.
Drymusidae	Izithunzi	silvicola		Drymusidae_Izithunzi_silvicola	[urn:lsid:nmbe.ch:spidersp:002923]	1		x				Labarque, F. M., Pérez-González, A. & Griswold, C. E. (2018). Molecular phylogeny and revision of the false violin spiders (Araneae: Drymusidae) of Africa. Zoological Journal of the Linnean Society 183(2): 390-430.
Dysderidae	Cryptoparachtes	adzharicus		Dysderidae_Cryptoparachtes_adzharicus	[urn:lsid:nmbe.ch:spidersp:004324]	0				x	building habits assumed to be invariant in family	Hajer, J., Czernekova, M., & Řehakova, D. (2014). Silk-producing organs of the troglobitic spider species Rhode aspinifera (Nicolic, 1963)(Araneae: Dysderidae). North-Western Journal of Zoology, 10(1), 133-137.
Dysderidae	Dasumia	taeniifera		Dysderidae_Dasumia_taeniifera	[urn:lsid:nmbe.ch:spidersp:004339]	0				x	building habits assumed to be invariant in family
Dysderidae	Dysdera	crocata		Dysderidae_Dysdera_crocata	[urn:lsid:nmbe.ch:spidersp:004397]	0		x				Řezac, M., & Pekar, S. (2007). Evidence for woodlice‐specialization in Dysdera spiders: behavioural versus developmental approaches. Physiological Entomology, 32(4), 367-371.; Cooke, J. A. (1965). A contribution to the biology of the British spiders belonging to the genus Dysdera. Oikos, 16: 20-25.
Dysderidae	Dysdera	erythrina		Dysderidae_Dysdera_erythrina	[urn:lsid:nmbe.ch:spidersp:004414]	0		x				Řezac, M., & Pekar, S. (2007). Evidence for woodlice‐specialization in Dysdera spiders: behavioural versus developmental approaches. Physiological Entomology, 32(4), 367-371.; Cooke, J. A. (1965). A contribution to the biology of the British spiders belonging to the genus Dysdera. Oikos, 16: 20-25.
Dysderidae	Dysderocrates	egregius		Dysderidae_Dysderocrates_egregius	[urn:lsid:nmbe.ch:spidersp:004583]	0				x	building habits assumed to be invariant in family
Dysderidae	Harpactea	hombergi		Dysderidae_Harpactea_hombergi	[urn:lsid:nmbe.ch:spidersp:004656]	0		x				Hajer, J., Malý, J., & Řeháková, D. (2013). Silk fibers and silk‐producing organs of Harpactea rubicunda (CL Koch 1838)(Araneae, Dysderidae). Microscopy research and technique, 76(1), 28-35.
Dysderidae	Harpactocrates	globifer		Dysderidae_Harpactocrates_globifer	[urn:lsid:nmbe.ch:spidersp:004748]	0				x	building habits assumed to be invariant in family
Dysderidae	Holissus	unciger		Dysderidae_Holissus_unciger	[urn:lsid:nmbe.ch:spidersp:004757]	0				x	building habits assumed to be invariant in family
Dysderidae	Hygrocrates	lycaoniae		Dysderidae_Hygrocrates_lycaoniae	[urn:lsid:nmbe.ch:spidersp:004760]	0				x	building habits assumed to be invariant in family
Dysderidae	Parachtes	vernae		Dysderidae_Parachtes_vernae	[urn:lsid:nmbe.ch:spidersp:004779]	0				x	building habits assumed to be invariant in family
Dysderidae	Rhode	scutiventris		Dysderidae_Rhode_scutiventris	[urn:lsid:nmbe.ch:spidersp:004785]	0		x			building habits assumed to be invariant in family	Hajer, J., Czernekova, M., & Řehakova, D. (2014). Silk-producing organs of the troglobitic spider species Rhode aspinifera (Nicolic, 1963)(Araneae: Dysderidae). North-Western Journal of Zoology, 10(1), 133-137.
Eresidae	Adonea	fimbriata		Eresidae_Adonea_fimbriata	[urn:lsid:nmbe.ch:spidersp:005799]	1	x					Miller, J. A., Griswold, C. E., Scharff, N., Řezáč, M., Szűts, T. & Marhabaie, M. (2012). The velvet spiders: an atlas of the Eresidae (Arachnida, Araneae). ZooKeys 195: 1-144.
Eresidae	Dorceus	fastuosus		Eresidae_Dorceus_fastuosus	[urn:lsid:nmbe.ch:spidersp:005804]	1		x				Miller, J. A., Griswold, C. E., Scharff, N., Řezáč, M., Szűts, T. & Marhabaie, M. (2012). The velvet spiders: an atlas of the Eresidae (Arachnida, Araneae). ZooKeys 195: 1-144.
Eresidae	Dresserus	kannemeyeri		Eresidae_Dresserus_kannemeyeri	[urn:lsid:nmbe.ch:spidersp:005818]	1		x				Miller, J. A., Griswold, C. E., Scharff, N., Řezáč, M., Szűts, T. & Marhabaie, M. (2012). The velvet spiders: an atlas of the Eresidae (Arachnida, Araneae). ZooKeys 195: 1-144.
Eresidae	Eresus	walckenaeri		Eresidae_Eresus_walckenaeri	[urn:lsid:nmbe.ch:spidersp:005853]	1	x					Miller, J. A., Griswold, C. E., Scharff, N., Řezáč, M., Szűts, T. & Marhabaie, M. (2012). The velvet spiders: an atlas of the Eresidae (Arachnida, Araneae). ZooKeys 195: 1-144.
Eresidae	Gandanameno	spenceri		Eresidae_Gandanameno_spenceri	[urn:lsid:nmbe.ch:spidersp:005859]	1	x					Miller, J. A., Griswold, C. E., Scharff, N., Řezáč, M., Szűts, T. & Marhabaie, M. (2012). The velvet spiders: an atlas of the Eresidae (Arachnida, Araneae). ZooKeys 195: 1-144.; Dippenaar-Schoeman, A. S. (2006). New records of 43 spider species from the Mountain Zebra National Park, South Africa (Arachnida: Araneae). Koedoe, 49(2), 23-28.
Eresidae	Paradonea	variegata		Eresidae_Paradonea_variegata	[urn:lsid:nmbe.ch:spidersp:005863]	1				x	inferred from family characteristics
Eresidae	Seothyra	longipedata		Eresidae_Seothyra_longipedata	[urn:lsid:nmbe.ch:spidersp:005872]	1		x				Miller, J. A., Griswold, C. E., Scharff, N., Řezáč, M., Szűts, T. & Marhabaie, M. (2012). The velvet spiders: an atlas of the Eresidae (Arachnida, Araneae). ZooKeys 195: 1-144.
Eresidae	Stegodyphus	lineatus		Eresidae_Stegodyphus_lineatus	[urn:lsid:nmbe.ch:spidersp:005886]	1	x					Miller, J. A., Griswold, C. E., Scharff, N., Řezáč, M., Szűts, T. & Marhabaie, M. (2012). The velvet spiders: an atlas of the Eresidae (Arachnida, Araneae). ZooKeys 195: 1-144.; Wiehle, H. (1931). Neue beiträge zur kenntnis des Fanggewebes der Spinnen aus den familien argiopidae, uloboridae und theridiidae. Zeitschrift für Morphologie und Ökologie der Tiere, 22: 349-400.
Eresidae	Stegodyphus	mimosarum		Eresidae_Stegodyphus_mimosarum	[urn:lsid:nmbe.ch:spidersp:005890]	1	x					Miller, J. A., Griswold, C. E., Scharff, N., Řezáč, M., Szűts, T. & Marhabaie, M. (2012). The velvet spiders: an atlas of the Eresidae (Arachnida, Araneae). ZooKeys 195: 1-144.
Euctenizidae	Apomastus	kristenae		Euctenizidae_Apomastus_kristenae	[urn:lsid:nmbe.ch:spidersp:039451]	1		x				Bond, J. E. (2004). Systematics of the Californian euctenizine spider genus Apomastus (Araneae: Mygalomorphae: Cyrtaucheniidae): the relationship between molecular and morphological taxonomy. Invertebrate Systematics, 18(4), 361-376.
Euctenizidae	Aptostichus	atomarius		Euctenizidae_Aptostichus_atomarius	[urn:lsid:nmbe.ch:spidersp:000457]	1		x				Bond, J. E. (2012). Phylogenetic treatment and taxonomic revision of the trapdoor spider genus Aptostichus Simon (Araneae, Mygalomorphae, Euctenizidae). ZooKeys, 252: 1-209.; Bond, J. E., Hedin, M. C., Ramirez, M. G., & Opell, B. D. (2001). Deep molecular divergence in the absence of morphological and ecological change in the Californian coastal dune endemic trapdoor spider Aptostichus simus. Mol…
Euctenizidae	Eucteniza	cabowabo		Euctenizidae_Eucteniza_cabowabo	[urn:lsid:nmbe.ch:spidersp:046482]	1		x				Bond, J. E., & Godwin, R. L. (2013). Taxonomic revision of the trapdoor spider genus Eucteniza Ausserer (Araneae, Mygalomorphae, Euctenizidae). ZooKeys, 356: 31-67.
Euctenizidae	Eucteniza	relata		Euctenizidae_Eucteniza_relata	[urn:lsid:nmbe.ch:spidersp:000496]	1		x
Euctenizidae	Myrmekiaphila	fluviatilis		Euctenizidae_Myrmekiaphila_fluviatilis	[urn:lsid:nmbe.ch:spidersp:000513]	1		x				Bailey, A. L., Brewer, M. S., Hendrixson, B. E. & Bond, J. E. (2010). Phylogeny and classification of the trapdoor spider genus Myrmekiaphila: An integrative approach to evaluating taxonomic hypotheses. PLoS One 5(9): e12744.; Atkinson GF (1886) Descriptions of some New Trap-Door Spiders; Their Notes and Food habits. Entomologica Americana 2: 109–117.; Bond, J. E. & Platnick, N. I. (2007). A taxo…
Euctenizidae	Neoapachella	rothi		Euctenizidae_Neoapachella_rothi	[urn:lsid:nmbe.ch:spidersp:037433]	1	x					Bond, J. E. & Opell, B. D. (2002). Phylogeny and taxonomy of the genera of south-western North American Euctenizinae trapdoor spiders and their relatives (Araneae: Mygalomorphae: Cyrtaucheniidae). Zoological Journal of the Linnean Society 136: 487-534.
Euctenizidae	Promyrmekiaphila	clathrata		Euctenizidae_Promyrmekiaphila_clathrata	[urn:lsid:nmbe.ch:spidersp:000458]	1	x					Stockman, A. K. & Bond, J. E. (2008). A taxonomic review of the trapdoor spider genus Promyrmekiaphila Schenkel (Araneae, Mygalomorphae, Cyrtaucheniidae, Euctenizinae). Zootaxa 1823: 25-41.
Eutichuridae	Calamoneta	urata		Eutichuridae_Calamoneta_urata	[urn:lsid:nmbe.ch:spidersp:037129]	0				x	assumed from family characteristics	Deeleman-Reinhold, C. L. (2001). Forest spiders of South East Asia: with a revision of the sac and ground spiders (Araneae: Clubionidae, Corinnidae, Liocranidae, Gnaphosidae, Prodidomidae and Trochanterriidae [sic]). Brill, Leiden, 591 pp.
Eutichuridae	Cheiracanthium	turiae		Eutichuridae_Cheiracanthium_turiae	[urn:lsid:nmbe.ch:spidersp:023453]	0		x			building habit assumed to be consistent in genus	Deeleman-Reinhold, C. L. (2001). Forest spiders of South East Asia: with a revision of the sac and ground spiders (Araneae: Clubionidae, Corinnidae, Liocranidae, Gnaphosidae, Prodidomidae and Trochanterriidae [sic]). Brill, Leiden, 591 pp.
Eutichuridae	Cheiracanthium	mildei		Eutichuridae_Cheiracanthium_mildei	[urn:lsid:nmbe.ch:spidersp:023374]	0	x					Vetter, R. S., & Carroll, D. P. (2013). An identification key for eggs and egg sacs of spiders of potential agroeconomic importance: a feasibility study. The Journal of Arachnology, 41(2), 176-183.; Bürgis, H. (1988). Fangmethoden bei Spinnen. Biologie in unserer Zeit, 18(1), 16-24.
Eutichuridae	Cheiracanthium	mangiferae		Eutichuridae_Cheiracanthium_mangiferae	[urn:lsid:nmbe.ch:spidersp:023364]	0	x					Workman, T. (1896). Malaysian spiders. Belfast, pp. 25-104.
Eutichuridae	Cheiracanthium	shiluvanense		Eutichuridae_Cheiracanthium_shiluvanense	[urn:lsid:nmbe.ch:spidersp:041865]	0		x			building habit assumed to be consistent in genus
Eutichuridae	Cheiramiona	mlawula		Eutichuridae_Cheiramiona_mlawula	[urn:lsid:nmbe.ch:spidersp:038800]	0				x	after Lotz, 2015, the biology of spiders of this genus is unknown; coding inferred from family characteristics
Eutichuridae	Eutichurus	ravidus		Eutichuridae_Eutichurus_ravidus	[urn:lsid:nmbe.ch:spidersp:023495]	0	x					Bonaldo, A. B. (1994). A subfamília Eutichurinae na região neotropical, com a revisão do gênero Eutichurus Simon, 1896 (Araneae, Miturgidae). Iheringia (Zool.) 76: 101-159.
Eutichuridae	Eutichuridae	sp	Madagascar MR4-MR90	Eutichuridae_Eutichuridae_sp_Madagascar MR4-MR90		0				x	inferred from family characteristics
Filistatidae	Filistata	insidiatrix		Filistatidae_Filistata_insidiatrix	[urn:lsid:nmbe.ch:spidersp:002564]	1	x					Lopardo, L., & Ramirez, M. J. (2007). The combing of cribellar silk by the prithine Misionella mendensis, with notes on other filistatid spiders (Araneae: Filistatidae). American Museum Novitates, 2007(3563), 1-14.; Bürgis, H. (1988). Fangmethoden bei Spinnen. Biologie in unserer Zeit, 18(1), 16-24.; Wiehle, H. (1931). Neue beiträge zur kenntnis des Fanggewebes der Spinnen aus den familien argiop…
Filistatidae	Kukulcania	hibernalis		Filistatidae_Kukulcania_hibernalis	[urn:lsid:nmbe.ch:spidersp:002583]	1	x					Barrantes, G., & Ramírez, M. J. (2013). Courtship, egg sac construction, and maternal care in Kukulcania hibernalis, with information on the courtship of Misionella mendensis (Araneae, Filistatidae). Arachnology, 16(2), 72-80.; Lopardo, L., & Ramirez, M. J. (2007). The combing of cribellar silk by the prithine Misionella mendensis, with notes on other filistatid spiders (Araneae: Filistatidae). A…
Filistatidae	Misionella	mendensis		Filistatidae_Misionella_mendensis	[urn:lsid:nmbe.ch:spidersp:002590]	1	x					Lopardo, L., & Ramirez, M. J. (2007). The combing of cribellar silk by the prithine Misionella mendensis, with notes on other filistatid spiders (Araneae: Filistatidae). American Museum Novitates, 2007(3563), 1-14.
Filistatidae	Pikelinia	tambilloi		Filistatidae_Pikelinia_tambilloi	[urn:lsid:nmbe.ch:spidersp:002599]	1	x					Lopardo, L., & Ramirez, M. J. (2007). The combing of cribellar silk by the prithine Misionella mendensis, with notes on other filistatid spiders (Araneae: Filistatidae). American Museum Novitates, 2007(3563), 1-14.
Filistatidae	Pritha	nana		Filistatidae_Pritha_nana	[urn:lsid:nmbe.ch:spidersp:002615]	1	x					Lopardo, L., & Ramirez, M. J. (2007). The combing of cribellar silk by the prithine Misionella mendensis, with notes on other filistatid spiders (Araneae: Filistatidae). American Museum Novitates, 2007(3563), 1-14.
Filistatidae	Antilloides	haitises		Filistatidae_Antilloides_haitises	[urn:lsid:nmbe.ch:spidersp:048616]	1			x		assumed to be consistent in Prithinae (see Lopardo & Ramirez)
Filistatidae	Zaitunia	beshkentica		Filistatidae_Zaitunia_beshkentica	[urn:lsid:nmbe.ch:spidersp:002650]	1		x				Zonstein, S. & Marusik, Y. M. (2016). A revision of the spider genus Zaitunia (Araneae, Filistatidae). European Journal of Taxonomy 214: 1-97.
Filistatidae	Prithinae	sp	Costa Rica MR11	Filistatidae_Prithinae_sp_MR11		1			x			Ramírez, M. J., pers. obs.
Gallieniellidae	Gallieniella	betroka		Gallieniellidae_Gallieniella_betroka	[urn:lsid:nmbe.ch:spidersp:026182]	0				x	ecology assumed to be consistent in family	Goloboff, P. A. (2000). The family Gallieniellidae (Araneae, Gnaphosoidea) in the Americas. The Journal of Arachnology, 28(1), 1-6.
Gallieniellidae	Gallieniella	mygaloides		Gallieniellidae_Gallieniella_mygaloides	[urn:lsid:nmbe.ch:spidersp:026185]	0				x	ecology assumed to be consistent in family
Gallieniellidae	Legendrena	perinet		Gallieniellidae_Legendrena_perinet	[urn:lsid:nmbe.ch:spidersp:026187]	0				x	ecology assumed to be consistent in family
Gallieniellidae	Meedo	broadwater		Gallieniellidae_Meedo_broadwater	[urn:lsid:nmbe.ch:spidersp:037911]	0				x	ecology assumed to be consistent in family
Gallieniellidae	Neato	beerwah		Gallieniellidae_Neato_beerwah	[urn:lsid:nmbe.ch:spidersp:037924]	0	x				ecology assumed to be consistent in family	Platnick, N. I. (2002). A revision of the Australasian ground spiders of the families Ammoxenidae, Cithaeronidae, Gallieniellidae, and Trochanteriidae (Araneae: Gnaphosoidea). Bulletin of the American Museum of Natural History 271: 1-243.
Gnaphosidae	Asemesthes	ceresicola		Gnaphosidae_Asemesthes_ceresicola	[urn:lsid:nmbe.ch:spidersp:026651]	0		x				Tucker, R. W. E. (1923). The Drassidae of South Africa. Annals of the South African Museum 19: 251-437.
Gnaphosidae	Camillina	calel		Gnaphosidae_Camillina_calel	[urn:lsid:nmbe.ch:spidersp:026734]	0		x				Platnick, N. I. & Shadab, M. U. (1982). A revision of the American spiders of the genus Camillina (Araneae, Gnaphosidae). American Museum Novitates 2748: 1-38.
Gnaphosidae	Drassodes	lapidosus		Gnaphosidae_Drassodes_lapidosus	[urn:lsid:nmbe.ch:spidersp:026926]	0	x					Wolff, J. O., Řezáč, M., Krejčí, T., & Gorb, S. N. (2017). Hunting with sticky tape: functional shift in silk glands of araneophagous ground spiders (Gnaphosidae). Journal of Experimental Biology, 220(12), 2250-2259.; Bellmann, H. (2010). Der Kosmos Spinnenfuhrer. Franck-Kosmos, Stuttgart, 429 pp.
Gnaphosidae	Eilica	trilineata		Gnaphosidae_Eilica_trilineata	[urn:lsid:nmbe.ch:spidersp:027177]	0				x	we assume that all Gnaphosidae are hunting spiders
Gnaphosidae	Epicharitus	leucosemus		Gnaphosidae_Epicharitus _leucosemus	[urn:lsid:nmbe.ch:spidersp:027179]	0				x	we assume that all Gnaphosidae are hunting spiders
Gnaphosidae	Gnaphosa	lucifuga		Gnaphosidae_Gnaphosa_lucifuga	[urn:lsid:nmbe.ch:spidersp:027245]	0	x					Bellmann, H. (2010). Der Kosmos Spinnenfuhrer. Franck-Kosmos, Stuttgart, 429 pp.
Gnaphosidae	Zelanda	kaituna		Gnaphosidae_Zelanda_kaituna	[urn:lsid:nmbe.ch:spidersp:028000]	0		x				Jarman, E. A., & Jackson, R. R. (1986). The biology of Taieria erebus (Araneae, Gnaphosidae), an araneophagic spider from New Zealand: silk utilisation and predatory versatility. New Zealand journal of zoology, 13(4), 521-541.
Gnaphosidae	Hemicloea	semiplumosa		Gnaphosidae_Hemicloea_semiplumosa	[urn:lsid:nmbe.ch:spidersp:027384]	0		x			assumed to be consistent in genus
Gnaphosidae	Hemicloea	rogenhoferi		Gnaphosidae_Hemicloea_rogenhoferi	[urn:lsid:nmbe.ch:spidersp:027383]	0	x					Vink, C. J. & McQuillan, B. (2015). A photographic guide to spiders of New Zealand. New Holland Publishers, 118 pp.; Forster, R. R. (1979). The spiders of New Zealand. Part V. Cycloctenidae, Gnaphosidae, Clubionidae. Otago Museum Bulletin 5: 1-95.
Gnaphosidae	Intruda	signata		Gnaphosidae_Intruda_signata	[urn:lsid:nmbe.ch:spidersp:027442]	0				x	we assume that all Gnaphosidae are hunting spiders
Gnaphosidae	Micaria	fulgens		Gnaphosidae_Micaria_fulgens	[urn:lsid:nmbe.ch:spidersp:027523]	0	x					Bellmann, H. (2010). Der Kosmos Spinnenfuhrer. Franck-Kosmos, Stuttgart, 429 pp.
Trochanteriidae	Vectius	niger		Trochanteriidae_Vectius_niger	[urn:lsid:nmbe.ch:spidersp:028053]	0	x					Ramírez, M. J., pers. obs.
Gradungulidae	Gradungula	sorenseni		Gradungulidae_Gradungula_sorenseni	[urn:lsid:nmbe.ch:spidersp:002535]	0		x				Forster, R. R., Platnick, N. I. & Gray, M. R. (1987). A review of the spider superfamilies Hypochiloidea and Austrochiloidea (Araneae, Araneomorphae). Bulletin of the American Museum of Natural History 185: 1-116.
Gradungulidae	Macrogradungula	moonya		Gradungulidae_Macrogradungula_moonya	[urn:lsid:nmbe.ch:spidersp:002540]	1	x					Forster, R. R., Platnick, N. I. & Gray, M. R. (1987). A review of the spider superfamilies Hypochiloidea and Austrochiloidea (Araneae, Araneomorphae). Bulletin of the American Museum of Natural History 185: 1-116.
Gradungulidae	Tarlina	woodwardi		Gradungulidae_Tarlina_woodwardi	[urn:lsid:nmbe.ch:spidersp:002550]	0		x				Forster, R. R., Platnick, N. I. & Gray, M. R. (1987). A review of the spider superfamilies Hypochiloidea and Austrochiloidea (Araneae, Araneomorphae). Bulletin of the American Museum of Natural History 185: 1-116.
Hahniidae	Cicurina	arcata		Hahniidae_Cicurina_arcata	[urn:lsid:nmbe.ch:spidersp:022115]	1		x				Bellmann, H. (2010). Der Kosmos Spinnenfuhrer. Franck-Kosmos, Stuttgart, 429 pp.; Wolff, J. O., pers. obs.
Hahniidae	Cybaeolus	rastellus		Hahniidae_Cybaeolus_rastellus	[urn:lsid:nmbe.ch:spidersp:021884]	1	x					Ramírez, M. J., pers. obs.
Hahniidae	Cybaeolus	pusillus		Hahniidae_Cybaeolus_pusillus	[urn:lsid:nmbe.ch:spidersp:021883]	1	x					Ramírez, M. J., pers. obs.
Hahniidae	Hahnia	nava		Hahniidae_Hahnia_nava	[urn:lsid:nmbe.ch:spidersp:021946]	1	x					Bellmann, H. (2010). Der Kosmos Spinnenfuhrer. Franck-Kosmos, Stuttgart, 429 pp.; Wolff, J. O., pers. obs.
Hahniidae	Neoantistea	agilis		Hahniidae_Neoantistea_agilis	[urn:lsid:nmbe.ch:spidersp:021998]	1		x				Eberhard, W. G. (2018). The Webs of Neoantistea riparia (Araneae: Hahniidae): Are Dew Drops Helpful in Prey Capture?. Arachnology, 17(9), 485-490.
Hersiliidae	Hersilia	sericea		Hersiliidae_Hersilia_sericea	[urn:lsid:nmbe.ch:spidersp:006047]	0	x					Foord, S. H. & Dippenaar-Schoeman, A. S. (2006). A revision of the Afrotropical species of Hersilia Audouin (Araneae: Hersiliidae). Zootaxa 1347: 1-92.; Javed, S. M., Foord, S. H., & Tampal, F. (2010). A new species of Hersilia Audouin, 1826 (Araneae: Hersiliidae) from India, with notes on its natural history. Zootaxa, 2613(1), 40-50.
Hersiliidae	Hersiliola	macullulata		Hersiliidae_Hersiliola_macullulata	[urn:lsid:nmbe.ch:spidersp:006070]	1		x			web of Hersiliola seems reduced if compared with Tama; might rather act as a retreat than a snare	Foord, S. H. & Dippenaar-Schoeman, A. S. (2005a). A revision of the Afrotropical species of Hersiliola Thorell and Tama Simon with the description of a new genus Tyrotama (Araneae: Hersiliidae). African Entomology 13: 255-279.; Rheims, C. A., Brescovit, A. D., & van Harten, A. (2004). Hersiliidae (Araneae) of Yemen, with description of a new species of Hersilia Audouin, 1826 from Socotra Island. …
Hersiliidae	Iviraiva	argentina		Hersiliidae_Iviraiva_argentina	[urn:lsid:nmbe.ch:spidersp:006084]	0		x				Laborda, Á., & Simó, M. (2015). Addition of a spider family for Uruguay: First record of Iviraiva pachyura (Mello-Leitão, 1935)(Araneae: Hersiliidae), with notes on its natural history and distribution. Journal of Threatened Taxa, 7(10), 7697-7700.
Hersiliidae	Ypypuera	crucifera		Hersiliidae_Ypypuera_crucifera	[urn:lsid:nmbe.ch:spidersp:006089]	0				x	Neotropic hersilids all seem to have a similar ecology; Carvalho & Gasnier show photo of species on tree bark	Rheims, C. A. & Brescovit, A. D. (2004a). Revision and cladistic analysis of the spider family Hersiliidae (Arachnida, Araneae) with emphasis on Neotropical and Nearctic species. Insect Systematics & Evolution 35: 189-239.; Carvalho, T. G. de & Gasnier, T. R. J. (2019). Illustrated inventory of spiders from Amazonas state, Brazil: 94 understory species from a forest fragment in Manaus. Scientia A…
Hexathelidae	Atrax	robustus		Hexathelidae_Atrax_robustus	[urn:lsid:nmbe.ch:spidersp:000146]	1	x					Main, B. Y. (1964). Spiders of Australia: A Guide to their Identification with Brief Notes on the Natural History of Common Forms. Jacaranda Press, Brisbane, 124 pp.; Gray, M. R. (2010). A revision of the Australian funnel-web spiders (Hexathelidae: Atracinae). Records of the Australian Museum 62: 285-392.
Hexathelidae	Bymainiella	terraereginae		Hexathelidae_Bymainiella_terraereginae	[urn:lsid:nmbe.ch:spidersp:000150]	1	x					Raven, R. J. (1976). A new spider of the genus Hexathele Ausserer (Dipluridae: Mygalomorphae) from Australia. Proceedings of the Royal Society of Queensland 87: 53-61.
Hexathelidae	Hadronyche	sp	MY2075	Hexathelidae_Hadronyche_sp_MY2075		1		x				Gray, M. R. (2010). A revision of the Australian funnel-web spiders (Hexathelidae: Atracinae). Records of the Australian Museum 62: 285-392.
Hexathelidae	Mediothele	australis		Hexathelidae_Mediothele_australis	[urn:lsid:nmbe.ch:spidersp:000205]	1		x				Ríos-Tamayo, D. & Goloboff, P. A. (2012). New species of Chilean Hexathelidae (Araneae, Mygalomorphae). Zootaxa 3422: 32-51.
Hexathelidae	Paraembolides	cannoni		Hexathelidae_Paraembolides_cannoni_	[urn:lsid:nmbe.ch:spidersp:000209]	1	x					Raven, R. J. (1978). Systematics of the spider subfamily Hexathelinae (Dipluridae: Mygalomorphae: Arachnida). Australian Journal of Zoology (Suppl.) 65: 1-75.
Hexathelidae	Scotinoecus	cinereopilosus		Hexathelidae_Scotinoecus_cinereopilosus	[urn:lsid:nmbe.ch:spidersp:000220]	1	x					Ríos-Tamayo, D. & Goloboff, P. A. (2012). New species of Chilean Hexathelidae (Araneae, Mygalomorphae). Zootaxa 3422: 32-51.
Homalonychidae	Homalonychus	selenopoides		Homalonychidae_Homalonychus_selenopoides	[urn:lsid:nmbe.ch:spidersp:026154]	0	x					Alvarado-Castro, J. A., & Jiménez, M. L. (2011). Reproductive behavior of Homalonychus selenopoides (Araneae: Homalonychidae). The Journal of Arachnology, 39(1), 118-127.; Roth, V. D. (1984). The spider family Homalonychidae (Arachnida, Araneae). American Museum Novitates 2790: 1-11.
Homalonychidae	Homalonychus	theologus		Homalonychidae_Homalonychus_theologus	[urn:lsid:nmbe.ch:spidersp:026155]	0	x					Vetter, R. S., & Cokendolpher, J. C. (2000). Homalonychus theologus (Araneae, Homalonychidae): description of eggsacs and a possible defensive posture. Journal of Arachnology, 361-363.
Huttoniidae	Huttonia	sp	CG166	Huttoniidae_Huttonia_sp_Orongorongo		0		x				Forster, R. R. & Platnick, N. I. (1984). A review of the archaeid spiders and their relatives, with notes on the limits of the superfamily Palpimanoidea (Arachnida, Araneae). Bulletin of the American Museum of Natural History 178: 1-106.
Hypochilidae	Hypochilus	pococki		Hypochilidae_Hypochilus_pococki	[urn:lsid:nmbe.ch:spidersp:002524]	1	x					Griswold, C. E., Ramirez, M. J., Coddington, J. A., & Platnick, N. I. (2005). Atlas of phylogenetic data for entelegyne spiders (Araneae: Araneomorphae: Entelegynae) with comments on their phylogeny. Proceedings of the California Academy of Sciences.; Shear, W. A. (1969). Observations on the predatory behavior of the spider Hypochilus gertschi Hoffman (Hypochilidae). Psyche: A Journal of Entomolo…
Idiopidae	Anidiops	manstridgei		Idiopidae_Anidiops_manstridgei	[urn:lsid:nmbe.ch:spidersp:000644]	1		x				Main, B. Y. (1964). Spiders of Australia: A Guide to their Identification with Brief Notes on the Natural History of Common Forms. Jacaranda Press, Brisbane, 124 pp.
Idiopidae	Cataxia	bolganupensis		Idiopidae_Cataxia_bolganupensis	[urn:lsid:nmbe.ch:spidersp:000663]	1		x				Raven, R. J. (1985). The spider infraorder Mygalomorphae (Araneae): Cladistics and systematics. Bulletin of the American Museum of Natural History 182: 1-180.; Main, B. Y. (1969). The trap-door spider genus Cataxia Rainbow (Mygalomorphae: Ctenizidae)-taxonomy and natural history. Journal of the Australian Entomological Society 8: 192-209.; Rix, M. G., Raven, R. J., Main, B. Y., Harrison, S. E., A…
Idiopidae	Cataxia	pulleinei		Idiopidae_Cataxia_pulleinei	[urn:lsid:nmbe.ch:spidersp:000669]	1	x					Raven, R. J. (1985). The spider infraorder Mygalomorphae (Araneae): Cladistics and systematics. Bulletin of the American Museum of Natural History 182: 1-180.; Rix, M. G., Raven, R. J., Main, B. Y., Harrison, S. E., Austin, A. D., Cooper, S. J. B. & Harvey, M. S. (2017). The Australasian spiny trapdoor spiders of the family Idiopidae (Mygalomorphae: Arbanitinae): a relimitation and revision at th…
Idiopidae	Arbanitis	rapax		Idiopidae_Arbanitis_rapax	[urn:lsid:nmbe.ch:spidersp:000857]	1	x					Wishart, G. (1992). New species of the trapdoor spider genus Misgolas Karsch (Mygalomorphae: Idiopidae) with a review of the tube-building species. Records of the Australian Museum 44: 263-278.; Rix, M. G., Raven, R. J., Main, B. Y., Harrison, S. E., Austin, A. D., Cooper, S. J. B. & Harvey, M. S. (2017). The Australasian spiny trapdoor spiders of the family Idiopidae (Mygalomorphae: Arbanitinae)…
Idiopidae	Segregara	abrahami		Idiopidae_Segregara_abrahami	[urn:lsid:nmbe.ch:spidersp:000890]	1	x					Hewitt, J. (1913c). Descriptions of new species of Arachnida from Cape Colony. Records of the Albany Museum Grahamstown 2: 462-481.
Lamponidae	Asadipus	kunderang		Lamponidae_Asadipus_kunderang	[urn:lsid:nmbe.ch:spidersp:026238]	0	x					Platnick, N. I. (2000). A relimitation and revision of the Australasian ground spider family Lamponidae (Araneae: Gnaphosoidea). Bulletin of the American Museum of Natural History 245: 1-330.
Lamponidae	Centrothele	mutica		Lamponidae_Centrothele_mutica	[urn:lsid:nmbe.ch:spidersp:026269]	0		x			all lamponids are assumed to be hunting spiders	Platnick, N. I. (2000). A relimitation and revision of the Australasian ground spider family Lamponidae (Araneae: Gnaphosoidea). Bulletin of the American Museum of Natural History 245: 1-330.
Lamponidae	Lampona	murina		Lamponidae_Lampona_murina	[urn:lsid:nmbe.ch:spidersp:026321]	0		x				Main, B. Y. (1964). Spiders of Australia: A Guide to their Identification with Brief Notes on the Natural History of Common Forms. Jacaranda Press, Brisbane, 124 pp.; Hickman, V. V. (1967). Some common spiders of Tasmania. Tasmanian Museum and Art Gallery, 112 pp.
Leptonetidae	Archoleptoneta	schusteri		Leptonetidae_Archoleptoneta_schusteri	[urn:lsid:nmbe.ch:spidersp:002936]	0	x					Ledford, J. M. & Griswold, C. E. (2010). A study of the subfamily Archoleptonetinae (Araneae, Leptonetidae) with a review of the morphology and relationships for the Leptonetidae. Zootaxa 2391: 1-32.
Leptonetidae	Calileptoneta	helferi		Leptonetidae_Calileptoneta_helferi	[urn:lsid:nmbe.ch:spidersp:002944]	1	x					Ledford, J. M. (2004). A revision of the spider genus Calileptoneta Platnick (Araneae, Leptonetidae), with notes on morphology, natural history and biogeography. The Journal of Arachnology, 32(2), 231-269.; Ledford, J. M. & Griswold, C. E. (2010). A study of the subfamily Archoleptonetinae (Araneae, Leptonetidae) with a review of the morphology and relationships for the Leptonetidae. Zootaxa 2391…
Leptonetidae	Leptoneta	infuscata		Leptonetidae_Leptoneta_infuscata	[urn:lsid:nmbe.ch:spidersp:002996]	1		x				Fage, L. (1913). Biospelogica XXIX. Études sur les araignées cavernicoles II. Revision des Leptonetidae. Archives de Zoologie Expérimentale et Générale (5) 10(9): 479-576, pl. 43-53.
Leptonetidae	Neoleptoneta	rainesi		Leptonetidae_Neoleptoneta_rainesi	[urn:lsid:nmbe.ch:spidersp:003075]	1		x				Ledford, J. M. & Griswold, C. E. (2010). A study of the subfamily Archoleptonetinae (Araneae, Leptonetidae) with a review of the morphology and relationships for the Leptonetidae. Zootaxa 2391: 1-32.
Linyphiidae	Agyneta	ramosa		Linyphiidae_Agyneta_ramosa	[urn:lsid:nmbe.ch:spidersp:009365]	1			x		most Erigoninae are presumably facultative web builders and may have an active wandering habit for much of their life (see notes for Oedothorax)	Arnedo, M. A., Hormiga, G., & Scharff, N. (2009). Higher‐level phylogenetics of linyphiid spiders (Araneae, Linyphiidae) based on morphological and molecular evidence. Cladistics, 25(3), 231-262.; Miller, J. A. (2007). Review of erigonine spider genera in the Neotropics (Araneae: Linyphiidae, Erigoninae). Zoological Journal of the Linnean Society, 149(suppl_1), 1-263.
Linyphiidae	Australolinyphia	remota		Linyphiidae_Australolinyphia_remota	[urn:lsid:nmbe.ch:spidersp:009531]	1			x			Blest, A. D. (1979). The spiders of New Zealand. Part V. Linyphiidae-Mynoglenidae. Otago Museum Bulletin 5: 95-173.
Linyphiidae	Bathyphantes	gracilis		Linyphiidae_Bathyphantes_gracilis	[urn:lsid:nmbe.ch:spidersp:009569]	1	x					Alderweireldt, M. (1994). Prey selection and prey capture strategies of linyphiid spiders in high-input agricultural fields. Bulletin of the British Arachnological Society, 9(9), 300-308.; Thornhill, W. A. (1983). The distribution and probable importance of linyphiid spiders living on the soil surface of sugar-beet fields. Bulletin of the British Arachnological Society, 6(3), 127-136.; Rybak, J. …
Linyphiidae	Diplostyla	concolor		Linyphiidae_Diplostyla_concolor	[urn:lsid:nmbe.ch:spidersp:010092]	1	x					Wiki der Arachnologischen Gesellschaft e. V. (2019). Diplostyla concolor. (V. 23. April 2019). Accessed 17/06/2020, https://wiki.arages.de/index.php?title=Diplostyla_concolor&oldid=109764.
Linyphiidae	Dubiaranea	aysenensis		Linyphiidae_Dubiaranea_aysenensis	[urn:lsid:nmbe.ch:spidersp:011387]	1		x				Hormiga, G. (2002). Orsonwelles, a new genus of giant linyphiid spiders (Araneae) from the Hawaiian Islands. Invertebrate Systematics 16: 369-448.; Eberhard, W. G., Agnarsson, I., & Levi, H. W. (2008). Web forms and the phylogeny of theridiid spiders (Araneae: Theridiidae): chaos from order. Systematics and biodiversity, 6(4), 415-475.
Linyphiidae	Frontinella	pyramitela		Linyphiidae_Frontinella_pyramitela	[urn:lsid:nmbe.ch:spidersp:049627	1	x					Comstock, J. H. (1940). The spider book, revised and edited by W. J. Gertsch. Cornell Univ. Press, Ithaca, 727 pp.; Griswold, C. E., Coddington, J. A., Hormiga, G., & Scharff, N. (1998). Phylogeny of the orb-web building spiders (Araneae, Orbiculariae: Deinopoidea, Araneoidea). Zoological Journal of the Linnean Society, 123(1), 1-99.
Linyphiidae	Gonatium	rubellum		Linyphiidae_Gonatium_rubellum	[urn:lsid:nmbe.ch:spidersp:010672]	0			x		photos of this species in the internet (some with prey) never show associated silk; thus we infer that observations made for Oedothorax (see below) are similar for this species, too
Linyphiidae	Gongylidiellum	vivum		Linyphiidae_Gongylidiellum_vivum	[urn:lsid:nmbe.ch:spidersp:010698]	1			x		most Erigoninae are presumably facultative web builders and may have an active wandering habit for much of their life (see notes for Oedothorax)	Arnedo, M. A., Hormiga, G., & Scharff, N. (2009). Higher‐level phylogenetics of linyphiid spiders (Araneae, Linyphiidae) based on morphological and molecular evidence. Cladistics, 25(3), 231-262.; Miller, J. A. (2007). Review of erigonine spider genera in the Neotropics (Araneae: Linyphiidae, Erigoninae). Zoological Journal of the Linnean Society, 149(suppl_1), 1-263.
Linyphiidae	Haplinis	diloris		Linyphiidae_Haplinis_diloris	[urn:lsid:nmbe.ch:spidersp:010769]	1				x		Blest, A. D. (1979). The spiders of New Zealand. Part V. Linyphiidae-Mynoglenidae. Otago Museum Bulletin 5: 95-173.
Linyphiidae	Hylyphantes	graminicola		Linyphiidae_Hylyphantes_graminicola	[urn:lsid:nmbe.ch:spidersp:010852]	0	x				see comments for Oedothorax	Han, Y., Chen, J., Wang, H., Zhao, J., He, Y., & Hua, H. (2015). Prey-mediated effects of transgenic cry2Aa rice on the spider Hylyphantes graminicola, a generalist predator of Nilapavarta lugens. BioControl, 60(2), 251-261.
Linyphiidae	Labullinyphia	tersa		Linyphiidae_Labullinyphia_tersa	[urn:lsid:nmbe.ch:spidersp:011000]	1			x		coding inferred from characteristics of sister taxa
Linyphiidae	Laperousea	blattifera		Linyphiidae_Laperousea_blattifera	[urn:lsid:nmbe.ch:spidersp:011058]	1	x					Dalmas, R. de (1917b). Trois araignées nouvelles d'Australie. Annales de la Société Entomologique de France 86: 431-436.
Linyphiidae	Lepthyphantes	minutus		Linyphiidae_Lepthyphantes_minutus	[urn:lsid:nmbe.ch:spidersp:011245]	1	x					Bellmann, H. (2010). Der Kosmos Spinnenfuhrer. Franck-Kosmos, Stuttgart, 429 pp.		primarily moves on substrate, primary mode of locomotion on web unclear
Linyphiidae	Linyphia	triangularis		Linyphiidae_Linyphia_triangularis	[urn:lsid:nmbe.ch:spidersp:011448]	1	x					Benjamin, S. P., & Zschokke, S. (2004). Homology, behaviour and spider webs: web construction behaviour of Linyphia hortensis and L. triangularis (Araneae: Linyphiidae) and its evolutionary significance. Journal of Evolutionary Biology, 17(1), 120-130.; Bellmann, H. (2010). Der Kosmos Spinnenfuhrer. Franck-Kosmos, Stuttgart, 429 pp.; Roberts, M. J. (1995). Collins Field Guide: Spiders of Britain …
Linyphiidae	Microlinyphia	dana		Linyphiidae_Microlinyphia_dana	[urn:lsid:nmbe.ch:spidersp:011818]	1		x			assumed to be consistent in genus	Comstock, J. H. (1940). The spider book, revised and edited by W. J. Gertsch. Cornell Univ. Press, Ithaca, 727 pp.
Linyphiidae	Microlinyphia	sp	GH39	Linyphiidae_Microlinyphia_sp_GH39		1		x			assumed to be consistent in genus
Linyphiidae	Microneta	viaria		Linyphiidae_Microneta_viaria	[urn:lsid:nmbe.ch:spidersp:011842]	1			x		most Erigoninae are presumably facultative web builders and may have an active wandering habit for much of their life (see notes for Oedothorax)	Arnedo, M. A., Hormiga, G., & Scharff, N. (2009). Higher‐level phylogenetics of linyphiid spiders (Araneae, Linyphiidae) based on morphological and molecular evidence. Cladistics, 25(3), 231-262.; Miller, J. A. (2007). Review of erigonine spider genera in the Neotropics (Araneae: Linyphiidae, Erigoninae). Zoological Journal of the Linnean Society, 149(suppl_1), 1-263.
Linyphiidae	Neomaso	patagonicus		Linyphiidae_Neomaso_patagonicus	[urn:lsid:nmbe.ch:spidersp:011957]	1	x				sparse data; species could be a facultative web builder	Miller, J. A. (2007). Review of erigonine spider genera in the Neotropics (Araneae: Linyphiidae, Erigoninae). Zoological Journal of the Linnean Society, 149: 1-263.
Linyphiidae	Neriene	radiata		Linyphiidae_Neriene_radiata	[urn:lsid:nmbe.ch:spidersp:012009]	1	x					Comstock, J. H. (1940). The spider book, revised and edited by W. J. Gertsch. Cornell Univ. Press, Ithaca, 727 pp.; Roberts, M. J. (1995). Collins Field Guide: Spiders of Britain & Northern Europe. HarperCollins London, 383 pp.
Linyphiidae	Novafroneta	vulgaris		Linyphiidae_Novafroneta_vulgaris	[urn:lsid:nmbe.ch:spidersp:012054]	1	x					Blest, A. D. (1979). The spiders of New Zealand. Part V. Linyphiidae-Mynoglenidae. Otago Museum Bulletin 5: 95-173.
Linyphiidae	Oedothorax	apicatus		Linyphiidae_Oedothorax_apicatus	[urn:lsid:nmbe.ch:spidersp:012071]	0	x				somewhat conflicting reports; prey capture behaviour and building habits not directly observed; we assume that most Erigoninae are active spiders (supported by J. Wolff, pers. obs.) and rather facultative web builders	Thornhill, W. A. (1983). The distribution and probable importance of linyphiid spiders living on the soil surface of sugar-beet fields. Bulletin of the British Arachnological Society, 6(3), 127-136.; Alderweireldt, M. (1994). Prey selection and prey capture strategies of linyphiid spiders in high-input agricultural fields. Bulletin of the British Arachnological Society, 9(9), 300-308.; Nyffeler, …
Linyphiidae	Orsonwelles	polites		Linyphiidae_Orsonwelles_polites	[urn:lsid:nmbe.ch:spidersp:037613]	1	x					Hormiga, G. (2002). Orsonwelles, a new genus of giant linyphiid spiders (Araneae) from the Hawaiian Islands. Invertebrate Systematics 16: 369-448.
Linyphiidae	Ostearius	melanopygius		Linyphiidae_Ostearius_melanopygius	[urn:lsid:nmbe.ch:spidersp:012182]	1	x					Haddad, C. R., & Dippenaar-Schoeman, A. S. (2004). Spiders (Araneae) in ground covers of pistachio orchards in South Africa. African Plant Protection, 10(2), 97-107.; Jäger, P. (2002). Aggregative Spinnennetze–weitere Funde in Deutschland und mögliche Erklärungen. Arachnol. Mitt, 23, 33-44.
Linyphiidae	Parafroneta	confusa		Linyphiidae_Parafroneta_confusa	[urn:lsid:nmbe.ch:spidersp:012211]	1				x		Blest, A. D. (1979). The spiders of New Zealand. Part V. Linyphiidae-Mynoglenidae. Otago Museum Bulletin 5: 95-173.
Linyphiidae	Porrhomma	montanum		Linyphiidae_Porrhomma_montanum	[urn:lsid:nmbe.ch:spidersp:012419]	1		x				Růžička, V. (2018). A review of the spider genus Porrhomma (Araneae, Linyphiidae). Zootaxa 4481(1): 1-75.
Linyphiidae	Spirembolus	erratus		Linyphiidae_Spirembolus_erratus	[urn:lsid:nmbe.ch:spidersp:012719]	1			x		most Erigoninae are presumably facultative web builders and may have an active wandering habit for much of their life (see notes for Oedothorax)	Arnedo, M. A., Hormiga, G., & Scharff, N. (2009). Higher‐level phylogenetics of linyphiid spiders (Araneae, Linyphiidae) based on morphological and molecular evidence. Cladistics, 25(3), 231-262.; Miller, J. A. (2007). Review of erigonine spider genera in the Neotropics (Araneae: Linyphiidae, Erigoninae). Zoological Journal of the Linnean Society, 149(suppl_1), 1-263.
Linyphiidae	Stemonyphantes	lineatus		Linyphiidae_Stemonyphantes_lineatus	[urn:lsid:nmbe.ch:spidersp:012760]	1	x					Helsdingen, P. J. van (1968). Comparative notes on the species of the Holarctic genus Stemonyphantes Menge (Araneida, Linyphiidae). Zoologische Mededelingen 43: 117-139.; Menge, A. (1866). Preussische Spinnen. Erste Abtheilung. Schriften der Naturforschenden Gesellschaft in Danzig (N.F.) 1: 1-152.
Linyphiidae	Tenuiphantes	tenuis		Linyphiidae_Tenuiphantes_tenuis	[urn:lsid:nmbe.ch:spidersp:012897]	1	x					Alderweireldt, M. (1994). Prey selection and prey capture strategies of linyphiid spiders in high-input agricultural fields. Bulletin of the British Arachnological Society, 9(9), 300-308.; Thornhill, W. A. (1983). The distribution and probable importance of linyphiid spiders living on the soil surface of sugar-beet fields. Bulletin of the British Arachnological Society, 6(3), 127-136.
Linyphiidae	Paikiniana	keikoae		Linyphiidae_Paikiniana_keikoae	[urn:lsid:nmbe.ch:spidersp:013317]	1			x		most Erigoninae are presumably facultative web builders and may have an active wandering habit for much of their life (see notes for Oedothorax)	Arnedo, M. A., Hormiga, G., & Scharff, N. (2009). Higher‐level phylogenetics of linyphiid spiders (Araneae, Linyphiidae) based on morphological and molecular evidence. Cladistics, 25(3), 231-262.; Miller, J. A. (2007). Review of erigonine spider genera in the Neotropics (Araneae: Linyphiidae, Erigoninae). Zoological Journal of the Linnean Society, 149(suppl_1), 1-263.
Liocranidae	Apostenus	californicus		Liocranidae_Apostenus_californicus	[urn:lsid:nmbe.ch:spidersp:040337]	0		x				Bennett, R., Copley, C. & Copley, D. (2013). Apostenus ducati (Araneae: Liocranidae) sp. nov.: a second Nearctic species in the genus. Zootaxa 3647: 63-74.
Liocranidae	Apostenus	ducati		Liocranidae_Apostenus_ducati	[urn:lsid:nmbe.ch:spidersp:045876]	0	x					Bennett, R., Copley, C. & Copley, D. (2013). Apostenus ducati (Araneae: Liocranidae) sp. nov.: a second Nearctic species in the genus. Zootaxa 3647: 63-74.
Liocranidae	Sesieutes	schwendingeri		Liocranidae_Sesieutes_schwendingeri	[urn:lsid:nmbe.ch:spidersp:037225]	0		x				Deeleman-Reinhold, C. L. (2001). Forest spiders of South East Asia: with a revision of the sac and ground spiders (Araneae: Clubionidae, Corinnidae, Liocranidae, Gnaphosidae, Prodidomidae and Trochanterriidae [sic]). Brill, Leiden, 591 pp.
Liocranidae	Teutamus	sp	MR531	Liocranidae_Teutamus_sp_MR531	[urn:lsid:nmbe.ch:spidersp:000015]	0		x				Ramírez, M. J. (2014). The morphology and phylogeny of dionychan spiders (Araneae: Araneomorphae). Bulletin of the American Museum of Natural History 390: 1-374.
Liphistiidae	Heptathela	kimurai		Liphistiidae_Heptathela_kimurai	[urn:lsid:nmbe.ch:spidersp:000032]	1	x					Haupt, J. (1977). Preliminary report on the mating behaviour of the primitive spider Heptathela kimurai (Kishida)(Araneae, Liphistiomorphae). Zeitschrift für Naturforschung C, 32(3-4), 312-314.; Schwendinger, P. J. & Ono, H. (2011). On two Heptathela species from southern Vietnam, with a discussion of copulatory organs and systematics of the Liphistiidae (Araneae: Mesothelae). Revue Suisse de Zoo…
Liphistiidae	Liphistius	bicoloripes		Liphistiidae_Liphistius_bicoloripes	[urn:lsid:nmbe.ch:spidersp:000053]	1	x					Schwendinger, P. J. (1995). New Liphistius species (Araneae, Mesothelae) from southern Thailand and northern Malaysia. Zoologica Scripta 24(2): 143-156.; Wolff, J. O., & Gorb, S. N. (2016). Attachment Structures and Adhesive Secretions in Arachnids. Springer.; Xu, X., Liu, F. X., Chen, J., Ono, H., Li, D. Q. & Kuntner, M. (2015a). A genus-level taxonomic review of primitively segmented spiders (M…
Liphistiidae	Liphistius	murphyorum		Liphistiidae_Liphistius_murphyorum	[urn:lsid:nmbe.ch:spidersp:000053]	1		x				Xu, X., Liu, F. X., Chen, J., Ono, H., Li, D. Q. & Kuntner, M. (2015a). A genus-level taxonomic review of primitively segmented spiders (Mesothelae, Liphistiidae). ZooKeys 488: 121-151.; Wolff, J. O., & Gorb, S. N. (2016). Attachment Structures and Adhesive Secretions in Arachnids. Springer.
Liphistiidae	Liphistius	erawan		Liphistiidae_Liphistius_erawan	[urn:lsid:nmbe.ch:spidersp:000039]	1	x					Schwendinger, P. J. (1996). New Liphistius species (Araneae, Mesothelae) from western and eastern Thailand. Zoologica Scripta 25(2): 123-141.
Liphistiidae	Ryuthela	nishihirai		Liphistiidae_Ryuthela_nishihirai	[urn:lsid:nmbe.ch:spidersp:000017]	1	x					Haupt, J. (1979). Lebensweise und Sexualverhalten der mesothelen Spinne Heptathela nishihirai n. sp. (Araneae, Liphistiidae). Zoologischer Anzeiger 202: 348-374.; Xu, X., Liu, F. X., Chen, J., Ono, H., Li, D. Q. & Kuntner, M. (2015a). A genus-level taxonomic review of primitively segmented spiders (Mesothelae, Liphistiidae). ZooKeys 488: 121-151.
Lycosidae	Allocosa	senex		Lycosidae_Allocosa_senex	[urn:lsid:nmbe.ch:spidersp:048978]	0	x				we assume that burrows in Lycosidae serve as retreats and not as a snare nor a basis for hunting	Simó, M., Lise, A. A., Pompozzi, G. & Laborda, Á. (2017). On the taxonomy of southern South American species of the wolf spider genus Allocosa (Araneae: Lycosidae: Allocosinae). Zootaxa 4216(3): 261-278.
Lycosidae	Alopecosa	licenti		Lycosidae_Alopecosa_licenti	[urn:lsid:nmbe.ch:spidersp:017448]	0		x				Murphy, N. P., Framenau, V. W., Donnellan, S. C., Harvey, M. S., Park, Y. C., & Austin, A. D. (2006). Phylogenetic reconstruction of the wolf spiders (Araneae: Lycosidae) using sequences from the 12S rRNA, 28S rRNA, and NADH1 genes: implications for classification, biogeography, and the evolution of web building behavior. Molecular Phylogenetics and Evolution, 38(3), 583-602.
Lycosidae	Arctosa	kwangreungensis		Lycosidae_Arctosa_kwangreungensis	[urn:lsid:nmbe.ch:spidersp:017613]	0	x					Murphy, N. P., Framenau, V. W., Donnellan, S. C., Harvey, M. S., Park, Y. C., & Austin, A. D. (2006). Phylogenetic reconstruction of the wolf spiders (Araneae: Lycosidae) using sequences from the 12S rRNA, 28S rRNA, and NADH1 genes: implications for classification, biogeography, and the evolution of web building behavior. Molecular Phylogenetics and Evolution, 38(3), 583-602.
Lycosidae	Hippasa	olivacea		Lycosidae_Hippasa_olivacea	[urn:lsid:nmbe.ch:spidersp:017918]	1		x				Tikader, B. K. & Malhotra, M. S. (1980). Lycosidae (Wolf-spiders). Fauna India (Araneae) 1: 248-447.; Murphy, N. P., Framenau, V. W., Donnellan, S. C., Harvey, M. S., Park, Y. C., & Austin, A. D. (2006). Phylogenetic reconstruction of the wolf spiders (Araneae: Lycosidae) using sequences from the 12S rRNA, 28S rRNA, and NADH1 genes: implications for classification, biogeography, and the evolution…
Lycosidae	Hogna	frondicola		Lycosidae_Hogna_frondicola	[urn:lsid:nmbe.ch:spidersp:017990]	0		x			we assume that burrows in Lycosidae serve as retreats and not as a snare nor a basis for hunting	Comstock, J. H. (1940). The spider book, revised and edited by W. J. Gertsch. Cornell Univ. Press, Ithaca, 727 pp.
Lycosidae	Pardosa	astrigera		Lycosidae_Pardosa_astrigera	[urn:lsid:nmbe.ch:spidersp:018534]	0	x					Murphy, N. P., Framenau, V. W., Donnellan, S. C., Harvey, M. S., Park, Y. C., & Austin, A. D. (2006). Phylogenetic reconstruction of the wolf spiders (Araneae: Lycosidae) using sequences from the 12S rRNA, 28S rRNA, and NADH1 genes: implications for classification, biogeography, and the evolution of web building behavior. Molecular Phylogenetics and Evolution, 38(3), 583-602.
Lycosidae	Pardosa	saxatilis		Lycosidae_Pardosa_saxatilis	[urn:lsid:nmbe.ch:spidersp:018910]	0		x				Comstock, J. H. (1940). The spider book, revised and edited by W. J. Gertsch. Cornell Univ. Press, Ithaca, 727 pp.
Lycosidae	Pirata	minutus		Lycosidae_Pirata_minutus	[urn:lsid:nmbe.ch:spidersp:019090]	0		x				Comstock, J. H. (1940). The spider book, revised and edited by W. J. Gertsch. Cornell Univ. Press, Ithaca, 727 pp.; Murphy, N. P., Framenau, V. W., Donnellan, S. C., Harvey, M. S., Park, Y. C., & Austin, A. D. (2006). Phylogenetic reconstruction of the wolf spiders (Araneae: Lycosidae) using sequences from the 12S rRNA, 28S rRNA, and NADH1 genes: implications for classification, biogeography, and…
Lycosidae	Pirata	subpiraticus		Lycosidae_Pirata_subpiraticus	[urn:lsid:nmbe.ch:spidersp:019120]	0	x					Murphy, N. P., Framenau, V. W., Donnellan, S. C., Harvey, M. S., Park, Y. C., & Austin, A. D. (2006). Phylogenetic reconstruction of the wolf spiders (Araneae: Lycosidae) using sequences from the 12S rRNA, 28S rRNA, and NADH1 genes: implications for classification, biogeography, and the evolution of web building behavior. Molecular Phylogenetics and Evolution, 38(3), 583-602.; Nørgaard, E. (1951)…
Lycosidae	Rabidosa	rabida		Lycosidae_Rabidosa_rabida	[urn:lsid:nmbe.ch:spidersp:019170]	0	x					Comstock, J. H. (1940). The spider book, revised and edited by W. J. Gertsch. Cornell Univ. Press, Ithaca, 727 pp.; Brady, A. R., & McKinley, K. S. (1994). Nearctic species of the wolf spider genus Rabidosa (Araneae: Lycosidae). Journal of Arachnology, 22(2): 138-160.; Murphy, N. P., Framenau, V. W., Donnellan, S. C., Harvey, M. S., Park, Y. C., & Austin, A. D. (2006). Phylogenetic reconstruction…
Lycosidae	Schizocosa	ocreata		Lycosidae_Schizocosa_ocreata	[urn:lsid:nmbe.ch:spidersp:019211]	0	x					Cady, A. B. (1983). Microhabitat selection and locomotor activity of Schizocosa ocreata (Walckenaer)(Araneae: Lycosidae). Journal of Arachnology, 11: 297-307.
Lycosidae	Trochosa	ruricola		Lycosidae_Trochosa_ruricola	[urn:lsid:nmbe.ch:spidersp:019347]	0	x					Engelhardt, W. (1964). Die mitteleuropäischen arten der gattung Trochosa CL Koch, 1848 (Araneae, Lycosidae). Morphologie, chemotaxonomie, biologie, autökologie. Zeitschrift für Morphologie und Ökologie der Tiere, 54(3), 219-392.
Lycosidae	Varacosa	gosiuta		Lycosidae_Varacosa_gosiuta	[urn:lsid:nmbe.ch:spidersp:019388]	0			x		sister of Allocosa, which builds burrow retreats, we thus infer the same state for Varacosa	Brady, A. R. (1980). Nearctic species of the wolf spider genus Trochosa (Araneae: Lycosidae). Psyche, Cambridge 86(2-3, 1979): 167-212.
Lycosidae	Venonia	coruscans		Lycosidae_Venonia_coruscans	[urn:lsid:nmbe.ch:spidersp:019396]	1		x				Yoo, J. S., & Framenau, V. W. (2007). Systematics and biogeography of the sheet-web building wolf spider genus Venonia (Araneae: Lycosidae). Invertebrate Systematics, 20(6), 675-712.
Macrobuninae	Anisacate	tigrinum		Macrobuninae_Anisacate_tigrinum	[urn:lsid:nmbe.ch:spidersp:022666]	1		x				Ramírez, M. J., pers. obs.
Macrobuninae	Callevopsis	striata		Macrobuninae_Callevopsis_striata	[urn:lsid:nmbe.ch:spidersp:022676]	1	x					Ramírez, M. J. (1996). The genus Callevopsis Tullgren (Araneae, Dictynoidea). Extra, Museo Argentino de Ciencias Naturales, Nueva Serie 144: 1-8.; Ramírez, M. J., pers. obs.
Macrobuninae	Chresiona	invalida		Macrobuninae_Chresiona_invalida	[urn:lsid:nmbe.ch:spidersp:022707]	1	x				data on ecology very sparse; structure and role of web unclear; mode of locomotion inferred from related taxa	Foord, S. F., Dippenaar-Schoeman, A. S., Haddad, C. R., Lotz, L. N., & Lyle, R. (2011). The faunistic diversity of spiders (Arachnida: Araneae) of the Savanna Biome in South Africa. Transactions of the Royal Society of South Africa, 66(3), 170-201.
Macrobuninae	Naevius	calilegua		Macrobuninae_Naevius_calilegua	[urn:lsid:nmbe.ch:spidersp:037127]	0	x				specimens were beaten from epiphytic moss and lichen; from the microhabitat, the absence of the cribellum and characteristics of related ecribellar genera (e.g. Macrobunus), we assume that this species is a wandering spider	Compagnucci, L. A. & Ramírez, M. J. (2000). A new species of the spider genus Naevius Roth from Argentina (Araneae, Amaurobiidae, Macrobuninae). Studies on Neotropical Fauna and Environment 35: 203-207.; Ramírez, M. J. (2014). The morphology and phylogeny of dionychan spiders (Araneae: Araneomorphae). Bulletin of the American Museum of Natural History 390: 1-374.; Ramírez, M. J., pers. obs.
Macrobuninae	Naevius	varius		Macrobuninae_Naevius_varius	[urn:lsid:nmbe.ch:spidersp:021593]	0		x			from the absence of the cribellum and characteristics of related ecribellar genera, we assume that this species is a wandering spider
Macrobuninae	Rubrius	antarcticus		Macrobuninae_Rubrius_antarcticus	[urn:lsid:nmbe.ch:spidersp:023060]	0	x					Ramírez, M. J., pers. obs.
Macrobuninae	Zanomys	californica		Macrobuninae_Zanomys_californica	[urn:lsid:nmbe.ch:spidersp:023113]	1			x		from presence of cribellum we assume that this species builds a web	Lehtinen, P. T. (1967). Classification of the cribellate spiders and some allied families, with notes on the evolution of the suborder Araneomorpha. Annales Zoologici Fennici 4: 199-468.
Macrobuninae	Livius	macrospinus		Macrobuninae_Livius_macrospinus	[urn:lsid:nmbe.ch:spidersp:022959]	0			x		from the absence of the cribellum and characteristics of related ecribellar genera, we assume that this species is a wandering spider	Lehtinen, P. T. (1967). Classification of the cribellate spiders and some allied families, with notes on the evolution of the suborder Araneomorpha. Annales Zoologici Fennici 4: 199-468.
Macrobuninae	Tasmarubrius	truncus		Macrobuninae_Tasmarubrius_truncus	[urn:lsid:nmbe.ch:spidersp:023080]	0		x				Hickman, V. V. (1967). Some common spiders of Tasmania. Tasmanian Museum and Art Gallery, 112 pp.
Macrobuninae	Malenella	nana		Macrobuninae_Malenella_nana	[urn:lsid:nmbe.ch:spidersp:023935]	0	x					Ramírez, M. J. (1995). A phylogenetic analysis of the subfamilies of Anyphaenidae (Arachnida, Araneae). Entomologica Scandinavica 26: 361-384.; Ramírez, M. J., pers. obs.
Macrobuninae	Chumma	inquieta		Macrobuninae_Chumma_inquieta	[urn:lsid:nmbe.ch:spidersp:038313]	0		x				Jocqué, R. (2001). Chummidae, a new spider family (Arachnida, Araneae) from South Africa. Journal of Zoology, London 254(4): 481-493.
Malkaridae	Carathea	parawea		Malkaridae_Carathea_parawea	[urn:lsid:nmbe.ch:spidersp:005636]	0				x	ecology not directly observed, based on assumptions	Hormiga, G. & Scharff, N. (2020). The malkarid spiders of New Zealand (Araneae: Malkaridae). Invertebrate Systematics 34(4): 345-405.
Malkaridae	Chilenodes	australis		Malkaridae_Chilenodes_australis	[urn:lsid:nmbe.ch:spidersp:005637]	0				x
Malkaridae	Malkara	loricata		Malkaridae_Malkara_loricata	[urn:lsid:nmbe.ch:spidersp:005638]	0				x
Malkaridae	Ozarchaea	platnicki		Malkaridae_Ozarchaea_platnicki	[urn:lsid:nmbe.ch:spidersp:039373]	0		x				Rix, M. G., and Harvey, M. S. (2010). The first pararchaeid spider (Araneae: Pararchaeidae) from New Caledonia, with a discussion on spinneret spigots and egg sac morphology in Ozarchaea. Zootaxa 2414: 27–40.
Malkaridae	Pararchaea	sp	SP3	Malkaridae_Pararchaea_sp_BartleFrere		0		x				Hormiga, G. & Scharff, N. (2020). The malkarid spiders of New Zealand (Araneae: Malkaridae). Invertebrate Systematics 34(4): 345-405.; Rix, M. G. (2006). Systematics of the Australasian spider family Pararchaeidae (Arachnida: Araneae). Invertebrate Systematics 20(2): 203-254.
Mecicobothriidae	Hexura	picea		Mecicobothriidae_Hexura_picea	[urn:lsid:nmbe.ch:spidersp:000138]	1	x					Gertsch, W. J. & Platnick, N. I. (1979). A revision of the spider family Mecicobothriidae (Araneae, Mygalomorphae). American Museum Novitates 2687: 1-32.; Costa, F. G., & Perez-Miles, F. (1998). Behavior, life cycle and webs of Mecicobothrium thorelli (Araneae, Mygalomorphae, Mecicobothriidae). Journal of Arachnology, 317-329.
Mecysmaucheniidae	Aotearoa	magna		Mecysmaucheniidae_Aotearoa_magna	[urn:lsid:nmbe.ch:spidersp:005435]	0				x		Forster, R. R. & Platnick, N. I. (1984). A review of the archaeid spiders and their relatives, with notes on the limits of the superfamily Palpimanoidea (Arachnida, Araneae). Bulletin of the American Museum of Natural History 178: 1-106.
Mecysmaucheniidae	Chilarchaea	quellon		Mecysmaucheniidae_Chilarchaea_quellon	[urn:lsid:nmbe.ch:spidersp:005436]	0				x		Forster, R. R. & Platnick, N. I. (1984). A review of the archaeid spiders and their relatives, with notes on the limits of the superfamily Palpimanoidea (Arachnida, Araneae). Bulletin of the American Museum of Natural History 178: 1-106.
Mecysmaucheniidae	Mecysmauchenius	osorno		Mecysmaucheniidae_Mecysmauchenius_osorno	[urn:lsid:nmbe.ch:spidersp:005447]	0	x					Wood, H. M., Griswold, C. E., & Gillespie, R. G. (2012). Phylogenetic placement of pelican spiders (Archaeidae, Araneae), with insight into evolution of the “neck” and predatory behaviours of the superfamily Palpimanoidea. Cladistics, 28(6), 598-626.
Mecysmaucheniidae	Mecysmauchenius	segmentatus		Mecysmaucheniidae_Mecysmauchenius_segmentatus	[urn:lsid:nmbe.ch:spidersp:005449]	0	x					Vellard (1957) in: Forster, R. R. & Platnick, N. I. (1984). A review of the archaeid spiders and their relatives, with notes on the limits of the superfamily Palpimanoidea (Arachnida, Araneae). Bulletin of the American Museum of Natural History 178: 1-106.; Ramírez, M. J., pers. obs.
Mecysmaucheniidae	Zearchaea	clypeata		Mecysmaucheniidae_Zearchaea_clypeata	[urn:lsid:nmbe.ch:spidersp:005456]	0				x		Forster, R. R. & Platnick, N. I. (1984). A review of the archaeid spiders and their relatives, with notes on the limits of the superfamily Palpimanoidea (Arachnida, Araneae). Bulletin of the American Museum of Natural History 178: 1-106.
Megadictynidae	Megadictyna	thilenii		Megadictynidae_Megadictyna_thilenii	[urn:lsid:nmbe.ch:spidersp:023239]	1	x					Wolff, J. O., Paterno, G. B., Liprandi, D., Ramírez, M. J., Bosia, F., van der Meijden, A., ... & Pugno, N. (2019). Evolution of aerial spider webs coincided with repeated structural optimization of silk anchorages. Evolution, 73(10), 2122-2134.
Microstigmatidae	Microstigmata	longipes		Microstigmatidae_Microstigmata_longipes	[urn:lsid:nmbe.ch:spidersp:001347]	0	x					Griswold, C. E. (1985a). A revision of the African spiders of the family Microstigmatidae (Araneae: Mygalomorphae). Annals of the Natal Museum 27: 1-37.
Migidae	Heteromigas	terraereginae		Migidae_Heteromigas_terraereginae	[urn:lsid:nmbe.ch:spidersp:000941]	1	x					Raven, R. J. (1984d). Systematics and biogeography of the mygalomorph spider family Migidae (Araneae) in Australia. Australian Journal of Zoology 32: 379-390.
Migidae	Migas	cumberi		Migidae_Migas_cumberi	[urn:lsid:nmbe.ch:spidersp:000950]	1		x				Wilton, C. L. (1968). The spiders of New Zealand. Part II. Migidae. Otago Museum Bulletin 2: 73-126.
Migidae	Migas	giveni		Migidae_Migas_giveni	[urn:lsid:nmbe.ch:spidersp:000953]	1		x				Wilton, C. L. (1968). The spiders of New Zealand. Part II. Migidae. Otago Museum Bulletin 2: 73-126.
Migidae	Migas	variapalpus		Migidae_Migas_variapalpus	[urn:lsid:nmbe.ch:spidersp:000977]	1		x				Wilton, C. L. (1968). The spiders of New Zealand. Part II. Migidae. Otago Museum Bulletin 2: 73-126.
Migidae	Moggridgea	crudeni		Migidae_Moggridgea_crudeni	[urn:lsid:nmbe.ch:spidersp:000985]	0	x				foraging not observed, we interpret the 'nest' as a retreat, not a trap and assume the nest is left for foraging	Griswold, C. E. (1987b). The African members of the trap-door spider family Migidae (Araneae: Mygalomorphae) 1: the genus Moggridgea O. P.-Cambridge, 1875. Annals of the Natal Museum 28: 1-118.
Migidae	Bertmainius	monachus		Migidae_Bertmainius_monachus	[urn:lsid:nmbe.ch:spidersp:048481]	1	x					Harvey, M. S., Main, B. Y., Rix, M. G. & Cooper, S. J. B. (2015). Refugia within refugia: in situ speciation and conservation of threatened Bertmainius (Araneae: Migidae), a new genus of relictual trapdoor spiders endemic to the mesic zone of south-western Australia. Invertebrate Systematics 29: 511-553.
Migidae	Poecilomigas	abrahami		Migidae_Poecilomigas_abrahami	[urn:lsid:nmbe.ch:spidersp:001016]	1	x				the reported mobility may indicate that these spiders are also active foragers	Griswold, C. E. (1987). The African members of the trap-door spider family Migidae (Araneae: Mygalomorphae) 2: the genus Poecilomigas Simon, 1903. Annals of the Natal Museum 28: 475-497.
Mimetidae	Australomimetus	aurioculatus		Mimetidae_Australomimetus_aurioculatus	[urn:lsid:nmbe.ch:spidersp:005734]	0		x				Harms, D. & Harvey, M. S. (2009). Australian pirates: systematics and phylogeny of the Australasian pirate spiders (Araneae: Mimetidae), with a description of the Western Australian fauna. Invertebrate Systematics 23: 231-280.
Mimetidae	Ero	spinipes		Mimetidae_Ero_spinipes	[urn:lsid:nmbe.ch:spidersp:005699]	0		x				Bellmann, H. (2010). Der Kosmos Spinnenfuhrer. Franck-Kosmos, Stuttgart, 429 pp.
Mimetidae	Gelanor	latus		Mimetidae_Gelanor_latus	[urn:lsid:nmbe.ch:spidersp:005712]	0				x		Benavides, L. R. & Hormiga, G. (2020). A morphological and combined phylogenetic analysis of pirate spiders (Araneae, Mimetidae): evolutionary relationships, taxonomy, and character evolution. Invertebrate Systematics 34(2): 144-191.
Mimetidae	Mimetus	banksi		Mimetidae_Mimetus_banksi	[urn:lsid:nmbe.ch:spidersp:005735]	0	x					Benavides, L. R. & Hormiga, G. (2020). A morphological and combined phylogenetic analysis of pirate spiders (Araneae, Mimetidae): evolutionary relationships, taxonomy, and character evolution. Invertebrate Systematics 34(2): 144-191.; Benavides, L. R., Giribet, G., & Hormiga, G. (2017). Molecular phylogenetic analysis of pirate spiders (Araneae, Mimetidae) with the first description of maternal c…
Miturgidae	Argoctenus	aureus		Miturgidae_Argoctenus_aureus	[urn:lsid:nmbe.ch:spidersp:020767]	0		x				Forster, R. R. & Wilton, C. L. (1973). The spiders of New Zealand. Part IV. Otago Museum Bulletin 4: 1-309.; Wolff, J. O., pers. obs.
Miturgidae	Mituliodon	tarantulinus		Miturgidae_Mituliodon_tarantulinus	[urn:lsid:nmbe.ch:spidersp:023619]	0	x					Murphy, N. P., Framenau, V. W., Donnellan, S. C., Harvey, M. S., Park, Y. C., & Austin, A. D. (2006). Phylogenetic reconstruction of the wolf spiders (Araneae: Lycosidae) using sequences from the 12S rRNA, 28S rRNA, and NADH1 genes: implications for classification, biogeography, and the evolution of web building behavior. Molecular Phylogenetics and Evolution, 38(3), 583-602.
Miturgidae	Miturga	lineata		Miturgidae_Miturga_lineata	[urn:lsid:nmbe.ch:spidersp:023534]	0		x			retreat has been described as 'sheet web' by Murphy et al., 2006, however our personal observations (J. Wolff) of Miturga spp. in the lab (unpub.) indicate that the silk sheet is not used for prey capture or as a permanent residence, it is rather more extensive than the typical retreat of clubionids, gnaphosids etc because the spider is large and probably as a defence against large bull ants	Main, B. Y. (1964). Spiders of Australia: A Guide to their Identification with Brief Notes on the Natural History of Common Forms. Jacaranda Press, Brisbane, 124 pp.; Wolff, J. O., pers. obs.
Miturgidae	Nuliodon	fishburni		Miturgidae_Nuliodon_fishburni	[urn:lsid:nmbe.ch:spidersp:042215]	0				x	coding inferred from family and microhabitat characteristics	Raven, R. J. (2009). Revisions of Australian ground-hunting spiders: IV. The spider subfamily Diaprograptinae subfam. nov. (Araneomorphae: Miturgidae). Zootaxa 2035: 1-40.
Miturgidae	Syspira	longipes		Miturgidae_Syspira_sp_cf_longipes		0		x				Nieto-Castañeda, I. G., & Jiménez-Jiménez, M. L. (2009). Possible niche differentiation of two desert wandering spiders of the genus Syspira (Araneae: Miturgidae). The Journal of Arachnology, 37(3), 299-305.
Miturgidae	Teminius	insularis		Miturgidae_Teminius_insularis	[urn:lsid:nmbe.ch:spidersp:023611]	0	x					Ramírez, M. J., pers. obs.
Miturgidae	Zora	spinimana		Miturgidae_Zora_spinimana	[urn:lsid:nmbe.ch:spidersp:028562]	0	x					Bellmann, H. (2010). Der Kosmos Spinnenfuhrer. Franck-Kosmos, Stuttgart, 429 pp.; Wolff, J. O., pers. obs.
Mysmenidae	Maymena	ambita		Mysmenidae_Maymena_ambita	[urn:lsid:nmbe.ch:spidersp:009214]	1	x					Lopardo, L., & Coddington, J. A. (2005). Mysmenidae. In: Spiders of North America: an identification manual.
Mysmenidae	Maymena	mayana		Mysmenidae_Maymena_mayana	[urn:lsid:nmbe.ch:spidersp:009220]	1		x				Lopardo, L., & Hormiga, G. (2015). Out of the twilight zone: phylogeny and evolutionary morphology of the orb-weaving spider family Mysmenidae, with a focus on spinneret spigot morphology in symphytognathoids (Araneae, Araneoidea). Zoological Journal of the Linnean Society, 173(3), 527-786.
Mysmenidae	Microdipoena	guttata		Mysmenidae_Microdipoena_guttata	[urn:lsid:nmbe.ch:spidersp:009226]	1	x					Lopardo, L., & Coddington, J. A. (2005). Mysmenidae. In: Spiders of North America: an identification manual.; Hormiga, G., Alvarez-Padilla, F., & Benjamin, S. P. (2007). First records of extant Hispaniolan spiders of the families Mysmenidae, Symphytognathidae, and Ochyroceratidae (Araneae), including a new species of Ochyrocera. American Museum Novitates, 2007(3577), 1-21.
Mysmenidae	Mysmena	leichhardti		Mysmenidae_Mysmena_leichhardti	[urn:lsid:nmbe.ch:spidersp:046427]	1		x				Lopardo, L., & Coddington, J. A. (2005). Mysmenidae. In: Spiders of North America: an identification manual.
Mysmenidae	Mysmena	bizi		Mysmenidae_Mysmena_bizi	[urn:lsid:nmbe.ch:spidersp:042398]	1	x					Miller, J. A., Griswold, C. E. & Yin, C. M. (2009). The symphytognathoid spiders of the Gaoligongshan, Yunnan, China (Araneae, Araneoidea): Systematics and diversity of micro-orbweavers. ZooKeys 11: 9-195.
Mysmenidae	Mysmena	tasmaniae		Mysmenidae_Mysmena_tasmaniae	[urn:lsid:nmbe.ch:spidersp:009235]	1	x					Lopardo, L., & Hormiga, G. (2015). Out of the twilight zone: phylogeny and evolutionary morphology of the orb-weaving spider family Mysmenidae, with a focus on spinneret spigot morphology in symphytognathoids (Araneae, Araneoidea). Zoological Journal of the Linnean Society, 173(3), 527-786.
Mysmenidae	Trogloneta	granulum		Mysmenidae_Trogloneta_granulum	[urn:lsid:nmbe.ch:spidersp:009283]	1	x					Hajer, Jaromír, and Dana Řeháková. "Spinning activity of the spider Trogloneta granulum (Araneae, Mysmenidae): web, cocoon, cocoon handling behaviour, draglines and attachment discs." Zoology 106.3 (2003): 223-231.
Mysmenidae	Trogloneta	mourai		Mysmenidae_Trogloneta_mourai	[urn:lsid:nmbe.ch:spidersp:041631]	1		x			web of South American Trogloneta not described, specimens were collected using a beating tray in habitats and regions very different to T. granulum	Hajer, Jaromír, and Dana Řeháková. "Spinning activity of the spider Trogloneta granulum (Araneae, Mysmenidae): web, cocoon, cocoon handling behaviour, draglines and attachment discs." Zoology 106.3 (2003): 223-231.
Nemesiidae	Acanthogonatus	campanae		Nemesiidae_Acanthogonatus_campanae	[urn:lsid:nmbe.ch:spidersp:001024]	1	x					Goloboff, P. A. (1995). A revision of the South American spiders of the family Nemesiidae (Araneae, Mygalomorphae). Part I: species from Peru, Chile, Argentina, and Uruguay. Bulletin of the American Museum of Natural History 224: 1-189.
Nemesiidae	Aname	mellosa		Nemesiidae_Aname_mellosa	[urn:lsid:nmbe.ch:spidersp:045240]	1		x				Harvey, F. S. B., Framenau, V. W., Wojcieszek, J. M., Rix, M. G. & Harvey, M. S. (2012). Molecular and morphological characterisation of new species in the trapdoor spider genus Aname (Araneae: Mygalomorphae: Nemesiidae) from the Pilbara bioregion of Western Australia. Zootaxa 3383: 15-38.
Nemesiidae	Calisoga	longitarsis		Nemesiidae_Calisoga_longitarsis	[urn:lsid:nmbe.ch:spidersp:001092]	1	x					Smith, C. P. (1908). A preliminary study of the Araneae Theraphosidae of California. Annals of the Entomological Society of America 1: 207-236.
Nemesiidae	Proshermacha	tepperi		Nemesiidae_Proshermacha_tepperi	[urn:lsid:nmbe.ch:spidersp:001078]	1	x					Main, B. Y. (1964). Spiders of Australia: A Guide to their Identification with Brief Notes on the Natural History of Common Forms. Jacaranda Press, Brisbane, 124 pp.
Nemesiidae	Ixamatus	webbae		Nemesiidae_Ixamatus_webbae	[urn:lsid:nmbe.ch:spidersp:001147]	1		x				Raven, R. J. (1982b). Systematics of the Australian mygalomorph spider genus Ixamatus Simon (Diplurinae: Dipluridae: Chelicerata). Australian Journal of Zoology 30: 1035-1067.
Nemesiidae	Kiama	lachrymoides		Nemesiidae_Kiama_lachrymoides	[urn:lsid:nmbe.ch:spidersp:000510]	1	x					Main, B. Y. & Mascord, R. (1969). A new genus of diplurid spider (Araneae: Mygalomorphae) from New South Wales. Journal of the Entomological Society of Australia, New South Wales 6: 24-30.
Nemesiidae	Stanwellia	hoggi		Nemesiidae_Stanwellia_hoggi	[urn:lsid:nmbe.ch:spidersp:001312]	1		x				Main, B. Y. (1964). Spiders of Australia: A Guide to their Identification with Brief Notes on the Natural History of Common Forms. Jacaranda Press, Brisbane, 124 pp.
Nemesiidae	Stenoterommata	palmar		Nemesiidae_Stenoterommata_palmar	[urn:lsid:nmbe.ch:spidersp:001330]	1	x					Goloboff, P. A. (1995). A revision of the South American spiders of the family Nemesiidae (Araneae, Mygalomorphae). Part I: species from Peru, Chile, Argentina, and Uruguay. Bulletin of the American Museum of Natural History 224: 1-189.
Nesticidae	Carpathonesticus	hungaricus		Nesticidae_Carpathonesticus_hungaricus	[urn:lsid:nmbe.ch:spidersp:006562]	1				x	inferred from family characteristics
Nesticidae	Eidmannella	pallida		Nesticidae_Eidmannella_pallida	[urn:lsid:nmbe.ch:spidersp:006583]	1	x					Cokendolpher, J. C., & Reddell, J. R. (2001). New and rare nesticid spiders from Texas caves (Araneae: Nesticidae). Texas Memorial Museum, Speleological Monographs, 5, 25-34.; Eberhard, W. G., Agnarsson, I., & Levi, H. W. (2008). Web forms and the phylogeny of theridiid spiders (Araneae: Theridiidae): chaos from order. Systematics and biodiversity, 6(4), 415-475.
Nesticidae	Gaucelmus	augustinus		Nesticidae_Gaucelmus_augustinus	[urn:lsid:nmbe.ch:spidersp:006586]	1	x					Cokendolpher, J. C., & Reddell, J. R. (2001). New and rare nesticid spiders from Texas caves (Araneae: Nesticidae). Texas Memorial Museum, Speleological Monographs, 5, 25-34.; Eberhard, W. G., Agnarsson, I., & Levi, H. W. (2008). Web forms and the phylogeny of theridiid spiders (Araneae: Theridiidae): chaos from order. Systematics and biodiversity, 6(4), 415-475.
Nesticidae	Nesticella	brevipes		Nesticidae_Nesticella_brevipes	[urn:lsid:nmbe.ch:spidersp:006595]	1	x					Komatsu, T. (1940). On five species of spiders found in the Ryûgadô Cave, Tosa province. Acta Arachnologica 5(3): 186-195.
Nesticidae	Nesticus	holsingeri		Nesticidae_Nesticus_holsingeri	[urn:lsid:nmbe.ch:spidersp:006670]	1		x				Griswold, C. E., Coddington, J. A., Hormiga, G., & Scharff, N. (1998). Phylogeny of the orb-web building spiders (Araneae, Orbiculariae: Deinopoidea, Araneoidea). Zoological Journal of the Linnean Society, 123(1), 1-99.; Benjamin, S. P., & Zschokke, S. (2002). Untangling the tangle-web: web construction behavior of the comb-footed spider Steatoda triangulosa and comments on phylogenetic implicati…
Nicodamidae	Ambicodamus	marae		Nicodamidae_Ambicodamus_marae	[urn:lsid:nmbe.ch:spidersp:023224]	1				x	habits not reported, characters inferred from general family charcteristics	Main, B. Y. (1964). Spiders of Australia: A Guide to their Identification with Brief Notes on the Natural History of Common Forms. Jacaranda Press, Brisbane, 124 pp.; Hickman, V. V. (1967). Some common spiders of Tasmania. Tasmanian Museum and Art Gallery, 112 pp.; Wolff, J. O., pers. obs.
Nicodamidae	Novodamus	nodatus		Nicodamidae_Novodamus_nodatus	[urn:lsid:nmbe.ch:spidersp:023242]	1	x					Wolff, J. O., pers. obs.
Nicodamidae	Oncodamus	decipiens		Nicodamidae_Oncodamus_decipiens	[urn:lsid:nmbe.ch:spidersp:023245]	1		x				Wolff, J. O., pers. obs.
Ochyroceratidae	Ochyrocera	sp	MA184	Ochyroceratidae_Ochyrocera_sp_MA184		1		x				Hormiga, G., Alvarez-Padilla, F., & Benjamin, S. P. (2007). First records of extant Hispaniolan spiders of the families Mysmenidae, Symphytognathidae, and Ochyroceratidae (Araneae), including a new species of Ochyrocera. American Museum Novitates, 2007(3577), 1-21.; Valdez-Mondragón, A. (2009). Two new species of the spider genus Ochyrocera (Araneae, Ochyroceratidae) from Mexico. The Journal of A…
Ochyroceratidae	Ochyrocera	sp	SP50	Ochyroceratidae_Ochyrocera_sp_Catemaco		1		x
Oecobiidae	Oecobius	cellariorum		Oecobiidae_Oecobius_cellariorum	[urn:lsid:nmbe.ch:spidersp:005916]	1		x			assumed to be consistent in genus	Solano-Brenes, D., Miranda, X., & Barrantes, G. (2018). Making the invisible visible: methods to enhance features of tiny spider webs. The Journal of Arachnology, 46(3), 538-540.; Vetter, R. S., & Carroll, D. P. (2013). An identification key for eggs and egg sacs of spiders of potential agroeconomic importance: a feasibility study. The Journal of Arachnology, 41(2), 176-183.
Oecobiidae	Oecobius	annulipes		Oecobiidae_Oecobius_annulipes	[urn:lsid:nmbe.ch:spidersp:005909]	1	x					Glatz, L. (1967). Zur biologie und morphologie von Oecobius annulipes Lucas (Araneae, Oecobiidae). Zeitschrift für Morphologie der Tiere, 61(2), 185-214.
Oecobiidae	Uroctea	durandi		Oecobiidae_Uroctea_durandi	[urn:lsid:nmbe.ch:spidersp:005989]	1	x					Kullmann, E., & Stern, H. (1975). Leben am seidenen Faden. Bertelsmann, München.; Bürgis, H. (1988). Fangmethoden bei Spinnen. Biologie in unserer Zeit, 18(1), 16-24.
Oecobiidae	Uroctea	quinquenotata		Oecobiidae_Uroctea_quinquenotata	[urn:lsid:nmbe.ch:spidersp:005998]	1		x			assumed to be consistent in genus
Oonopidae	Ischnothyreus	hamatus		Oonopidae_Ischnothyreus_hamatus	[urn:lsid:nmbe.ch:spidersp:047016]	0				x	assumed to be consistent in family	Hajer, J., Czerneková, M., & Řeháková, D. (2014). Silk spinning apparatus and silk microstructure of Silhouettella loricatula (Araneae, Araneomorphae, Oonopidae). Trends Entomol, 10, 29-38.
Oonopidae	Oonops	procerus		Oonopidae_Oonops_procerus	[urn:lsid:nmbe.ch:spidersp:005040]	0		x				Wiki der Arachnologischen Gesellschaft e. V. (2020). Oonops domesticus. (V. 23. January 2020). Accessed 21/06/2020, https://wiki.arages.de/index.php?title=Oonops_domesticus&oldid=118937.
Oonopidae	Opopaea	sp	MA140	Oonopidae_Opopaea_sp_Itremo		0				x	assumed to be consistent in family
Oonopidae	Orchestina	pavesii		Oonopidae_Orchestina_pavesii	[urn:lsid:nmbe.ch:spidersp:005121]	0				x	assumed to be consistent in family
Oonopidae	Orchestina	sp	SP91	Oonopidae_Orchestina_sp_Otamendi		0				x	assumed to be consistent in family
Oonopidae	Scaphiella	septella		Oonopidae_Scaphiella_septella	[urn:lsid:nmbe.ch:spidersp:005161]	0				x	assumed to be consistent in family
Oonopidae	Stenoonops	luquillo		Oonopidae_Stenoonops_luquillo	[urn:lsid:nmbe.ch:spidersp:043369]	0				x	assumed to be consistent in family
Oonopidae	Triaeris	stenaspis		Oonopidae_Triaeris_stenaspis	[urn:lsid:nmbe.ch:spidersp:005213]	0				x	assumed to be consistent in family
Orsolobidae	Afrilobus	australis		Orsolobidae_Afrilobus_australis	[urn:lsid:nmbe.ch:spidersp:005243]	0				x	wandering habit assumed to be consistent in family
Orsolobidae	Mallecolobus	sanus		Orsolobidae_Mallecolobus_sanus	[urn:lsid:nmbe.ch:spidersp:005290]	0				x	wandering habit assumed to be consistent in family
Orsolobidae	Orsolobus	montt		Orsolobidae_Orsolobus_montt	[urn:lsid:nmbe.ch:spidersp:005300]	0		x				Forster, R. R. & Platnick, N. I. (1985). A review of the austral spider family Orsolobidae (Arachnida, Araneae), with notes on the superfamily Dysderoidea. Bulletin of the American Museum of Natural History 181: 1-230.
Orsolobidae	Osornolobus	sp	SP8	Orsolobidae_Osornolobus_sp_Contulmo		0				x	wandering habit assumed to be consistent in family
Orsolobidae	Subantarctia	dugdalei		Orsolobidae_Subantarctia_dugdalei	[urn:lsid:nmbe.ch:spidersp:005333]	0		x				Forster, R. R. & Platnick, N. I. (1985). A review of the austral spider family Orsolobidae (Arachnida, Araneae), with notes on the superfamily Dysderoidea. Bulletin of the American Museum of Natural History 181: 1-230.
Orsolobidae	Tasmanoonops	sp	MR690	Orsolobidae_Tasmanoonops_sp_MR690		0		x				Forster, R. R. & Platnick, N. I. (1985). A review of the austral spider family Orsolobidae (Arachnida, Araneae), with notes on the superfamily Dysderoidea. Bulletin of the American Museum of Natural History 181: 1-230.; Wolff, J. O., pers. obs.
Oxyopidae	Hamataliwa	kulczynskii		Oxyopidae_Hamataliwa_kulczynskii	[urn:lsid:nmbe.ch:spidersp:019866]	0		x				Dippenaar-Schoeman, A. S. (2006). New records of 43 spider species from the Mountain Zebra National Park, South Africa (Arachnida: Araneae). Koedoe, 49(2), 23-28.
Oxyopidae	Oxyopes	salticus		Oxyopidae_Oxyopes_salticus	[urn:lsid:nmbe.ch:spidersp:020111]	0		x				Main, B. Y. (1964). Spiders of Australia: A Guide to their Identification with Brief Notes on the Natural History of Common Forms. Jacaranda Press, Brisbane, 124 pp.; Comstock, J. H. (1940). The spider book, revised and edited by W. J. Gertsch. Cornell Univ. Press, Ithaca, 727 pp.
Oxyopidae	Peucetia	viridans		Oxyopidae_Peucetia_viridans	[urn:lsid:nmbe.ch:spidersp:020215]	0	x					Comstock, J. H. (1940). The spider book, revised and edited by W. J. Gertsch. Cornell Univ. Press, Ithaca, 727 pp.; Griswold, C. E. (1983). Tapinillus longipes (Taczanowski), a web-building lynx spider from the American tropics (Araneae: Oxyopidae). Journal of natural history, 17(6), 979-985.
Oxyopidae	Tapinillus	longipes		Oxyopidae_Tapinillus_longipes	[urn:lsid:nmbe.ch:spidersp:020227]	1	x					Griswold, C. E. (1983). Tapinillus longipes (Taczanowski), a web-building lynx spider from the American tropics (Araneae: Oxyopidae). Journal of natural history, 17(6), 979-985.
Pacullidae	Lamania	kraui		Pacullidae_Lamania_kraui	[urn:lsid:nmbe.ch:spidersp:004157]	1				x	inferred from family characteristics
Pacullidae	Paculla	negara		Pacullidae_Paculla_negara	[urn:lsid:nmbe.ch:spidersp:004171]	1				x	inferred from family characteristics	Lehtinen, P. T. (1981). Spiders of the Oriental-Australian region. III. Tetrablemmidae, with a world revision. Acta Zoologica Fennica 162: 1-151.
Pacullidae	Perania	nasuta		Pacullidae_Perania_nasuta	[urn:lsid:nmbe.ch:spidersp:004183]	1	x					Schwendinger, P. J. (1989b). On three new armoured spiders (Araneae: Tetrablemmidae, Pacullinae) from Indonesia and Thailand. Revue Suisse de Zoologie 96: 571-582.
Palpimanidae	Ikuma	squamata		Palpimanidae_Ikuma_squamata	[urn:lsid:nmbe.ch:spidersp:005541]	0				x	consistent ecology within family likely due to special morphological adaptations and reduced silk apparatus (see Pekar et al.)
Palpimanidae	Notiothops	noxiosus		Palpimanidae_Notiothops_noxiosus	[urn:lsid:nmbe.ch:spidersp:005548]	0				x	consistent ecology within family likely due to special morphological adaptations and reduced silk apparatus (see Pekar et al.)
Palpimanidae	Otiothops	birabeni		Palpimanidae_Otiothops_birabeni	[urn:lsid:nmbe.ch:spidersp:005553]	0	x				consistent ecology within family likely due to special morphological adaptations and reduced silk apparatus (see Pekar et al.)	Ramírez, M. J., pers. obs.
Palpimanidae	Palpimanus	gibbulus		Palpimanidae_Palpimanus_gibbulus	[urn:lsid:nmbe.ch:spidersp:005590]	0	x					Pekár, S., Šobotník, J., & Lubin, Y. (2011). Armoured spiderman: morphological and behavioural adaptations of a specialised araneophagous predator (Araneae: Palpimanidae). Naturwissenschaften, 98(7), 593-603.; Wolff, J. O., pers. obs.
Palpimanidae	Palpimanus	transvaalicus		Palpimanidae_Palpimanus_transvaalicus	[urn:lsid:nmbe.ch:spidersp:005612]	0		x				Cerveira, A. M., & Jackson, R. R. (2005). Specialised predation by Palpimanus sp.(Araneae: Palpimanidae) on jumping spiders (Araneae: Salticidae). Journal of East African Natural History, 94(2), 303-317.
Palpimanidae	Sarascelis	chaperi		Palpimanidae_Sarascelis_chaperi	[urn:lsid:nmbe.ch:spidersp:005617]	0				x	consistent ecology within family likely due to special morphological adaptations and reduced silk apparatus (see Pekar et al.)
Palpimanidae	Scelidocteus	ochreatus		Palpimanidae_Scelidocteus_ochreatus	[urn:lsid:nmbe.ch:spidersp:005627]	0				x	consistent ecology within family likely due to special morphological adaptations and reduced silk apparatus (see Pekar et al.)
Paratropididae	Paratropis	elicioi		Paratropididae_Paratropis_elicioi	[urn:lsid:nmbe.ch:spidersp:048135]	0				x		Perafán, C., Galvis, W. & Pérez-Miles, F. (2019). The first Paratropididae (Araneae, Mygalomorphae) from Colombia: new genus, species and records. ZooKeys 830: 1-31.
Penestomidae	Penestomus	egazini		Penestomidae_Penestomus_egazini	[urn:lsid:nmbe.ch:spidersp:043353]	1	x					Miller, J. A., Griswold, C. E. & Haddad, C. R. (2010). Taxonomic revision of the spider family Penestomidae (Araneae, Entelegynae). Zootaxa 2534: 1-36.
Periegopidae	Periegops	australia		Periegopidae_Periegops_australia	[urn:lsid:nmbe.ch:spidersp:002915]	0		x				Forster, R. R. (1995b). The Australasian spider family Periegopidae Simon, 1893 (Araneae: Sicarioidea). Records of the Western Australian Museum, Supplement 52: 91-105.
Periegopidae	Periegops	suteri		Periegopidae_Periegops_suteri	[urn:lsid:nmbe.ch:spidersp:002916]	0	x					Forster, R. R. (1995b). The Australasian spider family Periegopidae Simon, 1893 (Araneae: Sicarioidea). Records of the Western Australian Museum, Supplement 52: 91-105.
Philodromidae	Pagiopalus	nigriventris		Philodromidae_Pagiopalus_nigriventris	[urn:lsid:nmbe.ch:spidersp:029713]	0		x				Suman, T. W. (1971). Spiders of the family Thomisidae in Hawaii. Pacific Insects 12: 773-864.
Philodromidae	Pedinopistha	stigmatica		Philodromidae_Pedinopistha_stigmatica	[urn:lsid:nmbe.ch:spidersp:029723]	0		x				Suman, T. W. (1971). Spiders of the family Thomisidae in Hawaii. Pacific Insects 12: 773-864.
Philodromidae	Petrichus	sp	MR696	Philodromidae_Petrichus_sp_Ne-LuanCoipolauquen		0		x				Levy, G. (1977). The philodromid spiders of Israel (Araneae: Philodromidae). Israel Journal of Ecology and Evolution, 26(3-4), 193-229.; Ramírez, M. J., pers. obs.
Philodromidae	Philodromus	aureolus		Philodromidae_Philodromus_aureolus	[urn:lsid:nmbe.ch:spidersp:029754]	0	x					Comstock, J. H. (1940). The spider book, revised and edited by W. J. Gertsch. Cornell Univ. Press, Ithaca, 727 pp.; Wolff, J. O., pers. obs.
Philodromidae	Thanatus	formicinus		Philodromidae_Thanatus_formicinus	[urn:lsid:nmbe.ch:spidersp:030012]	0	x					Bellmann, H. (2010). Der Kosmos Spinnenfuhrer. Franck-Kosmos, Stuttgart, 429 pp.
Philodromidae	Thanatus	schubotzi		Philodromidae_Thanatus_schubotzi	[urn:lsid:nmbe.ch:spidersp:030062]	0		x				Levy, G. (1977). The philodromid spiders of Israel (Araneae: Philodromidae). Israel Journal of Ecology and Evolution, 26(3-4), 193-229.
Philodromidae	Tibellus	chamberlini		Philodromidae_Tibellus_chamberlini	[urn:lsid:nmbe.ch:spidersp:030085]	0	x					Dondale, C. D. & Redner, J. H. (1978b). The insects and arachnids of Canada, Part 5. The crab spiders of Canada and Alaska, Araneae: Philodromidae and Thomisidae. Research Branch Agriculture Canada Publication 1663: 1-255.
Philodromidae	Tibellus	oblongus		Philodromidae_Tibellus_oblongus	[urn:lsid:nmbe.ch:spidersp:030106]	0	x					Bristowe, W. S. (1958). The World of Spiders. Collins, London, 304 pp.; Garratt, P. W. (1970). Binomics of the spider Tibellus Oblongus (Walckenaer). Doctoral Dissertation, Imperial College.; Bellmann, H. (2010). Der Kosmos Spinnenfuhrer. Franck-Kosmos, Stuttgart, 429 pp.
Philodromidae	Titanebo	mexicanus		Philodromidae_Titanebo_mexicanus	[urn:lsid:nmbe.ch:spidersp:029680]	0				x		Levy, G. (1977). The philodromid spiders of Israel (Araneae: Philodromidae). Israel Journal of Ecology and Evolution, 26(3-4), 193-229.
Pholcidae	Artema	atlanta		Pholcidae_Artema_atlanta	[urn:lsid:nmbe.ch:spidersp:003327]	1		x				Aharon, S., Huber, B. A. & Gavish-Regev, E. (2017). Daddy-long-leg giants: revision of the spider genus Artema Walckenaer, 1837 (Araneae, Pholcidae). European Journal of Taxonomy 376: 1-57.
Pholcidae	Carapoia	genitalis		Pholcidae_Carapoia_genitalis	[urn:lsid:nmbe.ch:spidersp:003353]	1		x				Huber, B. A. (2005). Revision and cladistic analysis of the spider genus Carapoia González-Sponga (Araneae: Pholcidae), with descriptions of new species from Brazil's Atlantic forest. Invertebrate Systematics 19: 541-556.
Pholcidae	Crossopriza	lyoni		Pholcidae_Crossopriza_lyoni	[urn:lsid:nmbe.ch:spidersp:003389]	1		x				Hajer, J. & Reháková, D. (2003). Spotted dome-shaped webs of the pholcids Crossopriza sp. and Holocnemus pluchei (Araneae: Pholcidae) Bull. Br. arachnol. Soc, 2(8), 345-354.; Wolff, J. O., pers. obs.
Pholcidae	Holocnemus	pluchei		Pholcidae_Holocnemus_pluchei	[urn:lsid:nmbe.ch:spidersp:003407]	1	x					Hajer, J. & Reháková, D. (2003). Spotted dome-shaped webs of the pholcids Crossopriza sp. and Holocnemus pluchei (Araneae: Pholcidae) Bull. Br. arachnol. Soc, 2(8), 345-354.; Sedey, K. A., & Jakob, E. M. (1998). A description of an unusual dome web occupied by egg-carrying Holocnemus pluchei (Araneae, Pholcidae). The Journal of Arachnology, 26(3), 385-388.
Pholcidae	Ibotyporanga	naideae		Pholcidae_Ibotyporanga_naideae	[urn:lsid:nmbe.ch:spidersp:003421]	1			x		ecology of most Ninetinae unknown, some may be free hunters	Huber, B. A., & El-Hennawy, H. (2007). On Old World ninetine spiders (Araneae: Pholcidae), with a new genus and species and the first record for Madagascar. Zootaxa, 1635(1), 45-53.
Pholcidae	Leptopholcus	gracilis		Pholcidae_Leptopholcus_gracilis	[urn:lsid:nmbe.ch:spidersp:003434]	1	x					Huber, B. A. (2011). Revision and cladistic analysis of Pholcus and closely related taxa (Araneae, Pholcidae). Bonner Zoologische Monographien 58: 1-509.
Pholcidae	Metagonia	globulosa		Pholcidae_Metagonia_globulosa	[urn:lsid:nmbe.ch:spidersp:003527]	1	x					Huber, B. A. (2000). New World pholcid spiders (Araneae: Pholcidae): A revision at generic level. Bulletin of the American Museum of Natural History 254: 1-348.
Pholcidae	Micropholcus	fauroti		Pholcidae_Micropholcus_fauroti	[urn:lsid:nmbe.ch:spidersp:003581]	1	x				Huber et al. note for M. piaui that in one population 80% of all individuals were observed outside of webs on substrate, but it may be that the webs were built directly on the substrate and thus not obvious	Ahmad, N. F., & Abou-Setta, M. M. (2017). Life History of the Pholcid Spider, Micropholcus fauroti (Simon, 1887)(Araneae: Pholcidae) in Egypt. Acarines 11: 31-35.; Huber, B. A., Carvalho, L. S., & Benjamin, S. P. (2014). On the New World spiders previously misplaced in Leptopholcus: molecular and morphological analyses and descriptions of four new species (Araneae: Pholcidae). Invertebrate System…
Pholcidae	Modisimus	inornatus		Pholcidae_Modisimus_inornatus	[urn:lsid:nmbe.ch:spidersp:003607]	1		x				Eberhard, W. G. (1992). Web construction by Modisimus sp.(Araneae, Pholcidae). Journal of Arachnology, 20(1): 25-34.; Briceno, R. D. (1985). Sticky balls in webs of the spider Modisimus sp.(Araneae, Pholcidae). Journal of Arachnology, 13: 267-269.; Huber, B. A. (1998). Notes on the neotropical spider genus Modisimus (Pholcidae, Araneae), with descriptions of thirteen new species from Costa Rica a…
Pholcidae	Nita	elsaff		Pholcidae_Nita_elsaff	[urn:lsid:nmbe.ch:spidersp:041011]	1	x					Baker, I. M., Ali, H. B, & Fadhil, H. Y. (2019). First record of the cellar spider genus Nita Huber & El-Hennawy, 2007 (Araneae, Pholcidae) from Iraq. Bulletin of the Iraq Natural History Museum 15(4): 403-411.
Pholcidae	Nyikoa	limbe		Pholcidae_Nyikoa_limbe	[urn:lsid:nmbe.ch:spidersp:041012]	1				x		Huber, B. A. (2011). Revision and cladistic analysis of Pholcus and closely related taxa (Araneae, Pholcidae). Bonner Zoologische Monographien 58: 1-509.
Pholcidae	Pehrforsskalia	conopyga		Pholcidae_Pehrforsskalia_conopyga	[urn:lsid:nmbe.ch:spidersp:037488]	1	x					Huber, B. A. (2009). Life on leaves: leaf-dwelling pholcids of Guinea, with emphasis on Crossopriza cylindrogaster Simon, a spider with inverted resting position, pseudo-eyes, lampshade web, and tetrahedral egg-sac (Araneae: Pholcidae). Journal of Natural History, 43(39-40), 2491-2523.; Huber, B. A. (2011). Revision and cladistic analysis of Pholcus and closely related taxa (Araneae, Pholcidae). …
Pholcidae	Pholcophora	americana		Pholcidae_Pholcophora_americana	[urn:lsid:nmbe.ch:spidersp:003660]	1	x					Gertsch, W. J. (1982). The spider genera Pholcophora and Anopsicus (Araneae, Pholcidae) in North America, Central America and the West Indies. Ibid. 8: 95–144. Texas Mem. Mus., Bull. 28: 95–144.
Pholcidae	Pribumia	atrigularis		Pholcidae_Pribumia_atrigularis	[urn:lsid:nmbe.ch:spidersp:003977]	1		x			from the available information we infer that species of this genus build leaf surface webs like Leptopholcus and Pehrforsskalia	Huber, B. A. (2011). Revision and cladistic analysis of Pholcus and closely related taxa (Araneae, Pholcidae). Bonner Zoologische Monographien 58: 1-509.; Huber, B. A., Eberle, J. & Dimitrov, D. (2018). The phylogeny of pholcid spiders: a critical evaluation of relationships suggested by molecular data (Araneae, Pholcidae). ZooKeys 789: 51-101.
Pholcidae	Pholcus	kakum		Pholcidae_Pholcus_kakum	[urn:lsid:nmbe.ch:spidersp:042720]	1	x					Huber, B. A. (2009). Life on leaves: leaf-dwelling pholcids of Guinea, with emphasis on Crossopriza cylindrogaster Simon, a spider with inverted resting position, pseudo-eyes, lampshade web, and tetrahedral egg-sac (Araneae: Pholcidae). Journal of Natural History, 43(39-40), 2491-2523.
Pholcidae	Pholcus	opilionoides		Pholcidae_Pholcus_opilionoides	[urn:lsid:nmbe.ch:spidersp:003739]	1	x				assumed to be similar to P. phalangioides	Peters, H. M. (1987). Fine structure and function of capture threads. In Ecophysiology of spiders (pp. 187-202). Springer, Berlin, Heidelberg.
Pholcidae	Pholcus	phalangioides		Pholcidae_Pholcus_phalangioides	[urn:lsid:nmbe.ch:spidersp:003744]	1	x					Kirchner, V. W. (1986). Das Netz der Zitterspinne (Pholcus phalangioides Fuesslin)(Araneae: Pholcidae). Zoologischer Anzeiger, 216(3-4), 151-169.; Japyassú, H. F., & Macagnan, C. R. (2004). Fishing for prey: the evolution of a new predatory tactic among spiders (Araneae, Pholcidae). Revista de Etologia, 6(2), 79-94.; Roush, R. S., & Radabaugh, D. C. (1993). Web density is related to prey abundanc…
Pholcidae	Psilochorus	simoni		Pholcidae_Psilochorus_simoni	[urn:lsid:nmbe.ch:spidersp:003853]	1	x					Bayram, A., Allahverdi, H., Danisman, T., Yigit, N., & Kunt, K. B. (2008). A new genus and species record from Turkey: Psilochorus simoni (Berland, 1911)(Araneae, Pholcidae). Turkish Journal of Arachnology, 1(1), 91-97.; Huber, B. A. (1994). Genital morphology, copulatory mechanism and reproductive biology in Psilochorus simoni (Berland, 1911) (Pholcidae; Araneae). Netherlands Journal of Zoology …
Pholcidae	Quamtana	kitahurira		Pholcidae_Quamtana_kitahurira	[urn:lsid:nmbe.ch:spidersp:038442]	1		x				Huber, B. A. (2003). Southern African pholcid spiders: revision and cladistic analysis of Quamtana gen. nov. and Spermophora Hentz (Araneae: Pholcidae), with notes on male-female covariation. Zoological Journal of the Linnean Society 139: 477-527.
Pholcidae	Smeringopus	pallidus		Pholcidae_Smeringopus_pallidus	[urn:lsid:nmbe.ch:spidersp:003882]	1	x					Japyassú, H. F., & Macagnan, C. R. (2004). Fishing for prey: the evolution of a new predatory tactic among spiders (Araneae, Pholcidae). Revista de Etologia, 6(2), 79-94.
Phrurolithidae	Otacilia	sp	MR81	Phrurolithidae_Otacilia_sp_HaTinh		0		x				Deeleman-Reinhold, C. L. (2001). Forest spiders of South East Asia: with a revision of the sac and ground spiders (Araneae: Clubionidae, Corinnidae, Liocranidae, Gnaphosidae, Prodidomidae and Trochanterriidae [sic]). Brill, Leiden, 591 pp.
Phrurolithidae	Scotinella	sculleni		Phrurolithidae_Scotinella_sculleni	[urn:lsid:nmbe.ch:spidersp:024413]	0		x				Penniman, A. J. (1985). Revision of the britcheri and pugnata groups of Scotinella (araneae, corinnidae, phrurolithinae) with a reclassification phrurolithine spiders. Doctoral dissertation, The Ohio State University.
Physoglenidae	Calcarsynotaxus	longipes		Physoglenidae_Calcarsynotaxus_longipes	[urn:lsid:nmbe.ch:spidersp:006486]	1				x	coding inferred from family characteristics	Forster, R. R., Platnick, N. I. & Coddington, J. (1990). A proposal and review of the spider family Synotaxidae (Araneae, Araneoidea), with notes on theridiid interrelationships. Bulletin of the American Museum of Natural History 193: 1-116.
Physoglenidae	Chileotaxus	sans		Physoglenidae_Chileotaxus_sans	[urn:lsid:nmbe.ch:spidersp:006487]	1	x					Agnarsson, I. (2003). The phylogenetic placement and circumscription of the genus Synotaxus (Araneae: Synotaxidae), a new species from Guyana, and notes on theridioid phylogeny. Invertebrate Systematics, 17(6), 719-734.
Physoglenidae	Meringa	otago		Physoglenidae_Meringa_otago	[urn:lsid:nmbe.ch:spidersp:006509]	1		x				Forster, R. R., Platnick, N. I. & Coddington, J. (1990). A proposal and review of the spider family Synotaxidae (Araneae, Araneoidea), with notes on theridiid interrelationships. Bulletin of the American Museum of Natural History 193: 1-116.
Physoglenidae	Meringa	conway		Physoglenidae_Meringa_conway	[urn:lsid:nmbe.ch:spidersp:006505]	1		x				Forster, R. R., Platnick, N. I. & Coddington, J. (1990). A proposal and review of the spider family Synotaxidae (Araneae, Araneoidea), with notes on theridiid interrelationships. Bulletin of the American Museum of Natural History 193: 1-116.
Physoglenidae	Meringa	hinaka		Physoglenidae_Meringa_hinaka	[urn:lsid:nmbe.ch:spidersp:006506]	1		x				Forster, R. R., Platnick, N. I. & Coddington, J. (1990). A proposal and review of the spider family Synotaxidae (Araneae, Araneoidea), with notes on theridiid interrelationships. Bulletin of the American Museum of Natural History 193: 1-116.
Physoglenidae	Pahora	murihiku		Physoglenidae_Pahora_murihiku	[urn:lsid:nmbe.ch:spidersp:006522]	1		x				Dimitrov, D., Benavides, L. R., Arnedo, M. A., Giribet, G., Griswold, C. E., Scharff, N., & Hormiga, G. (2017). Rounding up the usual suspects: A standard target‐gene approach for resolving the interfamilial phylogenetic relationships of ecribellate orb‐weaving spiders with a new family‐rank classification (Araneae, Araneoidea). Cladistics, 33(3), 221-250.
Physoglenidae	Pahoroides	sp	CG244	Physoglenidae_Pahoroides_sp_CG244		1		x				Griswold, C. E., Coddington, J. A., Hormiga, G., & Scharff, N. (1998). Phylogeny of the orb-web building spiders (Araneae, Orbiculariae: Deinopoidea, Araneoidea). Zoological Journal of the Linnean Society, 123(1), 1-99.
Physoglenidae	Physoglenes	sp	SP41	Physoglenidae_Physoglenes_sp_Contulmo		1	x					Dimitrov, D., Benavides, L. R., Arnedo, M. A., Giribet, G., Griswold, C. E., Scharff, N., & Hormiga, G. (2017). Rounding up the usual suspects: A standard target‐gene approach for resolving the interfamilial phylogenetic relationships of ecribellate orb‐weaving spiders with a new family‐rank classification (Araneae, Araneoidea). Cladistics, 33(3), 221-250.
Physoglenidae	Tupua	raveni		Physoglenidae_Tupua_raveni	[urn:lsid:nmbe.ch:spidersp:006546]	1		x				Forster, R. R., Platnick, N. I. & Coddington, J. (1990). A proposal and review of the spider family Synotaxidae (Araneae, Araneoidea), with notes on theridiid interrelationships. Bulletin of the American Museum of Natural History 193: 1-116.
Phyxelididae	Ambohima	ranohira		Phyxelididae_Ambohima_ranohira	[urn:lsid:nmbe.ch:spidersp:044663]	1	x					Griswold, C. E., Wood, H. M., & Carmichael, A. D. (2012). The lace web spiders (Araneae, Phyxelididae) of Madagascar: phylogeny, biogeography and taxonomy. Zoological Journal of the Linnean Society, 164(4), 728-810.
Phyxelididae	Ambohima	sublima		Phyxelididae_Ambohima_sublima	[urn:lsid:nmbe.ch:spidersp:023121]	1	x					Griswold, C. E., Wood, H. M., & Carmichael, A. D. (2012). The lace web spiders (Araneae, Phyxelididae) of Madagascar: phylogeny, biogeography and taxonomy. Zoological Journal of the Linnean Society, 164(4), 728-810.
Phyxelididae	Malaika	longipes		Phyxelididae_Malaika_longipes	[urn:lsid:nmbe.ch:spidersp:023125]	1				x		Griswold, C. E. (1990). A revision and phylogenetic analysis of the spider subfamily Phyxelidinae (Araneae, Amaurobiidae). Bulletin of the American Museum of Natural History 196: 1-206.; Bosselaers, J. (2018a). Some spider observations in the Table Mountain area. The Spider Club News 34(1): 12-15.
Phyxelididae	Phyxelida	bifoveata		Phyxelididae_Phyxelida_bifoveata	[urn:lsid:nmbe.ch:spidersp:023135]	1		x			assumed to be consistent in genus
Phyxelididae	Phyxelida	tanganensis		Phyxelididae_Phyxelida_tanganensis	[urn:lsid:nmbe.ch:spidersp:023149]	1	x					Griswold, C. E., Ramirez, M. J., Coddington, J. A., & Platnick, N. I. (2005). Atlas of phylogenetic data for entelegyne spiders (Araneae: Araneomorphae: Entelegynae) with comments on their phylogeny. Proceedings of the California Academy of Sciences.
Phyxelididae	Rahavavy	fanivelona		Phyxelididae_Rahavavy_fanivelona	[urn:lsid:nmbe.ch:spidersp:023139]	1	x					Griswold, C. E., Wood, H. M., & Carmichael, A. D. (2012). The lace web spiders (Araneae, Phyxelididae) of Madagascar: phylogeny, biogeography and taxonomy. Zoological Journal of the Linnean Society, 164(4), 728-810.
Phyxelididae	Themacrys	irrorata		Phyxelididae_Themacrys_irrorata	[urn:lsid:nmbe.ch:spidersp:023154]	1		x				Griswold, C. E. (1990). A revision and phylogenetic analysis of the spider subfamily Phyxelidinae (Araneae, Amaurobiidae). Bulletin of the American Museum of Natural History 196: 1-206.
Phyxelididae	Vidole	capensis		Phyxelididae_Vidole_capensis	[urn:lsid:nmbe.ch:spidersp:023158]	1	x					Griswold, C. E., Ramirez, M. J., Coddington, J. A., & Platnick, N. I. (2005). Atlas of phylogenetic data for entelegyne spiders (Araneae: Araneomorphae: Entelegynae) with comments on their phylogeny. Proceedings of the California Academy of Sciences.; Dippenaar-Schoeman, A. S. (2006). New records of 43 spider species from the Mountain Zebra National Park, South Africa (Arachnida: Araneae). Koedoe…
Phyxelididae	Xevioso	kulufa		Phyxelididae_Xevioso_kulufa	[urn:lsid:nmbe.ch:spidersp:023169]	1		x			assumed to be consistent in genus
Phyxelididae	Xevioso	orthomeles		Phyxelididae_Xevioso_orthomeles	[urn:lsid:nmbe.ch:spidersp:023171]	1	x					Griswold, C. E., Ramirez, M. J., Coddington, J. A., & Platnick, N. I. (2005). Atlas of phylogenetic data for entelegyne spiders (Araneae: Araneomorphae: Entelegynae) with comments on their phylogeny. Proceedings of the California Academy of Sciences.
Pimoidae	Nanoa	enana		Pimoidae_Nanoa_enana	[urn:lsid:nmbe.ch:spidersp:039852]	1	x				inferred from family characteristics	Platnick, N. I. (2020) Spiders of the World: A Natural History. Ivy Press, Lewis, UK, 240 pp.
Pimoidae	Pimoa	altioculata		Pimoidae_Pimoa_altioculata	[urn:lsid:nmbe.ch:spidersp:009286]	1	x					Hormiga, G. (1994). A revision and cladistic analysis of the spider family Pimoidae (Araneoidea: Araneae). Smithsonian Contributions to Zoology 549: 1-104.
Pimoidae	Pimoa	lihengae		Pimoidae_Pimoa_lihengae	[urn:lsid:nmbe.ch:spidersp:009300]	1	x					Griswold, C. E., Long, C. L. & Hormiga, G. (1999). A new spider of the genus Pimoa from Gaoligong Mountains, Yunnan, China (Araneae, Araneoidea, Pimoidae). Acta Botanica Yunnanica, Supplement 11: 91-97.
Pimoidae	Weintrauboa	yele		Pimoidae_Weintrauboa_yele	[urn:lsid:nmbe.ch:spidersp:041809]	1		x				Hormiga, G. (2008). On the spider genus Weintrauboa (Araneae, Pimoidae), with a description of a new species from China and comments on its phylogenetic relationships. Zootaxa 1814: 1-20.
Pisauridae	Bradystichus	crispatus		Pisauridae_Bradystichus_crispatus	[urn:lsid:nmbe.ch:spidersp:019536]	0		x				Platnick, N. I. & Forster, R. R. (1993). A revision of the New Caledonian spider genus Bradystichus (Araneae, Lycosoidea). American Museum Novitates 3075: 1-14.; Raven, R. J. & Hebron, W. (2018). A review of the water spider family Pisauridae in Australia and New Caledonia with descriptions of four new genera and 23 new species. Memoirs of the Queensland Museum, Nature 60: 233-381.
Pisauridae	Dendrolycosa	cruciata		Pisauridae_Dendrolycosa_cruciata	[urn:lsid:nmbe.ch:spidersp:019568]	1		x				Jäger, P. (2011). Revision of the spider genera Nilus O. Pickard-Cambridge 1876, Sphedanus Thorell 1877 and Dendrolycosa Doleschall 1859 (Araneae: Pisauridae). Zootaxa 3046: 1-38.; Raven, R. J. & Hebron, W. (2018). A review of the water spider family Pisauridae in Australia and New Caledonia with descriptions of four new genera and 23 new species. Memoirs of the Queensland Museum, Nature 60: 233-…
Pisauridae	Dolomedes	tenebrosus		Pisauridae_Dolomedes_tenebrosus	[urn:lsid:nmbe.ch:spidersp:019664]	0	x					Guarisco, H. (2010). The Fishing Spider genus Dolomedes (Araneae: Pisauridae) in Kansas. Transactions of the Kansas Academy of Science, 113: 35-43.
Pisauridae	Sphedanus	banna		Pisauridae_Sphedanus_banna	[urn:lsid:nmbe.ch:spidersp:040135]	1	x					Jäger, P. (2007). Spiders from Laos with descriptions of new species (Arachnida: Araneae). Acta Arachnologica 56: 29-58.; Zhang, J. X., Zhu, M. S. & Song, D. X. (2004). A review of the Chinese nursery-web spiders (Araneae, Pisauridae). Journal of Arachnology 32: 353-417.; Jäger, P. (2011). Revision of the spider genera Nilus O. Pickard-Cambridge 1876, Sphedanus Thorell 1877 and Dendrolycosa Doles…
Pisauridae	Hala	impigra		Pisauridae_Hala_impigra	[urn:lsid:nmbe.ch:spidersp:021634]	1			x		coding should be handled with care as webs have not been documented for Halinae	Jocqué, R. (1994b). Halidae, a new spider family from Madagascar (Araneae). Bulletin of the British Arachnological Society 9: 281-289.
Pisauridae	Hala	paulyi		Pisauridae_Hala_paulyi	[urn:lsid:nmbe.ch:spidersp:021635]	1			x		coding should be handled with care as webs have not been documented for Halinae	Jocqué, R. (1994b). Halidae, a new spider family from Madagascar (Araneae). Bulletin of the British Arachnological Society 9: 281-289.
Pisauridae	Paracladycnis	vis		Pisauridae_Paracladycnis_vis	[urn:lsid:nmbe.ch:spidersp:019738]	0			x		inferred from sister lineages
Pisauridae	Pisaurina	mira		Pisauridae_Pisaurina_mira	[urn:lsid:nmbe.ch:spidersp:019773]	0	x					Carico, J. E. (1985). Description and significance of the juvenile web of Pisaurina mira (Walck.)(Araneae: Pisauridae). Bull. Br. arachnol. Soc, 6, 295-296.
Pisauridae	Dolomedes	minor		Pisauridae_Dolomedes_minor	[urn:lsid:nmbe.ch:spidersp:019630]	0	x					Williams, D. S. (1979). The feeding behaviour of New Zealand Dolomedes species (Araneae: Pisauridae). New Zealand Journal of Zoology, 6(1), 95-105.
Pisauridae	Nilus	esimoni		Pisauridae_Nilus_esimoni	[urn:lsid:nmbe.ch:spidersp:019795]	0		x			unclear if web building habit is consistent in genus; not coded as 'builders' as spiders reside in webs only during a fraction of their lifespan	Sierwald, P. (1988). Notes on the behavior of Thalassius spinosissimus (Arachnida: Araneae: Pisauridae). Psyche, 95(3-4), 243-252.
Pisauridae	Tolma	sp	CG283	Pisauridae_Tolma_sp_CG283		1			x		coding should be handled with care as webs have not been documented for Halinae	Jocqué, R. (1994b). Halidae, a new spider family from Madagascar (Araneae). Bulletin of the British Arachnological Society 9: 281-289.
Plectreuridae	Kibramoa	madrona		Plectreuridae_Kibramoa_madrona	[urn:lsid:nmbe.ch:spidersp:003986]	0		x				Garcia, E. L., Griswold, C. E., & Esposito, L. A. (2020). Systematics and evolution of Kibramoa Chamberlin 1924 (Araneae: Plectreuridae) from the California Floristic Province. Journal of Zoological Systematics and Evolutionary Research, 58(1), 114-126.
Plectreuridae	Plectreurys	deserta		Plectreuridae_Plectreurys_deserta	[urn:lsid:nmbe.ch:spidersp:003998]	1		x			web not described in details, assumed to be similar to P. tristis	Gertsch, W. J. (1958). The spider family Plectreuridae. American Museum Novitates 1920: 1-53.
Plectreuridae	Plectreurys	tristis		Plectreuridae_Plectreurys_tristis	[urn:lsid:nmbe.ch:spidersp:004008]	1	x					Minch, E. W. (1977). Predatory behaviour in Plectreurys tristis (Araneae: Plectreuridae). Bull. Br. Arachnol. Soc, 4, 77-79.; Reiskind, J. (1965). Self-burying behavior in the genus Sicarius (Araneae, Sicariidae). Psyche: A Journal of Entomology, 72(3), 218-224.; Gertsch, W. J. (1958). The spider family Plectreuridae. American Museum Novitates 1920: 1-53.; Ramírez, M. J., pers. obs.
Prodidomidae	Austrodomus	zuluensis		Prodidomidae_Austrodomus_zuluensis	[urn:lsid:nmbe.ch:spidersp:026425]	0			x		inferred from characteristics of Prodidominae
Prodidomidae	Chilongius	palmas		Prodidomidae_Chilongius_palmas	[urn:lsid:nmbe.ch:spidersp:040451]	0	x					Ramírez, M. J., pers. obs.
Prodidomidae	Molycria	broadwater		Prodidomidae_Molycria_broadwater	[urn:lsid:nmbe.ch:spidersp:040472]	0		x				Platnick, N. I. & Baehr, B. (2006). A revision of the Australasian ground spiders of the family Prodidomidae (Araneae, Gnaphosoidea). Bulletin of the American Museum of Natural History 298: 1-287.; Wolff, J. O., pers. obs.
Prodidomidae	Molycria	stanisici		Prodidomidae_Molycria_stanisici	[urn:lsid:nmbe.ch:spidersp:040496]	0		x			assumed to be consistent in genus
Prodidomidae	Myandra	bicincta		Prodidomidae_Myandra_bicincta	[urn:lsid:nmbe.ch:spidersp:026456]	0			x		inferred from characteristics of Molycriinae; unlikely that these spiders are web builders due to their strong modification of spinnerets
Prodidomidae	Neozimiris	pubescens		Prodidomidae_Neozimiris_pubescens	[urn:lsid:nmbe.ch:spidersp:026467]	0			x			Sherriffs, W.R. (1919). A contribution to the study of south Indian arachnology. Annals and Magazine of Natural History, ser. 9, 4: 220–253.
Prodidomidae	Prodidomus	flavipes		Prodidomidae_Prodidomus_flavipes	[urn:lsid:nmbe.ch:spidersp:026486]	0		x
Prodidomidae	Prodidomus	rufus		Prodidomidae_Prodidomus_rufus	[urn:lsid:nmbe.ch:spidersp:026510]	0	x					Comstock, J. H. (1940). The spider book, revised and edited by W. J. Gertsch. Cornell Univ. Press, Ithaca, 727 pp.
Prodidomidae	Tricongius	sp	Argentina NP18-MR16	Prodidomidae_Tricongius_sp_Argentina NP18-MR16		0		x				Ramírez, M. J., pers. obs.
Psechridae	Fecenia	protensa		Psechridae_Fecenia_protensa	[urn:lsid:nmbe.ch:spidersp:044427]	1	x					Tan, J. C. H., Koh, J. K. H. & Ang, C. S. P. (2018). New record of a pseudo-orb weaver, Fecenia ochracea (Doleschall, 1859) in Singapore (Araneae: Psechridae). Nature in Singapore 11: 15-26.; Zschokke, S., & Vollrath, F. (1995). Web construction patterns in a range of orb-weaving spiders (Araneae). European Journal of Entomology, 92(3), 523-541.; Agnarsson, I., Gregorič, M., Blackledge, T. A., & …
Psechridae	Psechrus	senoculatus		Psechridae_Psechrus_senoculatus	[urn:lsid:nmbe.ch:spidersp:032356]	1		x				Bayer, S. (2012). The lace-sheet-weavers--a long story (Araneae: Psechridae: Psechrus). Zootaxa 3379: 1-170.; Zschokke, S., & Vollrath, F. (1995). Web construction patterns in a range of orb-weaving spiders (Araneae). European Journal of Entomology, 92(3), 523-541.; Agnarsson, I., Gregorič, M., Blackledge, T. A., & Kuntner, M. (2013). The phylogenetic placement of Psechridae within Entelegynae an…
Psechridae	Psechrus	inflatus		Psechridae_Psechrus_inflatus	[urn:lsid:nmbe.ch:spidersp:045123]	1	x					Bayer, S. (2012). The lace-sheet-weavers--a long story (Araneae: Psechridae: Psechrus). Zootaxa 3379: 1-170.
Psechridae	Psechrus	ghecuanus		Psechridae_Psechrus_ghecuanus	[urn:lsid:nmbe.ch:spidersp:020366]	1		x				Bayer, S. (2012). The lace-sheet-weavers--a long story (Araneae: Psechridae: Psechrus). Zootaxa 3379: 1-170.
Salticidae	Asemonea	tenuipes		Salticidae_Asemonea_tenuipes	[urn:lsid:nmbe.ch:spidersp:032356]	0	x					Hallas, S. E., & Jackson, R. R. (1986). A comparative study of Old and New World Lyssomanines (Araneae, Salticidae): utilisation of silk and predatory behaviour of Asemonea tenuipes and Lyssomanes viridis. New Zealand journal of zoology, 13(4), 543-551.
Salticidae	Bacelarella	dracula		Salticidae_Bacelarella_dracula	[urn:lsid:nmbe.ch:spidersp:038212]	0				x	inferred from general family characteristics	Comstock, J. H. (1940). The spider book, revised and edited by W. J. Gertsch. Cornell Univ. Press, Ithaca, 727 pp.; Jackson, R. R., & Pollard, S. D. (1990). Web‐building and predatory behaviour of Spartaeus spinimanus and Spartaeus thailandicus, primitive jumping spiders (Araneae, Salticidae) from South‐east Asia. Journal of Zoology, 220(4), 561-567.
Salticidae	Bavia	aericeps		Salticidae_Bavia_aericeps	[urn:lsid:nmbe.ch:spidersp:032455]	0	x				Hallas & Jackson debate the role of silken shelters in prey capture: "salticids are generally considered to be strictly cursorial, and their nests are envisaged as shelters with no role in prey capture. The nests of these salticids, however, did not have distinctly inferior prey-holding abilities when compared to non-sticky webs of other spiders. These observations raise questions about the preva…	Hallas, S. E. A., & Jackson, R. R. (1986). Prey-holding abilities of the nests and webs of jumping spiders (Araneae, Salticidae). Journal of natural history, 20(4), 881-894.
Salticidae	Carrhotus	sannio		Salticidae_Carrhotus_sannio	[urn:lsid:nmbe.ch:spidersp:032628]	0		x				Yoshida, H., & Suzuki, Y. (1981). Silk as a cue for mate location in the jumping spider, Carrhotus xanthogramma (Latreille)(Araneae: Salticidae). Applied Entomology and Zoology, 16(3), 315-317.
Salticidae	Cocalodes	macellus		Salticidae_Cocalodes_macellus	[urn:lsid:nmbe.ch:spidersp:032786]	0			x			Jackson, R. R., & Pollard, S. D. (1996). Predatory behavior of jumping spiders. Annual review of entomology, 41(1), 287-308.
Salticidae	Cocalus	murinus		Salticidae_Cocalus_murinus	[urn:lsid:nmbe.ch:spidersp:032795]	0		x				Jackson, R. R., & Pollard, S. D. (1996). Predatory behavior of jumping spiders. Annual review of entomology, 41(1), 287-308.
Salticidae	Freya	decorata		Salticidae_Freya_decorata	[urn:lsid:nmbe.ch:spidersp:033469]	0				x	inferred from general family characteristics	Comstock, J. H. (1940). The spider book, revised and edited by W. J. Gertsch. Cornell Univ. Press, Ithaca, 727 pp.; Jackson, R. R., & Pollard, S. D. (1990). Web‐building and predatory behaviour of Spartaeus spinimanus and Spartaeus thailandicus, primitive jumping spiders (Araneae, Salticidae) from South‐east Asia. Journal of Zoology, 220(4), 561-567.
Salticidae	Galianora	sacha		Salticidae_Galianora_sacha	[urn:lsid:nmbe.ch:spidersp:040817]	0			x		inferred from sub-family characteristics	Jackson, R. R., & Pollard, S. D. (1996). Predatory behavior of jumping spiders. Annual review of entomology, 41(1), 287-308.
Salticidae	Hispo	macfarlanei		Salticidae_Hispo_macfarlanei	[urn:lsid:nmbe.ch:spidersp:033913]	0		x			inferred from general family characteristics	Wesołowska, W. & Cumming, M. S. (2008). Taxonomy and natural history of a species rich assemblage of jumping spiders (Araneae: Salticidae); a long-term study of a suburban site in Zimbabwe. Annales Zoologici, Warszawa 58: 167-230.
Salticidae	Holcolaetis	xerampelina		Salticidae_Holcolaetis_xerampelina	[urn:lsid:nmbe.ch:spidersp:033928]	0		x				Wesołowska, W. & Cumming, M. S. (2008). Taxonomy and natural history of a species rich assemblage of jumping spiders (Araneae: Salticidae); a long-term study of a suburban site in Zimbabwe. Annales Zoologici, Warszawa 58: 167-230.; Wanless, F. R. (1985). A revision of the spider genera Holcolaetis and Sonoita (Araneae: Salticidae). Bulletin of the British Museum of Natural History (Zool.) 48: 249…
Salticidae	Hurius	vulpinus		Salticidae_Hurius_vulpinus	[urn:lsid:nmbe.ch:spidersp:033978]	0				x	inferred from general family characteristics	Comstock, J. H. (1940). The spider book, revised and edited by W. J. Gertsch. Cornell Univ. Press, Ithaca, 727 pp.; Jackson, R. R., & Pollard, S. D. (1990). Web‐building and predatory behaviour of Spartaeus spinimanus and Spartaeus thailandicus, primitive jumping spiders (Araneae, Salticidae) from South‐east Asia. Journal of Zoology, 220(4), 561-567.
Salticidae	Hypaeus	taczanowskii		Salticidae_Hypaeus_taczanowskii	[urn:lsid:nmbe.ch:spidersp:034079]	0		x				Jackson, R. R. (1989). An unusual nest built by Hypaeus cucullatus, a jumping spider (Araneae, Salticidae) from Costa Rica. Bulletin of British Arachnological Society, 8, 30-32.
Salticidae	Idastrandia	orientalis		Salticidae_Idastrandia_orientalis	[urn:lsid:nmbe.ch:spidersp:034107]	0				x	inferred from general family characteristics	Comstock, J. H. (1940). The spider book, revised and edited by W. J. Gertsch. Cornell Univ. Press, Ithaca, 727 pp.; Jackson, R. R., & Pollard, S. D. (1990). Web‐building and predatory behaviour of Spartaeus spinimanus and Spartaeus thailandicus, primitive jumping spiders (Araneae, Salticidae) from South‐east Asia. Journal of Zoology, 220(4), 561-567.
Salticidae	Leikung	porosa		Salticidae_Leikung_porosa	[urn:lsid:nmbe.ch:spidersp:034432]	0				x	inferred from general family characteristics	Comstock, J. H. (1940). The spider book, revised and edited by W. J. Gertsch. Cornell Univ. Press, Ithaca, 727 pp.; Jackson, R. R., & Pollard, S. D. (1990). Web‐building and predatory behaviour of Spartaeus spinimanus and Spartaeus thailandicus, primitive jumping spiders (Araneae, Salticidae) from South‐east Asia. Journal of Zoology, 220(4), 561-567.
Salticidae	Ligurra	latidens		Salticidae_Ligurra_latidens	[urn:lsid:nmbe.ch:spidersp:034251]	0				x	inferred from general family characteristics	Comstock, J. H. (1940). The spider book, revised and edited by W. J. Gertsch. Cornell Univ. Press, Ithaca, 727 pp.; Jackson, R. R., & Pollard, S. D. (1990). Web‐building and predatory behaviour of Spartaeus spinimanus and Spartaeus thailandicus, primitive jumping spiders (Araneae, Salticidae) from South‐east Asia. Journal of Zoology, 220(4), 561-567.
Salticidae	Lyssomanes	viridis		Salticidae_Lyssomanes_viridis	[urn:lsid:nmbe.ch:spidersp:034360]	0	x				see Jackson & Pollard on possible prey capture function of retreat	Hallas, S. E., & Jackson, R. R. (1986). A comparative study of Old and New World Lyssomanines (Araneae, Salticidae): utilisation of silk and predatory behaviour of Asemonea tenuipes and Lyssomanes viridis. New Zealand journal of zoology, 13(4), 543-551.; Jackson, R. R., & Pollard, S. D. (1996). Predatory behavior of jumping spiders. Annual review of entomology, 41(1), 287-308.
Salticidae	Massagris	honesta		Salticidae_Massagris _honesta	[urn:lsid:nmbe.ch:spidersp:034509]	0	x					Wesołowska, W. & Haddad, C. R. (2013). New data on the jumping spiders of South Africa (Araneae: Salticidae). African Invertebrates 54: 177-240.
Salticidae	Naphrys	pulex		Salticidae_Naphrys_pulex	[urn:lsid:nmbe.ch:spidersp:033579]	0	x					Cutler, B. (1980). Ant predation by Habrocestum Pulex (Hentz) (Araneae: Salticidae). Zool Anz 204: 97-101.
Salticidae	Onomastus	nigrimaculatus		Salticidae_Onomastus_nigrimaculatus	[urn:lsid:nmbe.ch:spidersp:040859]	0		x				Jackson, R. R. (1990). Comparative study of lyssomanine jumping spiders (Araneae: Salticidae): silk use and predatory behaviour of Asemonea, Goleba, Lyssomanes, and Onomastus. New Zealand journal of zoology, 17(1), 1-6.
Salticidae	Pelegrina	aeneola		Salticidae_Pelegrina_aeneola	[urn:lsid:nmbe.ch:spidersp:035212]	0	x					Jackson, R. R. (1986). Cohabitation of males and juvenile females: a prevalent mating tactic of spiders. Journal of natural history, 20(5), 1193-1210.
Salticidae	Phlegra	fasciata		Salticidae_Phlegra_fasciata	[urn:lsid:nmbe.ch:spidersp:035574]	0	x					Wiki der Arachnologischen Gesellschaft e. V. (2020). Phlegra fasciata. (V. 4. January 2020). Accessed 30/06/2020, https://wiki.arages.de/index.php?title=Phlegra_fasciata&oldid=117826.
Salticidae	Plexippus	paykulli		Salticidae_Plexippus_paykulli	[urn:lsid:nmbe.ch:spidersp:035670]	0	x				Hallas & Jackson debate the role of silken shelters in prey capture: "salticids are generally considered to be strictly cursorial, and their nests are envisaged as shelters with no role in prey capture. The nests of these salticids, however, did not have distinctly inferior prey-holding abilities when compared to non-sticky webs of other spiders. These observations raise questions about the preva…	Hallas, S. E. A., & Jackson, R. R. (1986). Prey-holding abilities of the nests and webs of jumping spiders (Araneae, Salticidae). Journal of natural history, 20(4), 881-894.; Hill, D. E., Abhĳith, A. P. C., Krishna, P., & Ramesh, S. (2019). Construction of orb webs as nocturnal retreats by jumping spiders (Aranaeae: Salticidae: cf. Anarrhotus) in southwestern India. Peckhamia, 182, 1-10.
Salticidae	Portia	schultzi		Salticidae_Portia_schultzi	[urn:lsid:nmbe.ch:spidersp:035719]	1	x				authors argue that Portia has mixes characteristics of web building and cursorial spiders; from their descriptions we interpret this species as 'builder' as time spent outside (both own and foreign) webs is considered less than time spend in webs	Jackson, R. R., & Hallas, S. E. (1986). Comparative biology of Portia africana, P. albimana, P. fimbriata, P. labiata, and P. shultzi, araneophagic, web-building jumping spiders (Araneae: Salticidae): Utilisation of webs, predatory versatility, and intraspecific interactions. New Zealand journal of zoology, 13(4), 423-489.
Salticidae	Salticus	scenicus		Salticidae_Salticus_scenicus	[urn:lsid:nmbe.ch:spidersp:036032]	0	x					Dill, L. M. (1975). Predatory behavior of the zebra spider, Salticus scenicus (Araneae: Salticidae). Canadian journal of zoology, 53(9), 1284-1289.; Bellmann, H. (2010). Der Kosmos Spinnenfuhrer. Franck-Kosmos, Stuttgart, 429 pp.
Salticidae	Attulus	floricola		Salticidae_Attulus_floricola	[urn:lsid:nmbe.ch:spidersp:036233]	0	x					Bellmann, H. (2010). Der Kosmos Spinnenfuhrer. Franck-Kosmos, Stuttgart, 429 pp.; Kranjčev, R. (2013). Jumping spiders (Araneae: Salticidae) of hygrophilous habitats in Croatia and some of their ecological traits. Entomologia Croatica, 17(1-4), 67-77.; Wiki der Arachnologischen Gesellschaft e. V. (2020). Attulus floricola. (V. 9. April 2020). Accessed 30/06/2020, https://wiki.arages.de/index.php?…
Salticidae	Spartaeus	thailandicus		Salticidae_Spartaeus_thailandicus	[urn:lsid:nmbe.ch:spidersp:036314]	1	x					Jackson, R. R., & Pollard, S. D. (1990). Web‐building and predatory behaviour of Spartaeus spinimanus and Spartaeus thailandicus, primitive jumping spiders (Araneae, Salticidae) from South‐east Asia. Journal of Zoology, 220(4), 561-567.
Salticidae	Thiania	bhamoensis		Salticidae_Thiania_bhamoensis	[urn:lsid:nmbe.ch:spidersp:036533]	0	x					Li, D., Yik, S. H., & Seah, W. K. (2002). Rivet-like nest-building and agonistic behaviour of Thiania bhamoensis, an iridescent jumping spider (Araneae: Salticidae) from Singapore. Raffles Bulletin of Zoology, 50(1), 143-152.
Salticidae	Cotinusa	dimidiata		Salticidae_Cotinusa_dimidiata	[urn:lsid:nmbe.ch:spidersp:032986]	0		x				Shepard, M., & Gibson, F. (1972). Spider-ant symbiosis: Cotinusa spp.(Araneida: Salticidae) and Tapinoma melanocephalum (Hymenoptera: Formicidae). Canadian entomologist 104(12), 1951-1954.
Salticidae	Yaginumanis	wanlessi		Salticidae_Yaginumanis_wanlessi	[urn:lsid:nmbe.ch:spidersp:040900]	0			x		inferred from general charcteristics of Spartaeinae; the species is nested between both web building Spartaeus und Portia, and could thus be a web-builder, too; we still assume that spiders of thius genus are primarily active hunters as they have been repeatedly recorded and described from Japan (see references on WSC) without any mentioning of a web
Salticidae	Mopsus	mormon		Salticidae_Mopsus_mormon	[urn:lsid:nmbe.ch:spidersp:034714]	0	x					Jackson, R. R. (1983). The biology of Mopsus mormon, a jumping spider (Araneae: Salticidae) from Queensland: intraspecific interactions. Australian journal of zoology, 31(1), 39-53.
Scytodidae	Scytodes	globula		Scytodidae_Scytodes_globula	[urn:lsid:nmbe.ch:spidersp:002819]	1	x					Ades, C., & Ramires, E. N. (2002). Asymmetry of leg use during prey handling in the spider Scytodes globula (Scytodidae). Journal of Insect Behavior, 15(4), 563-570.; Escalante, I., Aisenberg, A., & Costa, F. G. (2015). Risky behaviors by the host could favor araneophagy of the spitting spider Scytodes globula on the hacklemesh weaver Metaltella simoni. Journal of Ethology, 33(2), 125-136.; Ramír…
Scytodidae	Scytodes	panguana		Scytodidae_Scytodes_panguana	[urn:lsid:nmbe.ch:spidersp:002865]	0	x				the species was collected with pitfall traps in leaf litter, which suggests that it is a vagrant hunter	Brescovit, A. D. & Höfer, H. (1999). Four new species of litter inhabiting Scytodes spiders (Araneae, Scytodidae) from Amazonia. Studies on Neotropical Fauna and Environment 34: 105-113.
Scytodidae	Scytodes	caffra		Scytodidae_Scytodes_caffra	[urn:lsid:nmbe.ch:spidersp:002794]	0	x					Haddad, C. R., Dippenaar-Schoeman, A. S., & Wesolowska, W. (2006). A checklist of the non-acarine arachnids(Chelicerata: Arachnida) of the Ndumo Game Reserve, Maputaland, South Africa. Koedoe, 49(2), 1-22.
Scytodidae	Scytodes	thoracica		Scytodidae_Scytodes_thoracica	[urn:lsid:nmbe.ch:spidersp:002900]	0	x					Dabelow, S. (1958). Zur Biologie der Leimschleuderspinne Scytodes thoracica (Latreille). Zool Jahrb Syst 86:85–126.; Bellmann, H. (2010). Der Kosmos Spinnenfuhrer. Franck-Kosmos, Stuttgart, 429 pp.; Wolff, J. O., pers. obs.
Scytodidae	Stedocys	pagodas		Scytodidae_Stedocys_pagodas	[urn:lsid:nmbe.ch:spidersp:042787]	1		x				Labarque, F. M., Grismado, C. J., Ramirez, M. J., Yan, H., & Griswold, C. E. (2009). The Southeast Asian genus Stedocys Ono, 1995 (Araneae: Scytodidae): first descriptions of female genitalia and a new species from China. Zootaxa, 2297(1), 1-14.; Wu, J. L., Luo, Y. F., & Li, S. Q. (2017). Nine new species of the spider genus Stedocys (Araneae, Scytodidae) from China and Thailand. Zoological Resea…
Segestriidae	Ariadna	boesenbergi		Segestriidae_Ariadna_boesenbergi	[urn:lsid:nmbe.ch:spidersp:004224]	1	x					Main, B. Y. (1964). Spiders of Australia: A Guide to their Identification with Brief Notes on the Natural History of Common Forms. Jacaranda Press, Brisbane, 124 pp.; Griswold, C. E., Ramirez, M. J., Coddington, J. A., & Platnick, N. I. (2005). Atlas of phylogenetic data for entelegyne spiders (Araneae: Araneomorphae: Entelegynae) with comments on their phylogeny. Proceedings of the California Ac…
Segestriidae	Ariadna	insidiatrix		Segestriidae_Ariadna_insidiatrix	[urn:lsid:nmbe.ch:spidersp:004243]	1		x
Segestriidae	Segestria	senoculata		Segestriidae_Segestria_senoculata	[urn:lsid:nmbe.ch:spidersp:004321]	1	x					Bellmann, H. (2010). Der Kosmos Spinnenfuhrer. Franck-Kosmos, Stuttgart, 429 pp.; Karschová, S., & Hajer, J. (2016). Spinnerets and silk-producing system of Segestria senoculata (Araneae, Araneomorphae, Segestriidae). Journal of Entomological and Acarological Research, 48(3), 388-394.
Segestriidae	Segestria	fusca		Segestriidae_Segestria_fusca	[urn:lsid:nmbe.ch:spidersp:004310]	1		x			assumed to be consistent in genus
Selenopidae	Anyphops	barbertonensis		Selenopidae_Anyphops_barbertonensis	[urn:lsid:nmbe.ch:spidersp:028567]	0		x				Dippenaar-Schoeman, A. S., Leroy, A., de Jager, M., & van den Berg, A. (1999). A check list of the spider fauna of the Karoo National Park, South Africa (Arachnida: Araneae). Koedoe, 42(1), 31-42.
Selenopidae	Anyphops	lignicola		Selenopidae_Anyphops_lignicola	[urn:lsid:nmbe.ch:spidersp:028591]	0		x
Selenopidae	Garcorops	madagascar		Selenopidae_Garcorops_madagascar	[urn:lsid:nmbe.ch:spidersp:039019]	0				x	inferred from family characteristics
Selenopidae	Hovops	menabe		Selenopidae_Hovops_menabe	[urn:lsid:nmbe.ch:spidersp:046761]	0				x	inferred from family characteristics
Selenopidae	Selenops	cocheleti		Selenopidae_Selenops_cocheleti	[urn:lsid:nmbe.ch:spidersp:028648]	0	x					Villanueva-Bonilla, G. A., & Vasconcellos-Neto, J. (2016). Population dynamics and phenology of the wall crab spider Selenops cocheleti Simon, 1880 (Araneae: Selenopidae) in Southeastern Brazil. Studies on neotropical fauna and environment, 51(3), 215-230.; Crews, S. C. (2011). A revision of the spider genus Selenops Latreille, 1819 (Arachnida, Araneae, Selenopidae) in North America, Central Amer…
Selenopidae	Selenops	insularis		Selenopidae_Selenops_insularis	[urn:lsid:nmbe.ch:spidersp:028660]	0	x					Crews, S. C. (2011). A revision of the spider genus Selenops Latreille, 1819 (Arachnida, Araneae, Selenopidae) in North America, Central America and the Caribbean. ZooKeys, 105: 1-182.
Selenopidae	Selenops	nesophilus		Selenopidae_Selenops_nesophilus	[urn:lsid:nmbe.ch:spidersp:028682]	0	x					Crews, S. C. (2011). A revision of the spider genus Selenops Latreille, 1819 (Arachnida, Araneae, Selenopidae) in North America, Central America and the Caribbean. ZooKeys, 105: 1-182.
Senoculidae	Senoculus	iricolor		Senoculidae_Senoculus_iricolor	[urn:lsid:nmbe.ch:spidersp:020254]	0		x				Coville, R. E., & Griswold, C. (1983). Nesting biology of Trypoxylon xanthandrum in Costa Rica with observations on its spider prey (Hymenoptera: Sphecidae; Araneae: Senoculidae). Journal of the Kansas Entomological Society, 205-216.; Platnick, N. I. (2020) Spiders of the World: A Natural History. Ivy Press, Lewis, UK, 240 pp.
Sicariidae	Loxosceles	deserta		Sicariidae_Loxosceles_deserta	[urn:lsid:nmbe.ch:spidersp:002684]	1		x			these spiders mix charcteristics of web builders and cursorial spiders; we decided to code them as web building as webs assist several functions of the spider and can reach a substantial size (although this might vary within the genus)	Fischer, M. L., Vasconcellos-Neto, J., & dos Santos Neto, L. G. (2006). The prey and predators of Loxosceles intermedia mello-Leitao 1934 (Araneae, Sicariidae). The Journal of Arachnology, 34(2), 485-488.; Coddington, J. A., Chanzy, H. D., Jackson, C. L., Raty, G., & Gardner, K. H. (2002). The unique ribbon morphology of the major ampullate silk of spiders from the genus Loxosceles (Recluse spide…
Sicariidae	Loxosceles	rufescens		Sicariidae_Loxosceles_rufescens	[urn:lsid:nmbe.ch:spidersp:002730]	1	x					Bellmann, H. (2010). Der Kosmos Spinnenfuhrer. Franck-Kosmos, Stuttgart, 429 pp.; Wolff, J. O., pers. obs.
Sicariidae	Loxosceles	spiniceps		Sicariidae_Loxosceles_spiniceps	[urn:lsid:nmbe.ch:spidersp:045505]	1		x				Fischer, M. L., Vasconcellos-Neto, J., & dos Santos Neto, L. G. (2006). The prey and predators of Loxosceles intermedia mello-Leitao 1934 (Araneae, Sicariidae). The Journal of Arachnology, 34(2), 485-488.
Sicariidae	Hexophthalma	hahni		Sicariidae_Hexophthalma_hahni	[urn:lsid:nmbe.ch:spidersp:002763]	0			x		ecology not described in detail	Magalhaes, I. L., Brescovit, A. D., & Santos, A. J. (2017). Phylogeny of Sicariidae spiders (Araneae: Haplogynae), with a monograph on Neotropical Sicarius. Zoological Journal of the Linnean Society, 179(4), 767-864.
Sicariidae	Hexophthalma	albospinosa		Sicariidae_Hexophthalma_albospinosa	[urn:lsid:nmbe.ch:spidersp:002756]	0			x		ecology not described in detail	Magalhaes, I. L., Brescovit, A. D., & Santos, A. J. (2017). Phylogeny of Sicariidae spiders (Araneae: Haplogynae), with a monograph on Neotropical Sicarius. Zoological Journal of the Linnean Society, 179(4), 767-864.
Sicariidae	Sicarius	rupestris		Sicariidae_Sicarius_rupestris	[urn:lsid:nmbe.ch:spidersp:002771]	0		x				Levi, H. W. (1967). Predatory and sexual behavior of the spider Sicarius (Araneae: Sicariidae). Psyche: A Journal of Entomology, 74(4), 320-330.; Magalhaes, I. L., Brescovit, A. D., & Santos, A. J. (2017). Phylogeny of Sicariidae spiders (Araneae: Haplogynae), with a monograph on Neotropical Sicarius. Zoological Journal of the Linnean Society, 179(4), 767-864.; Levi, H. W., & Levi, L. R. (1969). …
Sparassidae	Caayguara	album		Sparassidae_Caayguara_album	[urn:lsid:nmbe.ch:spidersp:029122]	0				x	inferred from family characteristics
Sparassidae	Delena	cancerides		Sparassidae_Delena_cancerides	[urn:lsid:nmbe.ch:spidersp:028780]	0	x					Main, B. Y. (1964). Spiders of Australia: A Guide to their Identification with Brief Notes on the Natural History of Common Forms. Jacaranda Press, Brisbane, 124 pp.; Rowell, D. M., & Avilés, L. (1995). Sociality in a bark-dwelling huntsman spider from Australia, Delena cancerides Walckenaer (Araneae: Sparassidae). Insectes Sociaux, 42(3), 287-302.
Sparassidae	Eusparassus	sp	MR103	Sparassidae_Eusparassus_sp_Surkhandarya		0		x				Moradmand, M. (2013). Taxonomic revision, molecular phylogeny and zoogeography of the huntsman spider genus Eusparassus (Araneae: Sparassidae) (Doctoral dissertation, University of Frankfurt am Main).
Sparassidae	Heteropoda	venatoria		Sparassidae_Heteropoda_venatoria	[urn:lsid:nmbe.ch:spidersp:028988]	0	x					Ross, J., Richman, D. B., Mansour, F., Trambarulo, A., & Whitcomb, W. H. (1982). The life cycle of Heteropoda venatoria (Linnaeus)(Araneae: Heteropodidae). Psyche, 89(3-4), 297-305.
Sparassidae	Isopeda	parnabyi		Sparassidae_Isopeda_parnabyi	[urn:lsid:nmbe.ch:spidersp:029035]	0		x				Wolff, J. O., pers. obs.
Sparassidae	Polybetes	pythagoricus		Sparassidae_Polybetes_pythagoricus	[urn:lsid:nmbe.ch:spidersp:029452]	0	x					Sabagh, L. T., Piccoli, G. C. O., Viana, L. A., & Rocha, C. F. D. (2020). Predation and parasitism on bromeligenous Snouted Treefrogs (Ololygon spp.). Herpetology Notes, 13, 271-279.; Ramírez, M. J., pers. obs.
Sparassidae	Pseudomicrommata	longipes		Sparassidae_Pseudomicrommata_longipes	[urn:lsid:nmbe.ch:spidersp:029465]	0		x				Moradmand, M. (2015). Revision of the grass huntsman spider genus Pseudomicrommata Järvi, 1914 (Araneae: Sparassidae) in the Afrotropical Region. African Invertebrates, 56(2), 425-443.
Sparassidae	Pseudopoda	parvipunctata		Sparassidae_Pseudopoda_parvipunctata	[urn:lsid:nmbe.ch:spidersp:038145]	0		x				Jäger, P. (2001). Diversität der Riesenkrabbenspinnen im Himalaya -- die Radiation zweier Gattungen in den Schneetropen (Araneae, Sparassidae, Heteropodinae). Courier Forschungsinstitut Senckenberg 232: 1-136.; Jäger, P. (2003). A study of the character palpal claw in the spider subfamily Heteropodinae (Araneae: Sparassidae). In Proceedings of the 21st European Colloquium of Arachnology (Vol. 4, …
Sparassidae	Quemedice	enigmaticus		Sparassidae_Quemedice_enigmaticus	[urn:lsid:nmbe.ch:spidersp:029977]	0	x					Ramírez, M. J., pers. obs.
Sparassidae	Sinopoda	improcera		Sparassidae_Sinopoda_improcera	[urn:lsid:nmbe.ch:spidersp:051170]	0		x				Jäger, P. (1999). Sinopoda, a new genus of Heteropodinae (Araneae, Sparassidae) from Asia. Journal of Arachnology, 27: 19-24.; Jäger, P. (2003). A study of the character palpal claw in the spider subfamily Heteropodinae (Araneae: Sparassidae). In Proceedings of the 21st European Colloquium of Arachnology (Vol. 4, p. 9).
Sparassidae	Neostasina	taino		Sparassidae_Neostasina_taino	[urn:lsid:nmbe.ch:spidersp:048229]	0				x	inferred from family characteristics
Sparassidae	Neostasina	sp	MR351	Sparassidae_Neostasina_sp_LaTrinidad		0				x	inferred from family characteristics
Stenochilidae	Colopea	virgata		Stenochilidae_Colopea_virgata	[urn:lsid:nmbe.ch:spidersp:005508]	0		x				Lehtinen, P. T. (1982). Spiders of the Oriental-Australian region. IV. Stenochilidae. Annales Zoologici Fennici 19: 115-128.
Stenochilidae	Colopea	pusilla		Stenochilidae_Colopea_pusilla	[urn:lsid:nmbe.ch:spidersp:005503]	0		x				Lehtinen, P. T. (1982). Spiders of the Oriental-Australian region. IV. Stenochilidae. Annales Zoologici Fennici 19: 115-128.
Stiphidiidae	Neoramia	setosa		Stiphidiidae_Neoramia_setosa	[urn:lsid:nmbe.ch:spidersp:021096]	1		x				Forster, R. R. & Wilton, C. L. (1973). The spiders of New Zealand. Part IV. Otago Museum Bulletin 4: 1-309.; Wolff, J. O., pers. obs.
Stiphidiidae	Aorangia	poppelwelli		Stiphidiidae_Aorangia_poppelwelli	[urn:lsid:nmbe.ch:spidersp:021660]	1	x					Forster, R. R. & Wilton, C. L. (1973). The spiders of New Zealand. Part IV. Otago Museum Bulletin 4: 1-309.; Wolff, J. O., pers. obs.
Stiphidiidae	Aorangia	ansa		Stiphidiidae_Aorangia_ansa	[urn:lsid:nmbe.ch:spidersp:021651]	1		x
Stiphidiidae	Aorangia	sp	CG199	Stiphidiidae_Aorangia_sp_CherryBay		1		x
Stiphidiidae	Marplesia	pohara		Stiphidiidae_Marplesia_pohara	[urn:lsid:nmbe.ch:spidersp:021757]	1		x				Forster, R. R. & Wilton, C. L. (1973). The spiders of New Zealand. Part IV. Otago Museum Bulletin 4: 1-309.
Stiphidiidae	Neolana	dalmasi		Stiphidiidae_Neolana_dalmasi	[urn:lsid:nmbe.ch:spidersp:020332]	1	x					Forster, R. R. & Wilton, C. L. (1973). The spiders of New Zealand. Part IV. Otago Museum Bulletin 4: 1-309.; Wolff, J. O., pers. obs.
Stiphidiidae	Procambridgea	lamington		Stiphidiidae_Procambridgea_lamington	[urn:lsid:nmbe.ch:spidersp:037759]	1		x				Davies, V. T. & Lambkin, C. (2001). A revision of Procambridgea Forster & Wilton, (Araneae: Amaurobioidea: Stiphidiidae). Memoirs of the Queensland Museum 46: 443-459.
Stiphidiidae	Stiphidion	facetum		Stiphidiidae_Stiphidion_facetum	[urn:lsid:nmbe.ch:spidersp:020325]	1	x					Hickman, V. V. (1967). Some common spiders of Tasmania. Tasmanian Museum and Art Gallery, 112 pp.; Wolff, J. O., pers. obs.; Ramírez, M. J., pers. obs.
Stiphidiidae	Therlinya	wiangaree		Stiphidiidae_Therlinya_wiangaree	[urn:lsid:nmbe.ch:spidersp:039191]	1		x				Gray, M. R. & Smith, H. M. (2002). Therlinya, a new genus of spiders from eastern Australia (Araneae: Amaurobioidea). Records of the Australian Museum 54: 293-312.; Wolff, J. O., pers. obs.
Symphytognathidae	Symphytognathidae	sp	Madagascar MR87	Symphytognathidae_Symphytognathidae_sp_Madagascar MR87		1			x		inferred from characteristics of sister lineage (Patu)
Symphytognathidae	Patu	sp	SYMP-001-DR	Symphytognathidae_Patu_sp_Cachote		1	x					Hormiga, G., Alvarez-Padilla, F., & Benjamin, S. P. (2007). First records of extant Hispaniolan spiders of the families Mysmenidae, Symphytognathidae, and Ochyroceratidae (Araneae), including a new species of Ochyrocera. American Museum Novitates, 2007(3577), 1-21.; Griswold, C. E., & Yan, H. M. (2003). On the egg-guarding behavior of a Chinese symphytognathid spider of the genus Patu Marples, 19…
Symphytognathidae	Symphytognatha	picta		Symphytognathidae_Symphytognatha_picta	[urn:lsid:nmbe.ch:spidersp:009044]	1		x			unclear if this is consistent in genus	Forster, R. R., & Platnick, N. I. (1977). A review of the spider family Symphytognathidae (Arachnida, Araneae). American Museum novitates; no. 2619.; Hickman, V. V. (1931). A new family of spiders. Proceedings of the Zoological Society of London (B) 1931: 1321-1328.
Symphytognathidae	Symphytognatha	goodnightorum		Symphytognathidae_Symphytognatha_goodnightorum	[urn:lsid:nmbe.ch:spidersp:009041]	1		x			unclear if this is consistent in genus
Synotaxidae	Synotaxus	sp	CG260	Synotaxidae_Synotaxus_sp_Pakitza		1		x			assumed to be consistent in genus	Eberhard, W. G. (1977). ‘Rectangular orb’webs of Synotaxus (Araneae: Theridiidae). Journal of Natural History, 11(5), 501-507.; Eberhard, W. G. (1995). The web and building behavior of Synotaxus ecuadorensis (Araneae, Synotaxidae). Journal of Arachnology, 25-30.; Griswold, C. E., Coddington, J. A., Hormiga, G., & Scharff, N. (1998). Phylogeny of the orb-web building spiders (Araneae, Orbiculariae…
Telemidae	Usofila	sp	MR71	Telemidae_Usofila_sp_SpeleogenCave		1				x	unclear if the little available information on telemid ecology can be generalized for Usofila	Ledford, J. M. & Griswold, C. E. (2010). A study of the subfamily Archoleptonetinae (Araneae, Leptonetidae) with a review of the morphology and relationships for the Leptonetidae. Zootaxa 2391: 1-32.; Juberthie, C. (1985). Cycle vital de Telema tenella dans la Grotte-Laboratoire de Moulis et strategies de reproduction chez les Araignees cavernicoles. Mémoires de Biospéologie, 12, 77-89.; Wang, C.…
Tetrablemmidae	Indicoblemma	monticola		Tetrablemmidae_Indicoblemma_monticola	[urn:lsid:nmbe.ch:spidersp:004145]	1		x			assumed to be consistent in genus	Burger, M., Jacob, A., & Kropf, C. (2006). Copulatory behavior and web of Indicoblemma lannaianum from Thailand (Arachnida, Araneae, Tetrablemmidae). The Journal of Arachnology, 34(1), 176-185.
Tetrablemmidae	Tetrablemma	thamin		Tetrablemmidae_Tetrablemma_thamin	[urn:lsid:nmbe.ch:spidersp:042480]	1				x	unclear if the available information on terablemmid ecology can be generalized for Tetrablemma; T. thamin was found under stones (see original description)	Lehtinen, P. T. (1981). Spiders of the Oriental-Australian region. III. Tetrablemmidae, with a world revision. Acta Zoologica Fennica 162: 1-151.
Tetragnathidae	Azilia	guatemalensis		Tetragnathidae_Azilia_guatemalensis	[urn:lsid:nmbe.ch:spidersp:013450]	1		x				Álvarez-Padilla, F. & Hormiga, G. (2011). Morphological and phylogenetic atlas of the orb-weaving spider family Tetragnathidae (Araneae: Araneoidea). Zoological Journal of the Linnean Society 162(4): 713-879.
Tetragnathidae	Chrysometa	alboguttata		Tetragnathidae_Chrysometa_alboguttata	[urn:lsid:nmbe.ch:spidersp:013458]	1		x				Álvarez-Padilla, F. & Hormiga, G. (2011). Morphological and phylogenetic atlas of the orb-weaving spider family Tetragnathidae (Araneae: Araneoidea). Zoological Journal of the Linnean Society 162(4): 713-879.
Tetragnathidae	Cyrtognatha	rucilla		Tetragnathidae_Cyrtognatha_rucilla	[urn:lsid:nmbe.ch:spidersp:013440]	1	x					Dimitrov, D. & Hormiga, G. (2009). Revision and cladistic analysis of the orbweaving spider genus Cyrtognatha Keyserling, 1881 (Araneae, Tetragnathidae). Bulletin of the American Museum of Natural History 317: 1-140.
Tetragnathidae	Dolichognatha	incanescens		Tetragnathidae_Dolichognatha_incanescens	[urn:lsid:nmbe.ch:spidersp:016141]	1		x				Álvarez-Padilla, F. & Hormiga, G. (2011). Morphological and phylogenetic atlas of the orb-weaving spider family Tetragnathidae (Araneae: Araneoidea). Zoological Journal of the Linnean Society 162(4): 713-879.
Tetragnathidae	Leucauge	argyra		Tetragnathidae_Leucauge_argyra	[urn:lsid:nmbe.ch:spidersp:013682]	1		x				Álvarez-Padilla, F. & Hormiga, G. (2011). Morphological and phylogenetic atlas of the orb-weaving spider family Tetragnathidae (Araneae: Araneoidea). Zoological Journal of the Linnean Society 162(4): 713-879.
Tetragnathidae	Leucauge	magnifica		Tetragnathidae_Leucauge_magnifica	[urn:lsid:nmbe.ch:spidersp:013704]	1		x				Álvarez-Padilla, F. & Hormiga, G. (2011). Morphological and phylogenetic atlas of the orb-weaving spider family Tetragnathidae (Araneae: Araneoidea). Zoological Journal of the Linnean Society 162(4): 713-879.
Tetragnathidae	Leucauge	mariana		Tetragnathidae_Leucauge_mariana	[urn:lsid:nmbe.ch:spidersp:013764]	1		x				Álvarez-Padilla, F. & Hormiga, G. (2011). Morphological and phylogenetic atlas of the orb-weaving spider family Tetragnathidae (Araneae: Araneoidea). Zoological Journal of the Linnean Society 162(4): 713-879.
Tetragnathidae	Leucauge	venusta		Tetragnathidae_Leucauge_venusta	[urn:lsid:nmbe.ch:spidersp:013834]	1	x					Álvarez-Padilla, F. & Hormiga, G. (2011). Morphological and phylogenetic atlas of the orb-weaving spider family Tetragnathidae (Araneae: Araneoidea). Zoological Journal of the Linnean Society 162(4): 713-879.
Tetragnathidae	Meta	menardi		Tetragnathidae_Meta_menardi	[urn:lsid:nmbe.ch:spidersp:013879]	1	x					Álvarez-Padilla, F. & Hormiga, G. (2011). Morphological and phylogenetic atlas of the orb-weaving spider family Tetragnathidae (Araneae: Araneoidea). Zoological Journal of the Linnean Society 162(4): 713-879.
Tetragnathidae	Metabus	ebanoverde		Tetragnathidae_Metabus_ebanoverde	[urn:lsid:nmbe.ch:spidersp:041046]	1	x					Álvarez-Padilla, F. & Hormiga, G. (2011). Morphological and phylogenetic atlas of the orb-weaving spider family Tetragnathidae (Araneae: Araneoidea). Zoological Journal of the Linnean Society 162(4): 713-879.
Tetragnathidae	Metellina	merianae		Tetragnathidae_Metellina_merianae	[urn:lsid:nmbe.ch:spidersp:013918]	1	x					Korenko, S. (2016). Web architecture alteration of the orb web weaving spider Metellina merianae (Araneae, Tetragnathidae) induced by the parasitoid Megaetaira madida (Ichneumonidae, Polysphincta group). Arachnologische Mitteilungen, 52, 35-37.
Tetragnathidae	Metellina	segmentata		Tetragnathidae_Metellina_segmentata	[urn:lsid:nmbe.ch:spidersp:013922]	1	x					Bellmann, H. (2010). Der Kosmos Spinnenfuhrer. Franck-Kosmos, Stuttgart, 429 pp.
Tetragnathidae	Metleucauge	yunohamensis		Tetragnathidae_Metleucauge_yunohamensis	[urn:lsid:nmbe.ch:spidersp:013930]	1		x				Álvarez-Padilla, F. & Hormiga, G. (2011). Morphological and phylogenetic atlas of the orb-weaving spider family Tetragnathidae (Araneae: Araneoidea). Zoological Journal of the Linnean Society 162(4): 713-879.
Tetragnathidae	Mollemeta	edwardsi		Tetragnathidae_Mollemeta_edwardsi	[urn:lsid:nmbe.ch:spidersp:013609]	1	x					Álvarez-Padilla, F. & Hormiga, G. (2011). Morphological and phylogenetic atlas of the orb-weaving spider family Tetragnathidae (Araneae: Araneoidea). Zoological Journal of the Linnean Society 162(4): 713-879.
Tetragnathidae	Nanometa	purpurapunctata		Tetragnathidae_Nanometa_purpurapunctata	[urn:lsid:nmbe.ch:spidersp:013637]	1		x				Álvarez-Padilla, F. & Hormiga, G. (2011). Morphological and phylogenetic atlas of the orb-weaving spider family Tetragnathidae (Araneae: Araneoidea). Zoological Journal of the Linnean Society 162(4): 713-879.
Tetragnathidae	Opadometa	grata		Tetragnathidae_Opadometa_grata	[urn:lsid:nmbe.ch:spidersp:013997]	1		x				Álvarez-Padilla, F. & Hormiga, G. (2011). Morphological and phylogenetic atlas of the orb-weaving spider family Tetragnathidae (Araneae: Araneoidea). Zoological Journal of the Linnean Society 162(4): 713-879.
Tetragnathidae	Orsinome	vethi		Tetragnathidae_Orsinome_vethi	[urn:lsid:nmbe.ch:spidersp:014017]	1	x					Álvarez-Padilla, F. & Hormiga, G. (2011). Morphological and phylogenetic atlas of the orb-weaving spider family Tetragnathidae (Araneae: Araneoidea). Zoological Journal of the Linnean Society 162(4): 713-879.
Tetragnathidae	Pachygnatha	clercki		Tetragnathidae_Pachygnatha_clercki	[urn:lsid:nmbe.ch:spidersp:014026]	0		x			builder' trait ambiguously expressed; coded here as'0' as spiders do not use webs for most of their lives	Almquist, S. (2005). Swedish Araneae, part 1: families Atypidae to Hahniidae (Linyphiidae excluded). Insect Systematics & Evolution, Supplement 62: 1-284.
Tetragnathidae	Pachygnatha	degeeri		Tetragnathidae_Pachygnatha_degeeri	[urn:lsid:nmbe.ch:spidersp:014028]	0	x				builder' trait ambiguously expressed; coded here as'0' as spiders do not use webs for most of their lives	Almquist, S. (2005). Swedish Araneae, part 1: families Atypidae to Hahniidae (Linyphiidae excluded). Insect Systematics & Evolution, Supplement 62: 1-284.
Tetragnathidae	Pinkfloydia	harveii		Tetragnathidae_Pinkfloydia_harveii	[urn:lsid:nmbe.ch:spidersp:043847]	1	x					Dimitrov, D. & Hormiga, G. (2011). An extraordinary new genus of spiders from Western Australia with an expanded hypothesis on the phylogeny of Tetragnathidae (Araneae). Zoological Journal of the Linnean Society 161(4): 735-768.
Tetragnathidae	Tetragnatha	mandibulata		Tetragnathidae_Tetragnatha_mandibulata	[urn:lsid:nmbe.ch:spidersp:014251]	1		x				Álvarez-Padilla, F. & Hormiga, G. (2011). Morphological and phylogenetic atlas of the orb-weaving spider family Tetragnathidae (Araneae: Araneoidea). Zoological Journal of the Linnean Society 162(4): 713-879.
Tetragnathidae	Tetragnatha	josephi		Tetragnathidae_Tetragnatha_josephi	[urn:lsid:nmbe.ch:spidersp:014214]	1		x				Álvarez-Padilla, F. & Hormiga, G. (2011). Morphological and phylogenetic atlas of the orb-weaving spider family Tetragnathidae (Araneae: Araneoidea). Zoological Journal of the Linnean Society 162(4): 713-879.
Tetragnathidae	Tetragnatha	versicolor		Tetragnathidae_Tetragnatha_versicolor	[urn:lsid:nmbe.ch:spidersp:014388]	1	x					Álvarez-Padilla, F. & Hormiga, G. (2011). Morphological and phylogenetic atlas of the orb-weaving spider family Tetragnathidae (Araneae: Araneoidea). Zoological Journal of the Linnean Society 162(4): 713-879.
Tetragnathidae	Tylorida	ventralis		Tetragnathidae_Tylorida_ventralis	[urn:lsid:nmbe.ch:spidersp:014402]	1		x				Álvarez-Padilla, F. & Hormiga, G. (2011). Morphological and phylogenetic atlas of the orb-weaving spider family Tetragnathidae (Araneae: Araneoidea). Zoological Journal of the Linnean Society 162(4): 713-879.
Tetragnathidae	Tylorida	striata		Tetragnathidae_Tylorida_striata	[urn:lsid:nmbe.ch:spidersp:014401]	1	x					Álvarez-Padilla, F. & Hormiga, G. (2011). Morphological and phylogenetic atlas of the orb-weaving spider family Tetragnathidae (Araneae: Araneoidea). Zoological Journal of the Linnean Society 162(4): 713-879.
Theraphosidae	Acanthoscurria	suina		Theraphosidae_Acanthoscurria_suina	[urn:lsid:nmbe.ch:spidersp:001684]	1	x					Pérez‐Miles, F., Costa, F. G., Toscano‐Gadea, C., & Mignone, A. (2005). Ecology and behaviour of the ‘road tarantulas’ Eupalaestrus weijenberghi and Acanthoscurria suina (Araneae, Theraphosidae) from Uruguay. Journal of Natural History, 39(6), 483-498.
Theraphosidae	Aphonopelma	vorhiesi		Theraphosidae_Aphonopelma_vorhiesi	[urn:lsid:nmbe.ch:spidersp:001780]	1		x			mixed characteristics of builders and hunters; as we compare the data of females only and the females construct and live permanently in burrows, we coded them as 'builders'; assumed to be consistent in genus	Punzo, F., & Henderson, L. (1999). Aspects of the natural history and behavioural ecology of the tarantula spider Aphonopelma hentzi (Girard, 1854)(Orthognatha, Theraphosidae). Bulletin of the British Arachnological Society, 11, 121-128.; Hamilton, C. A., Hendrixson, B. E., & Bond, J. E. (2016). Taxonomic revision of the tarantula genus Aphonopelma Pocock, 1901 (Araneae, Mygalomorphae, Theraphosi…
Theraphosidae	Augacephalus	junodi		Theraphosidae_Augacephalus_junodi	[urn:lsid:nmbe.ch:spidersp:002385]	1	x				from description unclear, if burrows are permanently occupied or left for foraging	Gallon, R. C. (2005). A new species of theraphosid spider from Southern Africa (Araneae, Theraphosidae, Harpactirinae) with distributional notes on other harpactirines. Bulletin of the British Arachnological Society, 13(5), 179.
Theraphosidae	Harpactira	cafreriana		Theraphosidae_Harpactira_cafreriana	[urn:lsid:nmbe.ch:spidersp:002056]	1		x			from description unclear, if burrows are permanently occupied or left for foraging	Smith, A. M. (1990c). Baboon spiders: Tarantulas of Africa and the Middle East. Fitzgerald Publishing, London, pp. 1-142.
Theraphosidae	Poecilotheria	metallica		Theraphosidae_Poecilotheria_metallica	[urn:lsid:nmbe.ch:spidersp:002352]	0		x				Samarawckrama, V. A. M. P. K., Janananda, M. D. B. G., Ranawana, K. B., & Smith, A. (2005). Study of the distribution of the genus Poecilotheria of the family Theraphosidae in Sri Lanka. Ceylon Journal of Science (Biological Sciences), 34, 75-86.
Theraphosidae	Theraphosa	apophysis		Theraphosidae_Theraphosa_apophysis	[urn:lsid:nmbe.ch:spidersp:002376]	1	x					Almeida, M. Q., Salvatierra, L. & Morais, J. W. de (2018b). First record of Theraphosa apophysis (Tinter, 1991) (Araneae, Mygalomorphae, Theraphosidae) in Brazil. Check List 14(4): 647-650.; Striffler, B. F. (2005). Life history of Goliath Birdeaters–Theraphosa apophysis and Theraphosa blondi (Araneae, Theraphosidae, Theraphosinae). Journal of the British Tarantula Society, 21(1), 26-33.
Theridiidae	Anelosimus	eximius		Theridiidae_Anelosimus_eximius	[urn:lsid:nmbe.ch:spidersp:006935]	1	x					Nentwig, W. (1985). Social spiders catch larger prey: a study of Anelosimus eximius (Araneae: Theridiidae). Behavioral Ecology and Sociobiology, 17(1), 79-85.; Leborgne, R., Krafft, B., & Pasquet, A. (1994). Experimental study of foundation and development ofAnelosimus eximius colonies in the tropical forest of French Guiana. Insectes Sociaux, 41(2), 179-189.; Agnarsson, I. (2004). Morphological …
Theridiidae	Argyrodes	elevatus		Theridiidae_Argyrodes_elevatus	[urn:lsid:nmbe.ch:spidersp:007034]	0	x				own webs not reported for A. elevatus, but may have been overlooked	Vollrath, F. (1979). Behaviour of the kleptoparasitic spider Argyrodes elevatus (Araneae, Theridiidae). Animal behaviour, 27, 515-521.; Whitehouse, M. E. (1986). The foraging behaviours of Argyrodes antipodiana (Theridiidae), a kleptoparasitic spider from New Zealand. New Zealand Journal of Zoology, 13(2), 151-168.
Theridiidae	Coleosoma	octomaculatum		Theridiidae_Coleosoma_octomaculatum	[urn:lsid:nmbe.ch:spidersp:007297]	1	x				unclear if web data on C. blandum is transferable to C. octomaculatum, as these were collected in pitfall traps and directly from vegetation and females carry egg sac with spinnerets which could indicate that species is free hunting	Sirvid, P. J. & Fitzgerald, B. M. (2016). Coleosoma octomaculatum (Bösenberg & Strand, 1906) (Araneae: Theridiidae): redescription, first records from New Zealand and notes on the genus Coleosoma O. Pickard-Cambridge, 1882. New Zealand Journal of Zoology 43(1): 54-64.; Benjamin, S. P., & Zschokke, S. (2003). Webs of theridiid spiders: construction, structure and evolution. Biological Journal of t…
Theridiidae	Crustulina	sticta		Theridiidae_Crustulina_sticta	[urn:lsid:nmbe.ch:spidersp:007332]	1	x					Levy, G., & Amitai, P. (1979). The spider genus Crustulina (Araneae: Theridiidae) in Israel. Israel Journal of Zoology, 28(2-3), 114-130.; Wiki der Arachnologischen Gesellschaft e. V. (2017). Crustulina sticta. (V. 6. June 2017). Accessed 3/07/2020, https://wiki.arages.de/index.php?title=Crustulina_sticta&oldid=91233.
Theridiidae	Dipoena	hortoni		Theridiidae_Dipoena_hortoni	[urn:lsid:nmbe.ch:spidersp:007396]	1		x			unclear if consistent in genus	Simon, U. (1997). On the biology of Dipoena torva (Araneae: Theridiidae). Arachnol. Mitt. 13: 29-40.
Theridiidae	Echinotheridion	otlum		Theridiidae_Echinotheridion_otlum	[urn:lsid:nmbe.ch:spidersp:007533]	1	x					Eberhard, W. G., Agnarsson, I., & Levi, H. W. (2008). Web forms and the phylogeny of theridiid spiders (Araneae: Theridiidae): chaos from order. Systematics and biodiversity, 6(4), 415-475.
Theridiidae	Enoplognatha	caricis		Theridiidae_Enoplognatha_caricis	[urn:lsid:nmbe.ch:spidersp:007543]	1		x			webs of other species in genus not described, unclear if building habits consistent in genus	Eberhard, W. G., Agnarsson, I., & Levi, H. W. (2008). Web forms and the phylogeny of theridiid spiders (Araneae: Theridiidae): chaos from order. Systematics and biodiversity, 6(4), 415-475.; Bellmann, H. (2010). Der Kosmos Spinnenfuhrer. Franck-Kosmos, Stuttgart, 429 pp.
Theridiidae	Episinus	affinis		Theridiidae_Episinus_affinis	[urn:lsid:nmbe.ch:spidersp:007603]	1		x			assumed to be consistent in genus	Eberhard, W. G., Agnarsson, I., & Levi, H. W. (2008). Web forms and the phylogeny of theridiid spiders (Araneae: Theridiidae): chaos from order. Systematics and biodiversity, 6(4), 415-475.; Bellmann, H. (2010). Der Kosmos Spinnenfuhrer. Franck-Kosmos, Stuttgart, 429 pp.; Wolff, J. O., pers. obs.
Theridiidae	Episinus	antipodianus		Theridiidae_Episinus_antipodianus	[urn:lsid:nmbe.ch:spidersp:007609]	1		x			assumed to be consistent in genus	Eberhard, W. G., Agnarsson, I., & Levi, H. W. (2008). Web forms and the phylogeny of theridiid spiders (Araneae: Theridiidae): chaos from order. Systematics and biodiversity, 6(4), 415-475.; Bellmann, H. (2010). Der Kosmos Spinnenfuhrer. Franck-Kosmos, Stuttgart, 429 pp.
Theridiidae	Euryopis	spinifera		Theridiidae_Euryopis_spinifera	[urn:lsid:nmbe.ch:spidersp:007743]	0		x			assumed to be consistent in genus	Líznarová, E., & Pekár, S. (2019). Trophic niche and capture efficacy of an ant-eating spider, Euryopis episinoides (Araneae: Theridiidae). The Journal of Arachnology, 47(1), 45-51.
Theridiidae	Helvibis	longicauda		Theridiidae_Helvibis_longicauda	[urn:lsid:nmbe.ch:spidersp:007778]	1	x					Gonzaga, M. O., Leiner, N. O., & Santos, A. J. (2006). On the sticky cobwebs of two theridiid spiders (Araneae: Theridiidae). Journal of Natural History, 40(5-6), 293-306.
Theridiidae	Platnickina	mneon		Theridiidae_Platnickina_mneon	[urn:lsid:nmbe.ch:spidersp:008529]	1	x					Kumada, K. (1986). Theridion adamsoni Berland, 1934, a newly recorded species from Japan, with a note on its biology. Atypus 88: 1-6.
Theridiidae	Latrodectus	geometricus		Theridiidae_Latrodectus_geometricus	[urn:lsid:nmbe.ch:spidersp:007809]	1	x					Benjamin, S. P., & Zschokke, S. (2003). Webs of theridiid spiders: construction, structure and evolution. Biological Journal of the Linnean Society, 78(3), 293-305.; Eberhard, W. G., Agnarsson, I., & Levi, H. W. (2008). Web forms and the phylogeny of theridiid spiders (Araneae: Theridiidae): chaos from order. Systematics and biodiversity, 6(4), 415-475.
Theridiidae	Latrodectus	hesperus		Theridiidae_Latrodectus_hesperus	[urn:lsid:nmbe.ch:spidersp:007811]	1	x					Eberhard, W. G., Agnarsson, I., & Levi, H. W. (2008). Web forms and the phylogeny of theridiid spiders (Araneae: Theridiidae): chaos from order. Systematics and biodiversity, 6(4), 415-475.; Vetter, R. S., & Carroll, D. P. (2013). An identification key for eggs and egg sacs of spiders of potential agroeconomic importance: a feasibility study. The Journal of Arachnology, 41(2), 176-183.
Theridiidae	Latrodectus	mactans		Theridiidae_Latrodectus_mactans	[urn:lsid:nmbe.ch:spidersp:007816]	1	x					Main, B. Y. (1964). Spiders of Australia: A Guide to their Identification with Brief Notes on the Natural History of Common Forms. Jacaranda Press, Brisbane, 124 pp.; Eberhard, W. G., Agnarsson, I., & Levi, H. W. (2008). Web forms and the phylogeny of theridiid spiders (Araneae: Theridiidae): chaos from order. Systematics and biodiversity, 6(4), 415-475.
Theridiidae	Neospintharus	trigonum		Theridiidae_Neospintharus_trigonum	[urn:lsid:nmbe.ch:spidersp:007170]	1	x					Eberhard, W. G., Agnarsson, I., & Levi, H. W. (2008). Web forms and the phylogeny of theridiid spiders (Araneae: Theridiidae): chaos from order. Systematics and biodiversity, 6(4), 415-475.
Theridiidae	Parasteatoda	tepidariorum		Theridiidae_Parasteatoda_tepidariorum	[urn:lsid:nmbe.ch:spidersp:006870]	1	x					Benjamin, S. P., & Zschokke, S. (2003). Webs of theridiid spiders: construction, structure and evolution. Biological Journal of the Linnean Society, 78(3), 293-305.; Eberhard, W. G., Agnarsson, I., & Levi, H. W. (2008). Web forms and the phylogeny of theridiid spiders (Araneae: Theridiidae): chaos from order. Systematics and biodiversity, 6(4), 415-475.; Main, B. Y. (1964). Spiders of Australia: …
Theridiidae	Pholcomma	hirsutum		Theridiidae_Pholcomma_hirsutum	[urn:lsid:nmbe.ch:spidersp:007870]	1		x				Eberhard, W. G., Agnarsson, I., & Levi, H. W. (2008). Web forms and the phylogeny of theridiid spiders (Araneae: Theridiidae): chaos from order. Systematics and biodiversity, 6(4), 415-475.
Theridiidae	Phoroncidia	scutula		Theridiidae_Phoroncidia_scutula	[urn:lsid:nmbe.ch:spidersp:007935]	1		x			large genus, unclear if building habits are consistent in genus	Eberhard, W. G. (1981). The single line web of Phoroncidia studo Levi (Araneae: Theridiidae): a prey attractant?. Journal of Arachnology, 229-232.; Marples, B. J., & Mattaews, L. H. (1955). A new type of web spun by spiders of the genus Ulesanis with the description of two new species. In Proceedings of the Zoological Society of London 125, 751-760.; Eberhard, W. G., Agnarsson, I., & Levi, H. W. …
Theridiidae	Spintharus	flavidus		Theridiidae_Spintharus_flavidus	[urn:lsid:nmbe.ch:spidersp:008011]	1	x					Eberhard, W. G., Agnarsson, I., & Levi, H. W. (2008). Web forms and the phylogeny of theridiid spiders (Araneae: Theridiidae): chaos from order. Systematics and biodiversity, 6(4), 415-475.
Theridiidae	Steatoda	triangulosa		Theridiidae_Steatoda_triangulosa	[urn:lsid:nmbe.ch:spidersp:008125]	1	x					Wiehle, H. (1931). Neue beiträge zur kenntnis des Fanggewebes der Spinnen aus den familien argiopidae, uloboridae und theridiidae. Zeitschrift für Morphologie und Ökologie der Tiere, 22: 349-400.
Theridiidae	Yunohamella	lyrica		Theridiidae_Yunohamella_lyrica	[urn:lsid:nmbe.ch:spidersp:008497]	1	x					Archer, A. F. (1946). The Theridiidae or comb-footed spiders of Alabama. Museum Paper, Alabama Museum of Natural History 22: 1-67.
Theridiidae	Theridion	differens		Theridiidae_Theridion_differens	[urn:lsid:nmbe.ch:spidersp:008337]	1	x					Archer, A. F. (1946). The Theridiidae or comb-footed spiders of Alabama. Museum Paper, Alabama Museum of Natural History 22: 1-67.; Eberhard, W. G., Agnarsson, I., & Levi, H. W. (2008). Web forms and the phylogeny of theridiid spiders (Araneae: Theridiidae): chaos from order. Systematics and biodiversity, 6(4), 415-475.; Vetter, R. S., & Carroll, D. P. (2013). An identification key for eggs and e…
Theridiidae	Theridula	opulenta		Theridiidae_Theridula_opulenta	[urn:lsid:nmbe.ch:spidersp:008814]	1	x					Archer, A. F. (1946). The Theridiidae or comb-footed spiders of Alabama. Museum Paper, Alabama Museum of Natural History 22: 1-67.; Eberhard, W. G., Agnarsson, I., & Levi, H. W. (2008). Web forms and the phylogeny of theridiid spiders (Araneae: Theridiidae): chaos from order. Systematics and biodiversity, 6(4), 415-475.
Theridiidae	Thwaitesia	bracteata		Theridiidae_Thwaitesia_cf_bracteata	[urn:lsid:nmbe.ch:spidersp:008828]	1		x				Eberhard, W. G., Agnarsson, I., & Levi, H. W. (2008). Web forms and the phylogeny of theridiid spiders (Araneae: Theridiidae): chaos from order. Systematics and biodiversity, 6(4), 415-475.
Theridiidae	Thymoites	unimaculatus		Theridiidae_Thymoites_unimaculatus	[urn:lsid:nmbe.ch:spidersp:008915]	1	x					Archer, A. F. (1946). The Theridiidae or comb-footed spiders of Alabama. Museum Paper, Alabama Museum of Natural History 22: 1-67.
Theridiidae	Tidarren	sisyphoides		Theridiidae_Tidarren_sisyphoides	[urn:lsid:nmbe.ch:spidersp:008928]	1	x					Eberhard, W. G., Agnarsson, I., & Levi, H. W. (2008). Web forms and the phylogeny of theridiid spiders (Araneae: Theridiidae): chaos from order. Systematics and biodiversity, 6(4), 415-475.; Benjamin, S. P., & Zschokke, S. (2003). Webs of theridiid spiders: construction, structure and evolution. Biological Journal of the Linnean Society, 78(3), 293-305.; Vetter, R. S., & Carroll, D. P. (2013). An…
Theridiosomatidae	Coddingtonia	euryopoides		Theridiosomatidae_Coddingtonia_euryopoides	[urn:lsid:nmbe.ch:spidersp:042395]	1	x					Miller, J. A., Griswold, C. E. & Yin, C. M. (2009). The symphytognathoid spiders of the Gaoligongshan, Yunnan, China (Araneae, Araneoidea): Systematics and diversity of micro-orbweavers. ZooKeys 11: 9-195.
Theridiosomatidae	Epeirotypus	brevipes		Theridiosomatidae_Epeirotypus_brevipes	[urn:lsid:nmbe.ch:spidersp:008952]	1	x					Álvarez-Padilla, F. & Hormiga, G. (2011). Morphological and phylogenetic atlas of the orb-weaving spider family Tetragnathidae (Araneae: Araneoidea). Zoological Journal of the Linnean Society 162(4): 713-879.; Coddington, J. A. (1986). The genera of the spider family Theridiosomatidae. Smithsonian Contributions to Zoology 422: 1-96.
Theridiosomatidae	Epeirotypus	chavarria		Theridiosomatidae_Epeirotypus_chavarria	[urn:lsid:nmbe.ch:spidersp:008953	1		x			assumed to be consistent in genus	Álvarez-Padilla, F. & Hormiga, G. (2011). Morphological and phylogenetic atlas of the orb-weaving spider family Tetragnathidae (Araneae: Araneoidea). Zoological Journal of the Linnean Society 162(4): 713-879.; Eberhard, W. G. (1986). Ontogenetic changes in the web of Epeirotypus sp.(Araneae, Theridiosomatidae). The Journal of Arachnology, 14(1), 125-128.
Theridiosomatidae	Theridiosoma	gemmosum		Theridiosomatidae_Theridiosoma_gemmosum	[urn:lsid:nmbe.ch:spidersp:008988]	1	x					Hajer, J., Malý, J., Hrubá, L., & Řeháková, D. (2009). Egg sac silk of Theridiosoma gemmosum (Araneae: Theridiosomatidae). Journal of Morphology, 270(10), 1269-1283.; Bellmann, H. (2010). Der Kosmos Spinnenfuhrer. Franck-Kosmos, Stuttgart, 429 pp.
Thomisidae	Acentroscelus	peruvianus		Thomisidae_Acentroscelus_peruvianus	[urn:lsid:nmbe.ch:spidersp:030135]	0				x	inferred from family characteristics	Benjamin, S. P., Dimitrov, D., Gillespie, R. G., & Hormiga, G. (2008). Family ties: molecular phylogeny of crab spiders (Araneae: Thomisidae). Cladistics, 24(5), 708-722.
Thomisidae	Alcimochthes	limbatus		Thomisidae_Alcimochthes_limbatus	[urn:lsid:nmbe.ch:spidersp:030142]	0				x	inferred from family characteristics
Thomisidae	Amyciaea	forticeps		Thomisidae_Amyciaea_forticeps	[urn:lsid:nmbe.ch:spidersp:030145]	0	x					Bhattacharya, G. C. (1934). Notes on observations of some peculiar habits of an ant-mimicing spider, Amyciaea forticeps, Cambr. Journal, Bombay Natural Hist. Society, 37, 233-239.
Thomisidae	Aphantochilus	sp	MR186	Thomisidae_Aphantochilus_sp_MR186		0		x				Castanho, L. M., & Oliveira, P. S. (1997). Biology and behaviour of the neotropical ant‐mimicking spider Aphantochilus rogersi (Araneae: Aphantochilidae): nesting, maternal care and ontogeny of ant‐hunting techniques. Journal of Zoology, 242(4), 643-650.
Thomisidae	Boliscus	tuberculatus		Thomisidae_Boliscus_tuberculatus	[urn:lsid:nmbe.ch:spidersp:030174]	0				x	inferred from family characteristics
Thomisidae	Borboropactus	bituberculatus		Thomisidae_Borboropactus_bituberculatus		0		x				Ramírez, M. J., pers. obs.
Thomisidae	Borboropactus	cinerascens		Thomisidae_Borboropactus_cinerascens	[urn:lsid:nmbe.ch:spidersp:030184]	0		x
Thomisidae	Bucranium	taurifrons		Thomisidae_Bucranium_taurifrons	[urn:lsid:nmbe.ch:spidersp:030197]	0	x					Oliveira, P. S., & Sazima, I. (1984). The adaptive bases of ant-mimicry in a neotropical aphantochilid spider (Araneae: Aphantochilidae). Biological Journal of the Linnean Society, 22(2), 145-155.
Thomisidae	Cebrenninus	rugosus		Thomisidae_Cebrenninus_rugosus	[urn:lsid:nmbe.ch:spidersp:030213]	0				x	inferred from family characteristics
Thomisidae	Coenypha	edwardsi		Thomisidae_Coenypha_edwardsi	[urn:lsid:nmbe.ch:spidersp:030220]	0	x					Ramírez, M. J., pers. obs.
Thomisidae	Diaea	subdola		Thomisidae_Diaea_subdola	[urn:lsid:nmbe.ch:spidersp:030326]	0		x			web described by Jackson et al. seems to be a rare exception and could belong to another genus (Australomisidia), however we submit that plant and flower dwelling thomisids may utilize draglines to enhance surface attachment and prey detenction (see remark for Thomisus onustus)	Jackson, R. R., Taylor, P. W., McGill, A. S., & Pollard, S. D. (1995). The web and prey-capture behaviour of Diaea sp., a crab spider (Thomisidae) from New Zealand. Records of the Western Australian Museum, 52, 33-37.
Thomisidae	Epicadus	heterogaster		Thomisidae_Epicadus_heterogaster	[urn:lsid:nmbe.ch:spidersp:030364]	0		x				Do Prado, A. W., Baptista, R. L. C., & Machado, M. (2018). Taxonomic review of Epicadinus Simon, 1895 (Araneae: Thomisidae). Zootaxa, 4459(2), 201-234.
Thomisidae	Epidius	parvati		Thomisidae_Epidius_parvati	[urn:lsid:nmbe.ch:spidersp:030379]	0	x					Joseph, J., & Ambalaparambil, S. (2017). First record of Epidius parvati Benjamin, 2000 (Araneae: Thomisidae) from Pathiramanal Island, India. Check List, 13, 1-4.
Thomisidae	Lysiteles	coronatus		Thomisidae_Lysiteles_coronatus	[urn:lsid:nmbe.ch:spidersp:030488]	0	x					Futami, K., & Akimoto, S. I. (2005). Facultative second oviposition as an adaptation to egg loss in a semelparous crab spider. Ethology, 111(12), 1126-1138.
Thomisidae	Misumenops	nepenthicola		Thomisidae_Misumenops_nepenthicola	[urn:lsid:nmbe.ch:spidersp:030696]	0	x					Pocock, R. I. (1898). Spider and pitcher-plant. Nature, 58, 274–275.; Karl, I., & Bauer, U. (2020). Inside the trap: Biology and behavior of the pitcher‐dwelling crab spider, Misumenops nepenthicola. Plants, People, Planet, 2:290–293.
Thomisidae	Monaeses	austrinus		Thomisidae_Monaeses_austrinus	[urn:lsid:nmbe.ch:spidersp:030748]	0		x				Dippenaar-Schoeman, A. S. (1984). The crab-spiders of southern Africa (Araneae: Thomisidae). 4. The genus Monaeses Thorell, 1869. Phytophylactica 16: 101-116.
Thomisidae	Onocolus	pentagonus		Thomisidae_Onocolus_pentagonus	[urn:lsid:nmbe.ch:spidersp:030794]	0				x	inferred from family characteristics
Thomisidae	Phrynarachne	katoi		Thomisidae_Phrynarachne_katoi	[urn:lsid:nmbe.ch:spidersp:030978]	0		x				Forbes, H. O. (1884). On the habits of Thomisus decipiens, a spider from Sumatra. Proceedings of the Zoological Society of London 51(4, for 1883): 586-588.; Jacobson, E. (1921). Thomisus decipiens Forbes, a spider supposed to imitate the excrement of birds. Tijdschrift voor Entomologie 64: 186-190.
Thomisidae	Pseudoporrhopis	granum		Thomisidae_Pseudoporrhopis_granum	[urn:lsid:nmbe.ch:spidersp:031041]	0				x	inferred from family characteristics
Thomisidae	Runcinia	albostriata		Thomisidae_Runcinia_albostriata	[urn:lsid:nmbe.ch:spidersp:030286]	0		x				Huseynov, E. F. (2007). Natural prey of the crab spider Runcinia grammica (Araneae: Thomisidae) on Eryngium plants. Arachnology, 14(2), 93-96.
Thomisidae	Sidymella	benhami		Thomisidae_Sidymella_benhami	[urn:lsid:nmbe.ch:spidersp:031085]	0		x				Main, B. Y. (1964). Spiders of Australia: A Guide to their Identification with Brief Notes on the Natural History of Common Forms. Jacaranda Press, Brisbane, 124 pp.; Wolff, J. O., pers. obs.
Thomisidae	Simorcus	asiaticus		Thomisidae_Simorcus_asiaticus	[urn:lsid:nmbe.ch:spidersp:031104]	0			x		inferred from family characteristics	Teixeira, R. A., Campos, L. A., & Lise, A. A. (2014). Phylogeny of Aphantochilinae and Strophiinae sensu Simon (Araneae; Thomisidae). Zoologica Scripta, 43(1), 65-78.
Thomisidae	Stephanopis	ditissima		Thomisidae_Stephanopis_ditissima	[urn:lsid:nmbe.ch:spidersp:031135]	0	x					Gawryszewski, F. M. (2014). Evidence suggests that modified setae of the crab spiders Stephanopis spp. fasten debris from the background. Zoomorphology, 133(2), 205-215.; Ramírez, M. J., pers. obs.
Thomisidae	Stephanopoides	sexmaculata		Thomisidae_Stephanopoides_sexmaculata	[urn:lsid:nmbe.ch:spidersp:031181]	0			x		inferred from characteristics of Stephanopinae (see details for Stephanopis above)
Thomisidae	Stiphropus	bisigillatus		Thomisidae_Stiphropus_bisigillatus	[urn:lsid:nmbe.ch:spidersp:031185]	0		x				Huang, G. Q. & Lin, Y. J. (2020). A new species of Stiphropus (Aranei: Tho­misidae) from China and first documentation of myrmecophily in this genus. Arthropoda Selecta 29(2): 257-261.
Thomisidae	Strophius	albofasciatus		Thomisidae_Strophius_albofasciatus	[urn:lsid:nmbe.ch:spidersp:031206]	0		x
Thomisidae	Strophius	nigricans		Thomisidae_Strophius_nigricans	[urn:lsid:nmbe.ch:spidersp:031214]	0	x					Oliveira, P. S., & Sazima, I. (1985). Ant-hunting behaviour in spiders with emphasis on Strophius nigricans (Thomisidae). Bulletin of the British Arachnological Society, 6(7), 309-312.
Thomisidae	Ceraarachne	germaini		Thomisidae_Ceraarachne_germaini	[urn:lsid:nmbe.ch:spidersp:030216]	0				x	inferred from family characteristics
Thomisidae	Holopelus	piger		Thomisidae_Holopelus_piger	[urn:lsid:nmbe.ch:spidersp:030460]	0				x	inferred from family characteristics
Thomisidae	Thomisus	onustus		Thomisidae_Thomisus_onustus	[urn:lsid:nmbe.ch:spidersp:031485]	0	x				silk sheets may be present on ambushing site, these however are not built 'on purpose' but represent draglines that accumulate over time, it is possible that these may have some web function (see comment under details), but we interpret this as minor for the spider's life	Bellmann, H. (2010). Der Kosmos Spinnenfuhrer. Franck-Kosmos, Stuttgart, 429 pp.; Huseynov, E. F. (2007). Natural prey of the crab spider Thomisus onustus (Araneae: Thomisidae), an extremely powerful predator of insects. Journal of Natural History, 41(37-40), 2341-2349.; Wiki der Arachnologischen Gesellschaft e. V. (2019). Thomisus onustus. (V. 17. March 2019). Accessed 10/07/2020, https://wiki.a…
Thomisidae	Titidius	dubius		Thomisidae_Titidius_dubius	[urn:lsid:nmbe.ch:spidersp:031531]	0				x	inferred from family characteristics
Thomisidae	Tmarus	holmbergi		Thomisidae_Tmarus_holmbergi	[urn:lsid:nmbe.ch:spidersp:031613]	0		x				Bellmann, H. (2010). Der Kosmos Spinnenfuhrer. Franck-Kosmos, Stuttgart, 429 pp.
Thomisidae	Xysticus	cristatus		Thomisidae_Xysticus_cristatus	[urn:lsid:nmbe.ch:spidersp:031858]	0	x					Bellmann, H. (2010). Der Kosmos Spinnenfuhrer. Franck-Kosmos, Stuttgart, 429 pp.
Thomisidae	Misumena	nigripes		Thomisidae_Misumena_nigripes	[urn:lsid:nmbe.ch:spidersp:030560]	0		x				Morse, D. H., & Fritz, R. S. (1982). Experimental and observational studies of patch choice at different scales by the crab spider Misumena vatia. Ecology, 63(1), 172-182.
Thomisidae	Sidymella	lucida		Thomisidae_Sidymella_lucida	[urn:lsid:nmbe.ch:spidersp:031095]	0		x
Thomisidae	Synema	vittatum		Thomisidae_Synema_vittatum	[urn:lsid:nmbe.ch:spidersp:031352]	0		x				Ajuria Ibarra, H., & Reader, T. (2014). Female-limited colour polymorphism in the crab spider Synema globosum (Araneae: Thomisidae). Biological Journal of the Linnean Society, 113(2), 368-383.
Thomisidae	Talaus	xiphosus		Thomisidae_Talaus_xiphosus	[urn:lsid:nmbe.ch:spidersp:041325]	0				x	inferred from family characteristics
Titanoecidae	Goeldia	sp	CG59	Titanoecidae_Goeldia_sp_Zapallar		1		x			assumed to be consistent in genus
Titanoecidae	Goeldia	luteipes		Titanoecidae_Goeldia_luteipes	[urn:lsid:nmbe.ch:spidersp:023177]	1		x				Griswold, C.E., Ramirez, M.J., Coddington, J. & Platnick., N. (2005). Atlas of phylogenetic data for entelegyne spiders (Araneae: Araneomorphae: Entelegynae) with comments on their phylogeny. Proceedings of the California Academy of Sciences 56(4), 1–324.; Almeida-Silva, L. M., Brescovit, A. D., & Dias, S. C. (2009). A new species of Goeldia (Araneae: Titanoecidae) with notes on its natural histo…
Titanoecidae	Nurscia	albofasciata		Titanoecidae_Nurscia_albofasciata	[urn:lsid:nmbe.ch:spidersp:023183]	1		x				Szlep, R. (1966). Evolution of the web spinning activities: The web spinning in Titanoeca albomaculata Luc.(Araneae, Amaurobidae). Israel Journal of Zoology, 15(3-4), 83-88.
Titanoecidae	Pandava	sarasvati		Titanoecidae_Pandava_sarasvati	[urn:lsid:nmbe.ch:spidersp:043531]	1		x				Jäger, P. (2008). Pandava laminata, eine weitere nach Deutschland importierte Spinnenart (Araneae: Titanoecidae). Arachnologische Mitteilungen, 36, 4-8.; RozwaŁka, R., & Bielak-Blelecki, P. (2016). First records of the alien spider Pandava laminata (Thorell, 1878)(Araneae: Titanoecidae) in Poland. Fragmenta Faunistica, 59(2), 121-126.
Titanoecidae	Titanoeca	quadriguttata		Titanoecidae_Titanoeca_quadriguttata	[urn:lsid:nmbe.ch:spidersp:023207]	1	x					Bellmann, H. (2010). Der Kosmos Spinnenfuhrer. Franck-Kosmos, Stuttgart, 429 pp.; Wiki der Arachnologischen Gesellschaft e. V. (2016). Titanoeca. (V. 28. February 2016). Accessed 12/07/2020, https://wiki.arages.de/index.php?title=Titanoeca&oldid=79729.
Toxopidae	Midgee	thompsoni		Toxopidae_Midgee_thompsoni	[urn:lsid:nmbe.ch:spidersp:022979]	0		x				Davies, V. T. (1995a). A tiny litter spider (Araneae: Amaurobioidea) from Australian rainforests. Records of the Western Australian Museum, Supplement 52: 119-129.
Toxopidae	Gasparia	mangamuka		Toxopidae_Gasparia_mangamuka	[urn:lsid:nmbe.ch:spidersp:021515]	0		x				Forster, R. R. (1970b). The spiders of New Zealand. Part III. Otago Museum Bulletin 3: 1-184.
Toxopidae	Hapona	marplesi		Toxopidae_Hapona_marplesi	[urn:lsid:nmbe.ch:spidersp:021547]	0		x				Forster, R. R. (1970b). The spiders of New Zealand. Part III. Otago Museum Bulletin 3: 1-184.
Toxopidae	Laestrygones	setosus		Toxopidae_Laestrygones_setosus	[urn:lsid:nmbe.ch:spidersp:021565]	0			x		Forster (1970) could not observe a web in Laestrygones from New Zealand but could not keep the spiders alive in captivity; JO Wolff observed the same for a Laestrygones from New South Wales; based on the general characteristics of Toxopinae and the habitus similar to Toxops, we assume that spiders of that genus are free hunters	Forster, R. R. (1970b). The spiders of New Zealand. Part III. Otago Museum Bulletin 3: 1-184.
Toxopidae	Lamina	parana		Toxopidae_Lamina_parana	[urn:lsid:nmbe.ch:spidersp:021569]	0		x				Forster, R. R. (1970b). The spiders of New Zealand. Part III. Otago Museum Bulletin 3: 1-184.
Toxopidae	Lamina	sp	CG145	Toxopidae_Lamina_sp_CG145		0		x				Forster, R. R. (1970b). The spiders of New Zealand. Part III. Otago Museum Bulletin 3: 1-184.
Toxopidae	Myro	marinus		Toxopidae_Myro_marinus	[urn:lsid:nmbe.ch:spidersp:021589]	0	x					Goyen, P. (1890). Descriptions of new species of New Zealand Araneae, with notes on their habits. Transactions of the New Zealand Institute 22: 267-273.
Toxopidae	Ommatauxesis	macrops		Toxopidae_Ommatauxesis_macrops	[urn:lsid:nmbe.ch:spidersp:021603]	0	x					Wolff, J. O., pers. obs.
Toxopidae	Otagoa	nova		Toxopidae_Otagoa_nova	[urn:lsid:nmbe.ch:spidersp:021605]	0	x					Forster, R. R. (1970b). The spiders of New Zealand. Part III. Otago Museum Bulletin 3: 1-184.
Toxopidae	Toxops	sp	CG278	Toxopidae_Toxops_sp_CG278		0		x				Hickman, V. V. (1940). The Toxopidae, a new family of spiders. Papers and Proceedings of the Royal Society of Tasmania 1939: 125-130.
Trachelidae	Orthobula	bilobata		Trachelidae_Orthobula_bilobata	[urn:lsid:nmbe.ch:spidersp:037207]	0		x				Danışman, T., Erdek, M., Sancak, Z., & Coşar, İ. (2012). A new genus record for the corinnid sac spider fauna of Turkey (Araneae: Corinnidae). Munis Entomology & Zoology, 7(2), 1097-1100.
Trachelidae	Orthobula	calceata		Trachelidae_Orthobula_calceata	[urn:lsid:nmbe.ch:spidersp:024269]	0		x
Trachelidae	Meriola	barrosi		Trachelidae_Meriola_barrosi	[urn:lsid:nmbe.ch:spidersp:025325]	0	x					Guarisco, H. (2007). Status of the hunting spider genera Trachelas and Meriola (Araneae: Corinnidae) in Kansas. Transactions of the Kansas Academy of Science, 110(3), 276-278.; Vetter, R. S., & Carroll, D. P. (2013). An identification key for eggs and egg sacs of spiders of potential agroeconomic importance: a feasibility study. The Journal of Arachnology, 41(2), 176-183.; Ramírez, M. J., pers. o…
Trachelidae	Paccius	scharffi		Trachelidae_Paccius_scharffi	[urn:lsid:nmbe.ch:spidersp:025411]	0				x	inferred from family characteristics	Lyle, R. (2008). A review of the Afrotropical tracheline sac spiders (Araneae: Corinnidae), with revisions of three genera (Doctoral dissertation, University of the Free State).
Trachelidae	Thysanina	absolvo		Trachelidae_Thysanina_absolvo	[urn:lsid:nmbe.ch:spidersp:040368]	0		x				Lyle, R. & Haddad, C. R. (2006). A revision of the Afrotropical tracheline sac spider genus Thysanina Simon, 1910 (Araneae: Corinnidae). African Invertebrates 47: 95-116.
Trachelidae	Trachelas	tranquillus		Trachelidae_Trachelas_tranquillus	[urn:lsid:nmbe.ch:spidersp:025559]	0	x					Guarisco, H. (2007). Status of the hunting spider genera Trachelas and Meriola (Araneae: Corinnidae) in Kansas. Transactions of the Kansas Academy of Science, 110(3), 276-278.; Vetter, R. S., & Carroll, D. P. (2013). An identification key for eggs and egg sacs of spiders of potential agroeconomic importance: a feasibility study. The Journal of Arachnology, 41(2), 176-183.
Trachelidae	Trachelopachys	sericeus		Trachelidae_Trachelopachys_sericeus	[urn:lsid:nmbe.ch:spidersp:025582]	0		x				Platnick, N. I. (2020) Spiders of the World: A Natural History. Ivy Press, Lewis, UK, 240 pp.
Trachelidae	Utivarachna	phyllicola		Trachelidae_Utivarachna_phyllicola	[urn:lsid:nmbe.ch:spidersp:037314]	0				x	inferred from family characteristics
Trachelidae	Utivarachna	kinabaluensis		Trachelidae_Utivarachna_kinabaluensis	[urn:lsid:nmbe.ch:spidersp:037313]	0				x	inferred from family characteristics
Trechaleidae	Trechaleoides	biocellata		Trechaleidae_Trechaleoides_biocellata	[urn:lsid:nmbe.ch:spidersp:019483]	0	x					Gaiarsa, M. P., de Alencar, L. R. V., Dias, C. J., & Martins, M. (2012). Predator or prey? Predatory interactions between the frog Cycloramphus boraceiensis and the spider Trechaleoides biocellata in the Atlantic Forest of Southeastern Brazil. Herpetology Notes, 5, 67-68.; Trillo, M. C., & Albo, M. J. (2019). Another one bites the gift: sexual behaviour in a Trechaleoides species. Arachnology, 18…
Trochanteriidae	Desognaphosa	yabbra		Trochanteriidae_Desognaphosa_yabbra	[urn:lsid:nmbe.ch:spidersp:037966]	0		x				Platnick, N. I. (2002). A revision of the Australasian ground spiders of the families Ammoxenidae, Cithaeronidae, Gallieniellidae, and Trochanteriidae (Araneae: Gnaphosoidea). Bulletin of the American Museum of Natural History 271: 1-243.; Wolff, J. O., pers. obs.
Trochanteriidae	Doliomalus	sp	MR225	Trochanteriidae_Doliomalus_sp_MR225		0	x					Ramírez, M. J., pers. obs.
Trochanteriidae	Morebilus	fumosus		Trochanteriidae_Morebilus_fumosus	[urn:lsid:nmbe.ch:spidersp:027373]	0		x				van den Berg, F. (2015). Ecology of thermally extreme environments: ontogenetic ecophysiology of flat rock spiders, Morebilus plagusius. Dissertation Thesis, University of Sydney.; Main, B. Y. (1964). Spiders of Australia: A Guide to their Identification with Brief Notes on the Natural History of Common Forms. Jacaranda Press, Brisbane, 124 pp.; Wolff, J. O., pers. obs.
Trochanteriidae	Platorish	jimna		Trochanteriidae_Platorish_jimna	[urn:lsid:nmbe.ch:spidersp:038002]	0		x				Platnick, N. I. (2002). A revision of the Australasian ground spiders of the families Ammoxenidae, Cithaeronidae, Gallieniellidae, and Trochanteriidae (Araneae: Gnaphosoidea). Bulletin of the American Museum of Natural History 271: 1-243.
Trochanteriidae	Platyoides	walteri		Trochanteriidae_Platyoides_walteri	[urn:lsid:nmbe.ch:spidersp:026193]	0	x					Foord, S. H., Dippenaar-Schoeman, A. S., & Van der Merwe, M. (2002). A check list of the spider fauna of the Western Soutpansberg, South Africa (Arachnida: Araneae). Koedoe, 45(2), 35-43.
Trochanteriidae	Rebilus	bulburin		Trochanteriidae_Rebilus_bulburin	[urn:lsid:nmbe.ch:spidersp:038013]	0	x					Platnick, N. I. (2002). A revision of the Australasian ground spiders of the families Ammoxenidae, Cithaeronidae, Gallieniellidae, and Trochanteriidae (Araneae: Gnaphosoidea). Bulletin of the American Museum of Natural History 271: 1-243.
Trochanteriidae	Tinytrema	sandy		Trochanteriidae_Tinytrema_sandy	[urn:lsid:nmbe.ch:spidersp:038028]	0	x					Platnick, N. I. (2002). A revision of the Australasian ground spiders of the families Ammoxenidae, Cithaeronidae, Gallieniellidae, and Trochanteriidae (Araneae: Gnaphosoidea). Bulletin of the American Museum of Natural History 271: 1-243.
Trochanteriidae	Trachycosmus	sculptilis		Trochanteriidae_Trachycosmus_sculptilis	[urn:lsid:nmbe.ch:spidersp:028021]	0	x					Hickman, V. V. (1967). Some common spiders of Tasmania. Tasmanian Museum and Art Gallery, 112 pp.
Trogloraptoridae	Trogloraptor	marchingtoni		Trogloraptoridae_Trogloraptor_marchingtoni	[urn:lsid:nmbe.ch:spidersp:045307]	1	x					Griswold, C. E., Audisio, T. & Ledford, J. M. (2012). An extraordinary new family of spiders from caves in the Pacific Northwest (Araneae, Trogloraptoridae, new family). ZooKeys 215: 77-102.; Platnick, N. I. (2020) Spiders of the World: A Natural History. Ivy Press, Lewis, UK, 240 pp.; Ramírez, M. J., pers. obs.
Udubidae	Raecius	asper		Udubidae_Raecius_asper	[urn:lsid:nmbe.ch:spidersp:020337]	1	x				spiders seem quite stationary in burrows, but it is not entirely clear, if they are also wandering around; "web" seems not play a major role in prey capture	Griswold, C. E. (2002). A revision of the African spider genus Raecius Simon, 1892 (Araneae, Zorocratidae). Proceedings of the California Academy of Sciences 53: 117-149.
Udubidae	Uduba	dahli		Udubidae_Uduba_dahli	[urn:lsid:nmbe.ch:spidersp:020341]	1		x			species-specific ecology not reported, we interpret the cribellar Uduba as web-building, but see comments for Raecius above	Griswold, C.E., Ramirez, M.J., Coddington, J. & Platnick., N. (2005). Atlas of phylogenetic data for entelegyne spiders (Araneae: Araneomorphae: Entelegynae) with comments on their phylogeny. Proceedings of the California Academy of Sciences 56(4), 1–324.
Udubidae	Uduba	evanescens		Udubidae_Uduba_evanescens	[urn:lsid:nmbe.ch:spidersp:023248]	0		x			species-specific ecology not reported, we interpret the ecribellar Uduba as wandering spiders	Griswold, C.E., Ramirez, M.J., Coddington, J. & Platnick., N. (2005). Atlas of phylogenetic data for entelegyne spiders (Araneae: Araneomorphae: Entelegynae) with comments on their phylogeny. Proceedings of the California Academy of Sciences 56(4), 1–324.; Dahl, F. (1901a). Über den Wert des Cribellums und Calamistrums für das System der Spinnen und eine Uebersicht der Zoropsiden. Sitzungsbericht…
Udubidae	Zorodictyna	sp	CG47	Udubidae_Zorodictyna_sp_Andranomay		1				x	inferred from family characteristics
Uloboridae	Hyptiotes	cavatus		Uloboridae_Hyptiotes_cavatus	[urn:lsid:nmbe.ch:spidersp:006221]	1	x					Opell, B. D. (1982). Post-hatching development and web production of Hyptiotes cavatus (Hentz)(Araneae, Uloboridae). Journal of Arachnology, 10: 185-191.; Zschokke, S., & Vollrath, F. (1995). Web construction patterns in a range of orb-weaving spiders (Araneae). European Journal of Entomology, 92(3), 523-541.
Uloboridae	Miagrammopes	guttatus		Uloboridae_Miagrammopes_guttatus	[urn:lsid:nmbe.ch:spidersp:006260]	1		x				Opell, B. D. (1984). Phylogenetic review of the genus Miagrammopes (sensu lato) (Araneae, Uloboridae). Journal of Arachnology 12: 229-240.; Lubin, Y. D., Eberhard, W. G., & Montgomery, G. G. (1978). Webs of Miagrammopes (Araneae: Uloboridae) in the neotropics. Psyche, 85(1), 1-23.
Uloboridae	Octonoba	sinensis		Uloboridae_Octonoba_sinensis	[urn:lsid:nmbe.ch:spidersp:006303]	1		x				Peaslee, J. E., & Peck, W. B. (1983). The biology of Octonoba octonarius (Muma)(Araneae, Uloboridae). Journal of Arachnology, 11, 51-67.; Watanabe, T. (2000). Web tuning of an orb-web spider, Octonoba sybotides, regulates prey-catching behaviour. Proceedings of the Royal Society of London. Series B: Biological Sciences, 267(1443), 565-569.
Uloboridae	Tangaroa	tahitiensis		Uloboridae_Tangaroa_tahitiensis	[urn:lsid:nmbe.ch:spidersp:006361]	1		x				Opell, B. D. (1983a). A review of the genus Tangaroa (Araneae, Uloboridae). Journal of Arachnology 11: 287-295.
Uloboridae	Uloborus	diversus		Uloboridae_Uloborus_diversus	[urn:lsid:nmbe.ch:spidersp:006377]	1	x					Eberhard, W. G. (1972). The web of Uloborus diversus (Araneae: Uloboridae). Journal of Zoology, 166(4), 417-465.; Eberhard, W. G. (1973). Stabilimenta on the webs of Uloborus diversus (Araneae: Uloboridae) and other spiders. Journal of Zoology, 171(3), 367-384.; Eberhard, W. G. (1971). Senile web patterns in Uloborus diversus (Araneae: Uloboridae). Developmental Psychobiology: The Journal of the …
Uloboridae	Uloborus	glomosus		Uloboridae_Uloborus_glomosus	[urn:lsid:nmbe.ch:spidersp:006389]	1	x					Cushing, P. (1989). Possible eggsac defense behaviors in the spider Uloborus glomosus (Araneae: Uloboridae). Psyche, 96(3-4), 269-277.; Zschokke, S., & Vollrath, F. (1995). Web construction patterns in a range of orb-weaving spiders (Araneae). European Journal of Entomology, 92(3), 523-541.
Uloboridae	Waitkera	waitakerensis		Uloboridae_Waitkera_waitakerensis	[urn:lsid:nmbe.ch:spidersp:006437]	1	x					Opell, B. D. (2006). Molecular phylogenetic evidence for the parallel evolution of rock ecomorphs in the New Zealand orb-weaving spider Waitkera waitakerensis (family Uloboridae). The Journal of Arachnology, 34(2), 467-475.
Viridasiidae	Mahafalytenus	isalo		Viridasiidae_Mahafalytenus_isalo	[urn:lsid:nmbe.ch:spidersp:040184]	0		x				Silva-Dávila, D. (2007). Mahafalytenus, a new spider genus from Madagascar (Araneae, Ctenidae). Proceedings of the California Academy of Sciences 58: 59-98.
Viridasiidae	Vulsor	sp	CG29	Viridasiidae_Vulsor_sp_CG29		0		x			assumed to be consistent in family	Silva-Dávila, D. (2003). Higher-level relationships of the spider family Ctenidae (Araneae: Ctenoidea). Bulletin of the American Museum of Natural History 274: 1-86.; Bauer, T., Raub, F., & Höfer, H. (2018). Notes on the behavior and the pendulous egg-sacs of Viridasius sp.(Araneae: Viridasiidae). The Journal of Arachnology, 46(1), 155-158.; Eggs, B., Wolff, J. O., Kuhn‐Nentwig, L., Gorb, S. N., …
Xenoctenidae	Odo	bruchi		Xenoctenidae_Odo_bruchi	[urn:lsid:nmbe.ch:spidersp:028515]	0	x					Pompozzi, G., Copperi, S., Schwerdt, L., & Ferretti, N. (2014). On the ecology of the cursorial spider Odo bruchi (Araneae: Zoridae) in a grassland natural reserve from central Argentina. Revista de Biología Tropical, 62(1), 111-117.; Ramírez, M. J., pers. obs.
Xenoctenidae	Paravulsor	sp	MR276	Xenoctenidae_Paravulsor_sp_MR276		0	x					Ramírez, M. J., pers. obs.
Xenoctenidae	Xenoctenus	unguiculatus		Xenoctenidae_Xenoctenus_unguiculatus	[urn:lsid:nmbe.ch:spidersp:019386]	0		x				Platnick, N. I. (2020) Spiders of the World: A Natural History. Ivy Press, Lewis, UK, 240 pp.
Zodariidae	Asceua	lejeunei		Zodariidae_Asceua _lejeunei	[urn:lsid:nmbe.ch:spidersp:025614]	0		x			assumed to be consistent in genus	Komatsu, T. (2016). Diet and predatory behavior of the Asian ant-eating spider, Asceua (formerly Doosia) japonica (Araneae: Zodariidae). SpringerPlus, 5(1), 577.
Zodariidae	Asceua	trimaculata		Zodariidae_Asceua _trimaculata	[urn:lsid:nmbe.ch:spidersp:050612]	0		x			assumed to be consistent in genus	Komatsu, T. (2016). Diet and predatory behavior of the Asian ant-eating spider, Asceua (formerly Doosia) japonica (Araneae: Zodariidae). SpringerPlus, 5(1), 577.
Zodariidae	Caesetius	bevisi		Zodariidae_Caesetius_bevisi	[urn:lsid:nmbe.ch:spidersp:025629]	1			x		assumed to be a burrower as described for other Cryptothelinae (e.g. see details for Psammoduon below)	Jocqué, R. (1991). A revision of the spider genera Caesetius and Psammoduon (Araneae, Zodariidae). Cimbebasia 12: 75-98.
Zodariidae	Chariobas	cylindraceus		Zodariidae_Chariobas_cylindraceus	[urn:lsid:nmbe.ch:spidersp:025659]	0		x				Leroy, A., & Jocqué, R. (1993). A note on the stitching habit of Chariobas sp.(Araneae, Zodariidae). Revue de zoologie africaine (1974), 107(2), 189-190.		tube interpreted as retreat only
Zodariidae	Cryptothele	sp	MR663	Zodariidae_Cryptothele_sp_Myanmar		0		x				Ramírez, M. J., Grismado, C. J., Labarque, F. M., Izquierdo, M. A., Ledford, J. M., Miller, J. A., ... & Griswold, C. E. (2014). The morphology and relationships of the walking mud spiders of the genus Cryptothele (Araneae: Zodariidae). Zoologischer Anzeiger-A Journal of Comparative Zoology, 253(5), 382-393.
Zodariidae	Cybaeodamus	ornatus		Zodariidae_Cybaeodamus_ornatus	[urn:lsid:nmbe.ch:spidersp:025673]	0		x			silk cells interpreted as temporary retreats	Ramírez, M. J. (2014). The morphology and phylogeny of dionychan spiders (Araneae: Araneomorphae). Bulletin of the American Museum of Natural History 390: 1-374.
Zodariidae	Cydrela	schoemanae		Zodariidae_Cydrela_schoemanae	[urn:lsid:nmbe.ch:spidersp:025686]	1		x				Dankittipakul, P., & Jocqué, R. (2006). Two new species of Cydrela thorell (Araneae: Zodariidae) from Thailand. Raffles Bulletin of Zoology, 54, 93-101.
Zodariidae	Cyrioctea	spinifera		Zodariidae_Cyrioctea_spinifera	[urn:lsid:nmbe.ch:spidersp:025700]	1	x					Ramírez, M. J. (2014). The morphology and phylogeny of dionychan spiders (Araneae: Araneomorphae). Bulletin of the American Museum of Natural History 390: 1-374.; Platnick, N. I. (1986). A review of the spider genus Cyrioctea (Araneae, Zodariidae). American Museum Novitates, (2858).; Jocqué, R. (1991). A generic revision of the spider family Zodariidae (Araneae). Bulletin of the American Museum o…
Zodariidae	Diores	femoralis		Zodariidae_Diores_femoralis	[urn:lsid:nmbe.ch:spidersp:025718]	0		x				Jocqué, R., & Dippenaar-Schoeman, A. S. (1992). Two new termite-eating Diores species (Araneae, Zodariidae) and some observations on unique prey immobilization. Journal of Natural History, 26(6), 1405-1412.; Henschel, J. R. (1997). Psammophily in Namib desert spiders. Journal of Arid Environments, 37(4), 695-707.
Zodariidae	Habronestes	raveni		Zodariidae_Habronestes_raveni	[urn:lsid:nmbe.ch:spidersp:038876]	0		x				Allan, R. A., Elgar, M. A., & Capon, R. J. (1996). Exploitation of an ant chemical alarm signal by the zodariid spider Habronestes bradleyi Walckenaer. Proceedings of the Royal Society of London. Series B: Biological Sciences, 263(1366), 69-73.
Zodariidae	Hermippus	septemguttatus		Zodariidae_Hermippus_septemguttatus	[urn:lsid:nmbe.ch:spidersp:025784]	0		x				Dippenaar-Schoeman, A. S., & Leroy, A. (2003). A check list of the spiders of the Kruger National Park, South Africa (Arachnida: Araneae). Koedoe, 46(1), 91-100.; Ramírez, M. J., pers. obs.
Zodariidae	Hetaerica	scenica		Zodariidae_Hetaerica_scenica	[urn:lsid:nmbe.ch:spidersp:025787]	0			x		inferred from characteristics of related genera
Zodariidae	Leprolochus	birabeni		Zodariidae_Leprolochus_birabeni	[urn:lsid:nmbe.ch:spidersp:025795]	0	x					Pompozzi, G., Petráková, L., & Pekár, S. (2018). Evolution of ant-eating specialization in the basal lineage of Zodariidae (Araneae): the trophic ecology of South American Leprolochus birabeni Mello-Leitão. Biological Journal of the Linnean Society, 124(1), 21-31.
Zodariidae	Lutica	abalonea		Zodariidae_Lutica_abalonea	[urn:lsid:nmbe.ch:spidersp:025802]	1		x			based on Roth's description we interpret the silken construct of this spider as a snare	Jocqué, R. (1991). A generic revision of the spider family Zodariidae (Araneae). Bulletin of the American Museum of Natural History 201: 1-160.; Roth, V. D. (1985). Spider genera of North America. American Arachnological Society Gainesville.
Zodariidae	Mallinella	tuberculata		Zodariidae_Mallinella_tuberculata	[urn:lsid:nmbe.ch:spidersp:045137]	0		x				Jocqué, R. (1991). A generic revision of the spider family Zodariidae (Araneae). Bulletin of the American Museum of Natural History 201: 1-160.
Zodariidae	Mallinella	allorostrata		Zodariidae_Mallinella_allorostrata	[urn:lsid:nmbe.ch:spidersp:045172]	0		x				Jocqué, R. (1991). A generic revision of the spider family Zodariidae (Araneae). Bulletin of the American Museum of Natural History 201: 1-160.
Zodariidae	Platnickia	elegans		Zodariidae_Platnickia_elegans	[urn:lsid:nmbe.ch:spidersp:025893]	0	x					Grismado, C. J., & Platnick, N. I. (2008). Review of the southern South American spider genus Platnickia (Araneae, Zodariidae). American Museum Novitates, 2008(3625), 1-19.; Ramírez, M. J., pers. obs.
Zodariidae	Psammoduon	deserticola		Zodariidae_Psammoduon_deserticola	[urn:lsid:nmbe.ch:spidersp:025898]	1	x				silk lining could have been overseen; otherwise unclear if this is a true 'construction'	Jocqué, R. (1991). A revision of the spider genera Caesetius and Psammoduon (Araneae, Zodariidae). Cimbebasia 12: 75-98.; Henschel, J. R. (1997). Psammophily in Namib desert spiders. Journal of Arid Environments, 37(4), 695-707.
Zodariidae	Psammorygma	caligatum		Zodariidae_Psammorygma_caligatum	[urn:lsid:nmbe.ch:spidersp:025900]	1	x					Henschel, J. R. (1997). Psammophily in Namib desert spiders. Journal of Arid Environments, 37(4), 695-707.; Dankittipakul, P., & Jocqué, R. (2006). Two new species of Cydrela thorell (Araneae: Zodariidae) from Thailand. Raffles Bulletin of Zoology, 54, 93-101.
Zodariidae	Storena	cyanea		Zodariidae_Storena_cyanea	[urn:lsid:nmbe.ch:spidersp:025924]	0		x			burrows are interpreted as temporary retreats	Main, B. Y. (1964). Spiders of Australia: A Guide to their Identification with Brief Notes on the Natural History of Common Forms. Jacaranda Press, Brisbane, 124 pp.; Wolff, J. O., pers. obs.
Zodariidae	Subasteron	daviesae		Zodariidae_Subasteron_daviesae	[urn:lsid:nmbe.ch:spidersp:037392]	0	x				interpreted from collection notes	Baehr, B. & Jocqué, R. (2001). Revisions of genera in the Asteron-complex (Araneae: Zodariidae): new genera Pentasteron, Phenasteron, Leptasteron and Subasteron. Memoirs of the Queensland Museum 46: 359-385.
Zodariidae	Suffasia	mahasumana		Zodariidae_Suffasia_mahasumana	[urn:lsid:nmbe.ch:spidersp:037333]	0		x				Benjamin, S. P. & Jocqué, R. (2000). Two new species of the genus Suffasia from Sri Lanka (Araneae: Zodariidae). Revue Suisse de Zoologie 107: 97-106.; Jocqué, R. (1991). A generic revision of the spider family Zodariidae (Araneae). Bulletin of the American Museum of Natural History 201: 1-160.
Zodariidae	Tenedos	procreator		Zodariidae_Tenedos_procreator	[urn:lsid:nmbe.ch:spidersp:038954]	0			x			inferred from characteristics of other Storeninae (eg see details for Storena above)
Zodariidae	Tenedos	serrulatus		Zodariidae_Tenedos_serrulatus	[urn:lsid:nmbe.ch:spidersp:038958]	0			x			inferred from characteristics of other Storeninae (eg see details for Storena above)
Zodariidae	Zodarion	italicum		Zodariidae_Zodarion_italicum	[urn:lsid:nmbe.ch:spidersp:026078]	0		x				Jocqué, R. (1991a). A generic revision of the spider family Zodariidae (Araneae). Bulletin of the American Museum of Natural History 201: 1-160.; Wiki der Arachnologischen Gesellschaft e. V. (2020). Zodarion. (V. 23. January 2020). Accessed 13/07/2020, https://wiki.arages.de/index.php?title=Zodarion&oldid=118865.
Zoropsidae	Austrotengella	toddae		Zoropsidae_Austrotengella_toddae	[urn:lsid:nmbe.ch:spidersp:044936]	0		x				Raven, R. J. (2012). Revisions of Australian ground-hunting spiders. V. A new lycosoid genus from eastern Australia (Araneae: Tengellidae). Zootaxa, 3305(1), 28-52.
Zoropsidae	Ciniflella	sp	Iguazu MR699	Zoropsidae_Ciniflella_sp_IguazuMR699		0	x					Ramírez, M. J., pers. obs.
Zoropsidae	Griswoldia	transversa		Zoropsidae_Griswoldia_transversa	[urn:lsid:nmbe.ch:spidersp:023513]	0		x				Griswold, C. E. (1991). A revision and phylogenetic analysis of the spider genus Machadonia Lehtinen (Araneae, Lycosoidea). Entomologica Scandinavica 22: 305-351.
Zoropsidae	Kilyana	hendersoni		Zoropsidae_Kilyana_hendersoni	[urn:lsid:nmbe.ch:spidersp:039295]	0	x					Raven, R. J. & Stumkat, K. S. (2005). Revisions of Australian ground-hunting spiders: II. Zoropsidae (Lycosoidea: Araneae). Memoirs of the Queensland Museum 50: 347-423.; Wolff, J. O., pers. obs.
Zoropsidae	Kilyana	ingrami		Zoropsidae_Kilyana_ingrami	[urn:lsid:nmbe.ch:spidersp:039301]	0		x				Raven, R. J. & Stumkat, K. S. (2005). Revisions of Australian ground-hunting spiders: II. Zoropsidae (Lycosoidea: Araneae). Memoirs of the Queensland Museum 50: 347-423.
Zoropsidae	Liocranoides	archeri		Zoropsidae_Liocranoides_archeri	[urn:lsid:nmbe.ch:spidersp:023251]	0	x					Yancey, M. E., Mann, N. C., Milne, M. A., & Zigler, K. S. (2018). Egg sacs of Liocranoides Keyserling, 1881 (Araneae: Zoropsidae) cave spiders. The Journal of Arachnology, 46(3), 553-555.
Zoropsidae	Phanotea	sathegyna		Zoropsidae_Phanotea_sathegyna	[urn:lsid:nmbe.ch:spidersp:023557]	0		x				Dippenaar-Schoeman, A. S., & Myburgh, J. G. (2009). A review of the cave spiders (Arachnida: Araneae) from South Africa. Transactions of the Royal Society of South Africa, 64(1), 53-61.
Zoropsidae	Tengella	radiata		Zoropsidae_Tengella_radiata	[urn:lsid:nmbe.ch:spidersp:023258]	1	x					Eberhard, W. G., & Hazzi, N. A. (2017). Web building and prey wrapping behavior of Aglaoctenus castaneus (Araneae: Lycosidae: Sosippinae). The Journal of Arachnology, 45(2), 177-197.; Griswold, C.E., Ramirez, M.J., Coddington, J. & Platnick., N. (2005). Atlas of phylogenetic data for entelegyne spiders (Araneae: Araneomorphae: Entelegynae) with comments on their phylogeny. Proceedings of the Cali…
Zoropsidae	Uliodon	frenatus		Zoropsidae_Uliodon_frenatus	[urn:lsid:nmbe.ch:spidersp:023617]	0		x				Vink, C. J. & McQuillan, B. (2015). A photographic guide to spiders of New Zealand. New Holland Publishers, 118 pp.
Zoropsidae	Uliodon	sp	CG127	Zoropsidae_Uliodon_sp_CG127		0		x				Vink, C. J. & McQuillan, B. (2015). A photographic guide to spiders of New Zealand. New Holland Publishers, 118 pp.
Zoropsidae	Zorocrates	fuscus		Zoropsidae_Zorocrates_fuscus	[urn:lsid:nmbe.ch:spidersp:020346]	0		x				Platnick, N. I., & Ubick, D. (2007). A revision of the spider genus Zorocrates Simon (Araneae, Zorocratidae). American Museum Novitates, 2007(3579), 1-44.; Sánchez-Vega, J. T., Durán-Barrón, C. G., Olguín-Pérez, L., Cabrera-Fuentes, H., & Cruz-García, J. Q. (2016). Necrotic arachnidism by Zorocrates guerrerensis first case reported in Mexico. Clin Dermatol Res J 1, 1, 2.
Zoropsidae	Zorocrates	unicolor		Zoropsidae_Zorocrates_unicolor	[urn:lsid:nmbe.ch:spidersp:024195]	0		x				Platnick, N. I., & Ubick, D. (2007). A revision of the spider genus Zorocrates Simon (Araneae, Zorocratidae). American Museum Novitates, 2007(3579), 1-44.
Zoropsidae	Zoropsis	spinimana		Zoropsidae_Zoropsis_spinimana	[urn:lsid:nmbe.ch:spidersp:020389]	0	x					Henrard, A. & Jocqué, R. (2017). Morphological and molecular evidence for new genera in the Afrotropical Cteninae (Araneae, Ctenidae) complex. Zoological Journal of the Linnean Society 180(1): 82-154.; Griswold, C. E., & Ubick, D. (2001). Zoropsidae: a spider family newly introduced to the USA (Araneae, Entelegynae, Lycosoidea). The Journal of Arachnology, 29(1), 111-113.; Wiki der Arachnologisch…
