# Supplementary material for: Building behavior does not drive rates of phenotypic evolution in spiders
Source: Proc Natl Acad Sci U S A. 2021 Aug 9;118(33):e2102693118. doi: 10.1073/pnas.2102693118 (PMC8379907; doi:10.1073/pnas.2102693118)
Supplement: Supplementary File [file pnas.2102693118.sd04.csv]

terminal	body_size	body_shape	relative_cephalothorax_height	size_of_mouth_parts	eye_size	relative_leg_length	builder
Actinopodidae_Actinopus_insignis	1.243534102	1.019739233			0.316808752	0.188759793	1
Actinopodidae_Missulena_granulosa	1.342422681	1.041392685	0.490660653	1.032175377	-0.063486258	0.235073715	1
Agelenidae_Agelena_labyrinthica	1.111262514	0.845035994	0.505692507	0.857332496	0.443732241	0.658345341	1
Agelenidae_Agelenopsis_aperta	1.166430114	0.828724327				0.65047266	1
Agelenidae_Agelenopsis_pennsylvanica	1.070407322	0.826009978					1
Agelenidae_Allagelena_difficilis	0.929418926						1
Agelenidae_Barronopsis_barrowsi	0.783903579	0.840607879			0.499412126		1
Agelenidae_Draconarius_cangshanensis	1.008600172	0.83346586			0.377670439	0.579486346	1
Agelenidae_Eratigena_atrica	1.14176323	0.863441829	0.514149134	0.925363667	0.3872118	0.772805617	1
Agelenidae_Hololena_curta	1.093421685	0.819807065					1
Agelenidae_Hololena_nedra	1.012837225	0.833019547	0.532372134	0.843730965	0.294466226	0.496556049	1
Agelenidae_Pireneitega_luniformis	1.012837225	0.905202029				0.607326324	1
Agelenidae_Tamgrinia_palpator	1.240549248	0.849235091				0.585359194	1
Agelenidae_Tegenaria_domestica	0.92992956	0.857272174			0.370142847	0.723340721	1
Agelenidae_Textrix_denticulata	0.895974732	0.800442121	0.510410948	0.84509804			1
Amaurobiidae_Amaurobius_fenestralis	0.88422877	0.847757688			0.421932813		1
Amaurobiidae_Amaurobius_similis	0.974971994	0.839100783	0.570893036	0.862965759	0.301029996	0.552874974	1
Amaurobiidae_Callobius_bennetti	0.983175072	0.848804701	0.511482289	0.944482672	0.371990911	0.519118899	1
Amaurobiidae_Pimus_iviei	0.720159303	0.821709997					1
Ammoxenidae_Ammoxenus_amphalodes	0.763427994	0.927267681	0.420285885	0.826074803	0.2219356	0.443700974	0
Ammoxenidae_Ammoxenus_daedalus	0.84509804	0.944482672					0
Ammoxenidae_Rastellus_florisbad	0.51851394	0.850217242			0.517723595		0
Anapidae_Acrobleps_hygrophilus	0.176091259	0.949390007	0.435685138	0.879439966	0.578982843	0.722033062	1
Anapidae_Anapisona_kethleyi	0.113943352	0.89337333	0.547897718	0.83518307	0.632052167	0.544700413	1
Anapidae_Conculus_lyugadinus	0.401400541	0.831229694	0.370328008	1.008600172	0.544068044	0.812151002	1
Anapidae_Crassanapis_cekalovici	0.155336037	0.964165311	0.550717423	0.639884742	0.473194909	0.576375908	1
Anapidae_Elanapis_aisen	0.008600172	0.916927466	0.544564097	0.494850022	0.665956029	0.420632258	1
Anapidae_Maxanapis_bartle	0.281033367	0.863798539	0.51308436				1
Anapidae_Micropholcomma_sp_MR667		0.910624405			0.756940236		1
Anapidae_Pseudanapis_parocula	-0.080921908	1.029464947	0.543074235			0.465605891	1
Anapidae_Raveniella_peckorum	0.086359831	0.859558573					1
Anapidae_Taliniella_nigra	0.053078443	0.90982337	0.683767261			0.404577168	1
Anapidae_Tasmanapis_strahan	0.089905111	0.906442794	0.483729899	0.577951128	0.607240504	0.607197587	1
Anapidae_Raveniella_luteola	0.113943352	0.868585667	0.631849462	0.7513561	0.477121255	0.455636535	1
Anapidae_Zealanapis_armata	0.075546961	0.853393977	0.607455023			0.46347491	1
Anapidae_Holarchaea_novaeseelandiae	0.089905111	0.92407243	0.762828553	0.963787827	0.555094449	0.539753371	0
Antrodiaetidae_Aliatypus_isolatus		0.881726935					1
Antrodiaetidae_Antrodiaetus_gertschi		0.879325301					1
Antrodiaetidae_Antrodiaetus_riversi		0.896691527					1
Antrodiaetidae_Antrodiaetus_unicolor	1.216165902	0.877083257	0.623766	0.861594145	0.188647296	0.436877928	1
Anyphaenidae_Amaurobioides_africana	1.146128036	0.839100783					0
Anyphaenidae_Amaurobioides_maritima	1.162265614	0.842858762	0.565729788	0.938419646	0.32674538	0.549738731	0
Anyphaenidae_Anyphaena_accentuata	0.84509804	0.882296801	0.422917981	0.872855245	0.352953912	0.642899586	0
Anyphaenidae_Aysha_lagenifera	0.809559715	0.903089987	0.606381365		0.44294987	0.568729599	0
Anyphaenidae_Coptoprepes_campanensis	0.536558443	0.843606472					0
Anyphaenidae_Ferrieria_echinata	0.488550717	0.852052809			0.431363764	0.529969038	0
Anyphaenidae_Hatitia_canchaque	0.843232778	0.890867939			0.470116353	0.622265845	0
Anyphaenidae_Gayenna_americana	0.769377326	0.889581802	0.493597449	0.836703799	0.420285885	0.596882866	0
Anyphaenidae_Josa_lutea	0.960470778	0.876852648				0.583572809	0
Anyphaenidae_Monapia_dilaticollis	0.850033258	0.870579461			0.426998959	0.636818757	0
Anyphaenidae_Negayan_paduana	0.906335042	0.859678577				0.515330636	0
Anyphaenidae_Oxysoma_punctatum	0.980911938	0.853759033	0.418632687	0.787035182	0.283527365	0.748188027	0
Anyphaenidae_Oxysoma_saccatum	0.955206538	0.895533039	0.494571984	0.778874472	0.299507299	0.662587857	0
Anyphaenidae_Philisca_huapi	0.736396502	0.870345371			0.400710637		0
Anyphaenidae_Phidyle_punctipes	0.834420704	0.8659918					0
Anyphaenidae_Sanogasta_maculatipes	0.763427994	0.890085527				0.629001619	0
Anyphaenidae_Tomopisthes_varius	1.027349608	0.86711378	0.495405563	0.850462433	0.346744055	0.506870173	0
Anyphaenidae_Xiruana_gracilipes	0.951337519	0.876967967	0.561578368	0.896691527	0.42975228	0.587070835	0
Araneidae_Araneus_diadematus	0.918554531	0.901294817	0.488127496	0.84509804	0.346744055	0.702171951	1
Araneidae_Argiope_bruennichi	1.231724383	0.904931827	0.498586209	0.732474177	0.281033367	0.710988466	1
Araneidae_Caerostris_sexcuspidata	1.212986185	1.012584164				0.550228353	1
Araneidae_Chorizopes_nipponicus	0.602059991						0
Araneidae_Cyclosa_bifurcata	0.95568775	0.840357059				0.36253902	1
Araneidae_Cyclosa_conica	0.709269961	0.883718202	0.556664262	0.72566666	0.391993072	0.622286572	1
Araneidae_Cyrtophora_citricola	1.012837225	0.93906975	0.537189226	0.695481676	0.294245716	0.752670619	1
Araneidae_Deliochus_zelivira	0.862727528	0.856487213	0.764848357	0.671358003	0.388988785	0.774385563	1
Araneidae_Eriophora_ravilla	1.211120541	0.923244019	0.518118947	0.726727209	0.232233521	0.621519011	1
Araneidae_Gasteracantha_cancriformis	0.806179974	0.976487537	0.587374172	0.877716801	0.252124553	0.342422681	1
Araneidae_Gnolus_angulifrons	0.619093331	0.890867939				0.552838494	0
Araneidae_Gnolus_cordiformis	0.69019608	0.832189461				0.671265433	0
Araneidae_Larinioides_cornutus	0.971739591	0.929980591				0.926213786	1
Araneidae_Mangora_maculata	0.643452676	0.890867939	0.561578368	0.652246341	0.466719372	0.746976518	1
Araneidae_Mecynogea_lemniscata	0.868056362	0.871748019	0.403292145	0.848497018	0.42553422	0.750477538	1
Araneidae_Metepeira_labyrinthea	0.808210973	0.906227263	0.529045171	0.767452718	0.320769228	0.723381778	1
Araneidae_Micrathena_gracilis	1.021189299	0.872272846	0.572406868	0.720490068	0.30920418	0.437020843	1
Araneidae_Neoscona_arabesca	0.856124444	0.903089987					1
Araneidae_Oarces_reticulatus	0.557507202	0.893595334			0.481155871	0.643452676	0
Araneidae_Perilla_teres	0.906335042	0.825166372	0.152899596			0.646687934	1
Araneidae_Phonognatha_graeffei	1.026533265	0.861832998	0.45331834	0.867467488	0.182414652	0.84157844	1
Araneidae_Zygiella_atrica	0.848804701	0.867467488	0.538950562	0.83518307	0.469822016	0.658478847	1
Araneidae_Zygiella_x-notata	0.860338007	0.851625203			0.406710459	0.715359777	1
Araneidae_Clitaetra_episinoides	0.765668555	0.879439966	0.537567257		0.421603927	0.924279286	1
Araneidae_Herennia_etruscilla	1.198657087	0.992332559	0.409256652	0.926753905	0.186391216	0.683173164	1
Araneidae_Herennia_multipuncta	1.162862993	1.006722692	0.412796429	0.848312304	0.103803721	0.626986708	1
Araneidae_Trichonephila_clavata	1.198106999	0.843232778				1.044814048	1
Araneidae_Trichonephila_clavipes	1.386142109	0.844352896	0.666517981	0.807670301	0.101059355	0.892762235	1
Araneidae_Trichonephila_fenestrata	1.354876423	0.854002233			0.22762965		1
Araneidae_Nephila_pilipes	1.568201724	0.886941706	0.516270883	0.880070084	0.202215776	0.951847297	1
Araneidae_Trichonephila_senegalensis	1.510276844						1
Araneidae_Nephilingis_cruentata	1.431041945	0.876967967	0.561935763		0.193958978	0.761521907	1
Araneidae_Nephilingis_dodo	1.354108439	0.881612872	0.557867962				1
Araneidae_Nephilengys_malabarensis	1.350635608	0.832189461			0.28510703	0.775122366	1
Araneidae_Nephilengys_papuana	1.233757363	0.856063953	0.516403148			0.809923158	1
Archaeidae_Afrarchaea_woodae	0.367355921	0.803730171	0.977723605	0.948852906	0.673389578	0.77295215	0
Archaeidae_Austrarchaea_nodosa	0.505149978	0.912381499	1.064120906	0.952937668	0.57818061	0.903355911	0
Archaeidae_Austrarchaea_dianneae	0.56937391	0.965530944	1.071366437	0.979047327	0.560623875		0
Archaeidae_Eriauchenius_sama	0.350248018	0.963551734	1.010850957	1.011443562		0.96359424	0
Archaeidae_Eriauchenius_workmani	0.707570176	0.9240207	1.100439475	0.98784495	0.581152892	1.032884574	0
Arkyidae_Arkys_cornutus	0.7084209	0.963835031	0.405517107	0.920227711	0.3818368	0.496984969	0
Atypidae_Atypus_affinis	1.101747074	0.989182751			0.154119526		1
Atypidae_Atypus_snetsingeri	0.915927212	0.96722026				0.335798783	1
Atypidae_Sphodros_atlanticus	1.200029267	0.963551734				0.294642554	1
Austrochilidae_Austrochilus_forsteri	1.14176323	0.893484346			0.447002898	0.82658658	1
Austrochilidae_Austrochilus_franckei	1.104145551	0.839729375			0.378034322	0.897797477	1
Austrochilidae_Austrochilus_newtoni	0.929418926	0.88149878			0.331427297	0.94296988	1
Austrochilidae_Hickmania_troglodytes	1.31344537	0.795254183	0.40654018	0.933436668	0.403806611	1.1549836	1
Austrochilidae_Thaida_peculiaris	1.048830087	0.854306042	0.465085288	0.837399024	0.424064525	0.836627889	1
Barychelidae_Ozicrypta_filmeri	1.255272505	0.906604372				0.407696758	1
Barychelidae_Synothele_arrakis	1.177247836	0.920645001	0.5402043		-0.027797162	0.320935195	1
Caponiidae_Caponia_capensis	0.903089987						0
Caponiidae_Caponia_spiralifera	1.088136089						0
Caponiidae_Nops_hispaniola	0.81756537	0.84509804	0.385784959		-0.367542708	0.44196207	0
Caponiidae_Nops_sp_Jaragua	0.954724791	0.88286592	0.394801777	0.797752129	0.001733713	0.448968981	0
Cithaeronidae_Cithaeron_jocqueorum	0.819543936	0.904931827	0.490800952	0.754042387	0.456517858	0.716003344	0
Clubionidae_Clubiona_consensa	0.792391689	0.832508913	0.538070787	0.768045814	0.477121255	0.477121255	0
Clubionidae_Clubiona_huttoni	0.875061263	0.83346586			0.400365273	0.44040526	0
Clubionidae_Clubiona_terrestris	0.829946696	0.871397781	0.482015576	0.929418926	0.361538971	0.358087204	0
Clubionidae_Elaver_sp_MR163	0.890979597	0.85545858	0.447778009	0.997604787	0.35945602	0.479258507	0
Clubionidae_Pristidia_prima	0.698970004	0.887279635	0.207634367			0.698970004	0
Clubionidae_Pteroneta_saltans	0.301029996	0.927473021				0.338814937	0
Corinnidae_Aetius_nocturnus	0.903089987	0.786112284	0.139564266			0.560671649	0
Corinnidae_Apochinomma_formicaeforme	0.91750551	0.706632451	0.413969972	0.961136217	0.232233521	0.602504915	0
Corinnidae_Cambalida_fulvipes	0.760422483	0.869759595				0.511161164	0
Corinnidae_Castianeira_sp_MR527	0.941014244	0.759516759	0.449786847	0.78497371	0.383815366	0.589480444	0
Corinnidae_Castoponera_ciliata	0.934498451	0.781970674				0.646874039	0
Corinnidae_Copa_sp_MR46	0.859138297	0.889077493	0.517459827	0.610234175	0.368472838		0
Corinnidae_Echinax_longespina	0.77815125						0
Corinnidae_Corinna_nitens	1.180985581	0.892873407	0.578753784	0.924330985	0.393224116	0.560779123	0
Corinnidae_Corinnomma_severum	0.979092901	0.789510204	0.32858345	0.875061263	0.364363355	0.55888849	0
Corinnidae_Falconina_gracilis	0.810232518	0.893650817	0.609274172	0.909716453	0.447932866	0.723431042	0
Corinnidae_Coenoptychus_tropicalis	0.596597096	0.804003055			0.32858345	0.452292562	0
Corinnidae_Messapus_natalis	1.148294097	0.921166051				0.568201724	0
Corinnidae_Olbus_jaguar	0.96425963	0.899054068			0.33243846		0
Corinnidae_Paradiestus_penicillatus		0.905039928	0.505421328	0.910784435	0.42975228	0.611319619	0
Corinnidae_Pronophaea_natalica	0.695481676	0.909662985	0.575303333	0.814713613			0
Corinnidae_Pronophaea_proxima	0.693726949	0.903578294	0.528402438	0.778657632	0.447778009	0.587587505	0
Corinnidae_Myrmecium_raveni	0.911157609	0.5470359	0.304059466	0.892928982	0.638589083	0.718817123	0
Corinnidae_Serendib_volans	0.711807229	0.818687663	0.472317546	0.667919685	0.371621927	0.502235879	0
Corinnidae_Sphecotypus_borneensis	0.979092901	0.539577883	0.281033367	0.823930455	0.452553063		0
Corinnidae_Nyssus_coloripes	0.870988814	0.855034317	0.503790683	0.748575617	0.426348574	0.541179709	0
Corinnidae_Allomedmassa_mae	1.123851641	0.917137753	0.494293769		0.667266119	0.594204647	0
Corinnidae_Myrmecotypus_pilosus	0.733999287	0.712902125					0
Ctenidae_Anahita_sp_CG25	0.954242509	0.899163641	0.492760389	0.80140371	0.486430479	0.546061218	0
Ctenidae_Ancylometes_bogotensis	1.390935107	0.87760168	0.469822016	0.875582104	0.350441857	0.586823515	0
Ctenidae_Ctenus_crulsi	1.179838928	0.910784435			0.482158695	0.578581911	0
Ctenidae_Cupiennius_granadensis	1.176091259	0.939319531				0.664331654	0
Ctenidae_Phoneutria_fera	1.612783857	0.899875196	0.627365857	0.806179974	0.336459734	0.686502207	0
Halonoproctidae_Bothriocyrtum_fabrile	1.397940009						1
Halonoproctidae_Conothele_malayana	1.367728546						1
Halonoproctidae_Cyclocosmia_loricata	1.260786669	0.898231385				0.347603193	1
Halonoproctidae_Cyclocosmia_truncata	1.380211242	0.973681919				0.344883279	1
Halonoproctidae_Hebestatis_theveneti	1.374748346	0.905202029					1
Ctenizidae_Stasimopus_mandelai	1.343999069	0.936815231					1
Halonoproctidae_Ummidia_sp_Rincon	1.127104798	0.918868743	0.561578368	0.750508395	0.312600439	0.306810896	1
Cyatholipidae_Alaranea_merina	0.361727836						1
Cyatholipidae_Cyatholipus_isolatus	0.283301229	0.920801382	0.350635608		0.665487181	0.57364892	1
Cyatholipidae_Forstera_daviesae	0.301029996	0.85588243				0.774575354	1
Cyatholipidae_Matilda_australia	0.352182518	0.759667845				0.762123152	0
Cyatholipidae_Scharffia_chinja	0.428134794	0.695218919	0.204119983	1.071366437	0.537567257	0.987849416	1
Cyatholipidae_Tekella_nemoralis	0.350248018	0.938269483				0.908334866	1
Cyatholipidae_Tekelloides_flavonotatus	0.344392274	0.882922791	0.605197267	0.864570407	0.587823171	1.084046938	1
Cyatholipidae_Ulwembua_ranomafana	0.465382851	0.81130684	0.239049093		0.574031268	1.126053442	1
Cybaeidae_Cybaeus_giganteus	1.070037867	0.840043331	0.508529719	0.890867939	0.364926034	0.621871842	0
Cybaeidae_Cybaeus_morosus	0.956648579	0.827498508	0.50609896	0.893928127	0.385427515	0.580594284	0
Cybaeidae_Cybaeus_mosanensis	0.800029359	0.848065895				0.600428326	1
Cybaeidae_Calymmaria_persica	0.753583059	0.860517677	0.469969209	0.987308674	0.529430354	0.806797048	1
Cycloctenidae_Orepukia_poppelwelli	0.8876173	0.865103975				0.562173863	1
Cycloctenidae_Pakeha_protecta	0.781036939	0.827175348	0.558828525	0.842234686	0.44684771	0.468214363	0
Cycloctenidae_Paravoca_otagoensis	0.72427587	0.881327584				0.531478917	0
Cycloctenidae_Cycloctenus_centralis	1.012837225	0.898560645				0.655743335	0
Cycloctenidae_Cycloctenus_fugax	1.091666958	0.936513742			0.369586891	0.621799224	0
Cycloctenidae_Cycloctenus_duplex	1.181843588	0.893928127				0.606660772	0
Cycloctenidae_Cycloctenus_nelsonensis	1.11058971	0.895256753				0.623714357	0
Cycloctenidae_Cycloctenus_westlandicus	0.953276337	0.936111432				0.64080927	0
Cycloctenidae_Toxopsiella_minuta	0.607455023	0.863917377	0.545430829	0.721645766	0.64777405	0.528595358	0
Cyrtaucheniidae_Ancylotrypa_pretoriae		0.88286592					1
Cyrtaucheniidae_Fufius_atramentarius	1.230448921	0.903089987					1
Cyrtaucheniidae_Homostola_vulpecula	1.342422681						1
Deinopidae_Menneus_capensis	0.998695158	0.866464566					1
Deinopidae_Deinopis_guianensis	1.230448921						1
Deinopidae_Deinopis_lamia	1.261262869	0.791058744				1.099127928	1
Deinopidae_Deinopis_spinosa	1.204119983	0.746244872	0.56014584	0.726808683	0.594060901	1.262811665	1
Deinopidae_Menneus_camelus	1.075546961	0.718335579	0.398634325	0.997167871	0.430719888	1.008417048	1
Desidae_Poaka_graminicola	0.685741739	0.892817824				0.698970004	0
Desidae_Amphinecta_luta	1.184691431	0.829303773				0.625538801	0
Desidae_Amphinecta_puka	1.105510185	0.84509804				0.622265845	0
Desidae_Calacadia_sp_Llanquihue	0.779596491	0.806925777	0.554973458	0.901403827	0.486005186	0.537793918	0
Desidae_Mamoea_pilosa	1.079904468	0.951677437				0.505149978	0
Desidae_Mamoea_rufa	1.076276255	0.838974955	0.533136288	1.017992738	0.329397879	0.580331833	0
Desidae_Metaltella_arcoiris	1						1
Desidae_Metaltella_rorulenta	1.079181246						1
Desidae_Metaltella_simoni	0.909556029	0.846955325	0.591064607	0.58500928	0.415140352	0.637179408	1
Desidae_Paramamoea_parva	0.465382851	0.836134149				0.538862665	0
Desidae_Rangitata_peelensis	0.653212514	0.848743182				0.583572809	0
Desidae_Badumna_insignis	1.20790353	0.890421019	0.629001619	0.702171951	0.283074975	0.54019178	1
Desidae_Badumna_longinqua	1.090963077	0.836893516	0.501196242	0.882809041	0.35545152	0.589916107	1
Desidae_Desis_formidabilis	1.079181246	0.8683505	0.394101302	1.274642695	0.15136985	0.57209289	0
Desidae_Goyenia_sp_CG237	0.67669361	0.885643872	0.570192561	0.843357378	0.512284063	0.745090413	0
Desidae_Goyenia_multidentata	0.866287339	0.956600588				0.649140064	0
Desidae_Paramatachia_sp_BinnaBurra	0.816903839	0.712818	0.63918756	1.009408399	0.543695632	0.71154573	1
Desidae_Baiami_brockmani	0.976349979	0.817499262	0.529815197	1.001733713	0.349471799	0.850431791	1
Desidae_Barahna_booloumba	0.556302501						1
Desidae_Cambridgea_foliata	1.210853365	0.879611907	0.555578073	1.004407364	0.513617074	0.95278276	1
Desidae_Corasoides_sp_CG294	1.119255889	0.854002233	0.521138084	1.014646525	0.462847036	0.906043978	1
Desidae_Ischalea_sp_CG119	1.204119983	0.816638945	0.185542155	1.16879202	0.375480715	0.998446795	0
Desidae_Nanocambridgea_sp_CG203	0.640481437	0.898670343	0.542078146	0.974557745	0.592176757	0.687118551	1
Desidae_Porteria_sp_Panguipulli	0.717670503	0.887504774	0.509471352	0.996861768	0.462847036	0.725241715	1
Dictynidae_Argyroneta_aquatica	1.022840611	0.905039928	0.421932813	0.967828679	0.42357352	0.544626064	1
Dictynidae_Paratheuma_shirahamaensis	0.667452953						0
Dictynidae_Brigittea_latens	0.457881897	0.896305707	0.597036665	0.775391972	0.382737266	0.533238074	1
Dictynidae_Dictyna_major	0.541579244	0.8683505					1
Dictynidae_Dictyna_sp_MH1	0.444044796	0.897352134	0.568905415	0.780461333	0.505149978	0.587340478	1
Dictynidae_Lathys_alberta	0.495544338	0.911530462			0.385069776	0.607455023	1
Dictynidae_Mallos_pallidus	0.5289167	0.867644234					1
Dictynidae_Mexitlia_trivittata	0.80140371	0.892595423	0.571009672	0.743117625	0.418301291	0.577572217	1
Dictynidae_Saltonia_incerta	0.591064607						1
Diguetidae_Diguetia_canities	0.903089987	0.766858811					1
Diguetidae_Diguetia_catamarquensis	0.853698212	0.754118894	0.473632927	0.84416641	0.289142836	0.803422972	1
Diguetidae_Diguetia_mojavea	1	0.7750276				0.780727645	1
Diguetidae_Segestrioides_tofo	0.809559715	0.813981076					0
Dipluridae_Allothele_australis	1.204119983	0.925466801					1
Dipluridae_Australothele_jamiesoni	1.229937686	0.871222557				0.374730021	1
Dipluridae_Cethegus_fugax	1.131618664	0.933031495				0.391869776	1
Drymusidae_Drymusa_rengan	0.725094521	0.901294817	0.460296327	0.89619541	0.239799818	0.918900152	1
Drymusidae_Drymusa_serrana	1.009875634	0.889301703	0.348304863	0.97653338	0.0923697	1.024292696	1
Drymusidae_Izithunzi_silvicola	0.965671971	0.860757123	0.526597709	0.897901874	0.208978517	1.065967904	1
Dysderidae_Cryptoparachtes_adzharicus	0.963787827	0.894758994					0
Dysderidae_Dasumia_taeniifera	0.86332286	0.88286592					0
Dysderidae_Dysdera_crocata	1.070407322	0.861235619	0.522835314	1.025305865	0.279438788	0.53271617	0
Dysderidae_Dysdera_erythrina	0.980003372	0.907250083	0.516138577	0.920018916	0.176380692	0.489128451	0
Dysderidae_Dysderocrates_egregius	1.152288344	0.897352134				0.644546903	0
Dysderidae_Harpactea_hombergi	0.754348336	0.85588243				0.592920308	0
Dysderidae_Harpactocrates_globifer	1.077367905	0.724521627					0
Dysderidae_Holissus_unciger	0.785329835						0
Dysderidae_Hygrocrates_lycaoniae		0.823930455	0.563481085	0.901894032	0.322219295	0.610660163	0
Dysderidae_Parachtes_vernae	0.851258349	0.956600588			0.130655349	0.503450193	0
Dysderidae_Rhode_scutiventris	0.694605199	0.836260803				0.822821645	0
Eresidae_Adonea_fimbriata	1.179838928	0.87978378	0.503518313	0.739572344			1
Eresidae_Dorceus_fastuosus	0.995196292	0.888123307	0.549248557	0.856849679	0.358125285	0.292123104	1
Eresidae_Dresserus_kannemeyeri	1.255272505	0.880813592					1
Eresidae_Eresus_walckenaeri	1.414973348	1.035829825	0.477555332	0.663795122			1
Eresidae_Gandanameno_spenceri	1.098643726						1
Eresidae_Paradonea_variegata	1.096214585	0.76952502	0.328379603	0.752202153			1
Eresidae_Seothyra_longipedata	0.906873535	0.981773319				0.361727836	1
Eresidae_Stegodyphus_lineatus	1.215373153	0.815644149	0.429267666	0.890867939	0.471585054	0.587531375	1
Eresidae_Stegodyphus_mimosarum	0.977723605	0.803320524	0.546666025	0.779307828	0.4363217	0.481170213	1
Euctenizidae_Apomastus_kristenae	1.105850674	0.898121576	0.526339277			0.457730548	1
Euctenizidae_Aptostichus_atomarius	1.146128036						1
Euctenizidae_Eucteniza_cabowabo		0.837019949					1
Euctenizidae_Eucteniza_relata	1.352182518	0.954242509				0.291280029	1
Euctenizidae_Myrmekiaphila_fluviatilis		0.932828767				0.401934464	1
Euctenizidae_Neoapachella_rothi	1.316180099	0.918292513				0.393715559	1
Euctenizidae_Promyrmekiaphila_clathrata	1.118925753	0.915610863	0.571009672	0.84540814	0.283074975	0.440767441	1
Eutichuridae_Calamoneta_urata	0.698970004	0.863144346	0.273001272	1.176091259			0
Eutichuridae_Cheiracanthium_turiae	0.929418926	0.875061263					0
Eutichuridae_Cheiracanthium_mildei	0.937016107	0.901349325	0.48515335	0.860757123	0.33264041	0.707246464	0
Eutichuridae_Cheiracanthium_mangiferae	0.929418926	0.750122527				0.602059991	0
Eutichuridae_Cheiracanthium_shiluvanense	1.079181246	0.86799751				0.776795586	0
Eutichuridae_Cheiramiona_mlawula	0.720159303	0.886885359				0.834763934	0
Eutichuridae_Eutichurus_ravidus	1.103803721	0.894426838	0.494988974	0.919653282	0.386320574	0.598100777	0
Eutichuridae_spec_Madagascar_MR4-MR90	0.51054501	0.866995813	0.552546548	0.864926192	0.554246808	0.841465841	0
Filistatidae_Filistata_insidiatrix	1.009875634	0.871514559	0.51295108	0.690993032	0.475671188	0.701723371	1
Filistatidae_Kukulcania_hibernalis	1.170555059	0.88286592	0.392169149	0.922569769	0.364175633	0.744848212	1
Filistatidae_Misionella_mendensis	0.442479769	0.864866914	0.468495025	0.750970984	0.649140064	0.730257253	1
Filistatidae_Pikelinia_tambilloi	0.530199698	0.850094594	0.417803723	0.626443025	0.472171147	0.778766066	1
Filistatidae_Pritha_nana	0.545307116	0.902002891	0.447778009	0.640978057	0.422097163	0.682938902	1
Filistatidae_Antilloides_haitises	0.602059991	0.837272703				0.764788646	1
Filistatidae_Zaitunia_beshkentica	0.607455023	0.839603729	0.557386882		0.531989551		1
Filistatidae_Prithinae_sp_MR11	0.605305046	0.908216853	0.441380885	0.791690649	0.559547556	0.680707089	1
Gallieniellidae_Gallieniella_betroka	0.691081492	0.914025652			0.186956335		0
Gallieniellidae_Gallieniella_mygaloides	0.764176132	0.916137983			0.186956335		0
Gallieniellidae_Legendrena_perinet	0.618048097	0.905472062			0.3232521		0
Gallieniellidae_Meedo_broadwater	0.643452676	0.932169246	0.192567453	1.133890034	0.435047641	0.570344427	0
Gallieniellidae_Neato_beerwah	0.505149978						0
Gnaphosidae_Asemesthes_ceresicola	0.698970004						0
Gnaphosidae_Camillina_calel	0.586587305	0.863441829	0.358886204	0.927934682	0.372359583	0.550729643	0
Gnaphosidae_Drassodes_lapidosus	1.102433706	0.858657484	0.591954555	0.825750581	0.267406419	0.536646807	0
Gnaphosidae_Eilica_trilineata	0.657055853	0.812445403			0.375846436		0
Gnaphosidae_Epicharitus_leucosemus	0.69019608	0.752202153					0
Gnaphosidae_Gnaphosa_lucifuga	1.201123897	0.877659244			0.268343914	0.461033069	0
Gnaphosidae_Zelanda_kaituna	0.755874856	0.871748019				0.483059262	0
Gnaphosidae_Hemicloea_semiplumosa	1						0
Gnaphosidae_Hemicloea_rogenhoferi	1.204119983	0.937868797				0.493513816	0
Gnaphosidae_Intruda_signata	0.954242509	0.88155583			0.275080898	0.544811912	0
Gnaphosidae_Micaria_fulgens	0.728353782	0.824125834				0.432135158	0
Trochanteriidae_Vectius_niger	0.850033258	1.173652375	0.012415375	1.059752694	-0.006123085	0.301029996	0
Gradungulidae_Gradungula_sorenseni	1.111598525	0.917977883	0.499412126	0.875061263	0.285332228	0.475569502	0
Gradungulidae_Macrogradungula_moonya	1.306210508	0.819741297	0.467015818	0.896636431	0.42894429	1.153268987	1
Gradungulidae_Tarlina_woodwardi	0.990782692	0.88098499	0.519565501	0.972295429	0.325925956	0.545554507	0
Hahniidae_Cicurina_arcata	0.77815125	0.867349617					1
Hahniidae_Cybaeolus_rastellus	0.463892989	0.907034952	0.560026249	0.849849196	0.572290606	0.53424193	1
Hahniidae_Cybaeolus_pusillus	0.485721426	0.926342447			0.412292509		1
Hahniidae_Hahnia_nava	0.225309282	0.898780013			0.335858911	0.449216046	1
Hahniidae_Neoantistea_agilis	0.46686762	0.91892109			0.464340485	0.461828549	1
Hersiliidae_Hersilia_sericea	0.903089987	0.980412462	0.488127496	0.659250469	0.395501124	0.830145809	0
Hersiliidae_Hersiliola_macullulata	0.713490543	1.003460532				0.695420381	1
Hersiliidae_Iviraiva_argentina	0.813580989	0.998041264			0.505149978	0.866877814	0
Hersiliidae_Ypypuera_crucifera	0.689308859	0.973035441	0.56312496	0.640978057	0.560026249	0.941417011	0
Hexathelidae_Atrax_robustus	1.424064525	0.901676231	0.664829941	0.880070084	0.202760687	0.546443949	1
Hexathelidae_Bymainiella_terraereginae	0.983626287	0.922984816				0.446226402	1
Hexathelidae_Hadronyche_sp_MY2075	1.468937806	0.921634461	0.513617074	0.872971631	0.267640982	0.346216013	1
Hexathelidae_Mediothele_australis	0.936513742	0.880813592					1
Hexathelidae_Paraembolides_cannoni		0.911264171				0.432440123	1
Hexathelidae_Scotinoecus_cinereopilosus	0.959994838	0.881441722				0.495599835	1
Homalonychidae_Homalonychus_selenopoides	0.919078092	0.914977472					0
Homalonychidae_Homalonychus_theologus	0.929418926	0.956552592					0
Huttoniidae_Huttonia_sp_Orongorongo	0.666517981	0.840294332	0.479863113	0.923606643	0.404833717	0.412846789	0
Hypochilidae_Hypochilus_pococki	1.128722284	0.870696458	0.45331834	0.81723473	0.446692466	1.141822762	1
Idiopidae_Anidiops_manstridgei		0.858657484					1
Idiopidae_Cataxia_bolganupensis	1.411619706	0.886829005	0.586699802	0.711469782	0.071513805	0.438985119	1
Idiopidae_Cataxia_pulleinei	1.477121255	0.8804134				0.536545818	1
Idiopidae_Arbanitis_rapax	1.442009159	0.901785145	0.386855529			0.442699213	1
Idiopidae_Segregara_abrahami	1.278753601	0.879153246					1
Lamponidae_Asadipus_kunderang	0.913813852	0.890867939	0.057285644	1.178055612	0.36567514	0.422080731	0
Lamponidae_Centrothele_mutica	1.006466042						0
Lamponidae_Lampona_murina	1.089905111	0.809425029				0.558156354	0
Leptonetidae_Archoleptoneta_schusteri	0.155336037	0.904499155	0.615423953	0.685562611	0.288696261	0.768771255	0
Leptonetidae_Calileptoneta_helferi	0.328379603	0.858296525				0.963112257	1
Leptonetidae_Leptoneta_infuscata	0.294466226	0.951386095	0.857633985	0.854609638	0.265289626	0.95105567	1
Leptonetidae_Neoleptoneta_rainesi	0.204119983	0.958611658				0.809559715	1
Linyphiidae_Agyneta_ramosa	0.352182518						1
Linyphiidae_Australolinyphia_remota	0.556302501	0.897242103	0.561578368	0.857030798	0.622628426	0.842422003	1
Linyphiidae_Bathyphantes_gracilis	0.309630167	0.918135226	0.612041745	0.804752602	0.656289901	0.780065161	1
Linyphiidae_Diplostyla_concolor	0.399673721	0.924950889	0.51600623	0.880012838	0.431846046	0.671515328	1
Linyphiidae_Dubiaranea_aysenensis	0.651278014	0.872738827	0.522835314	1	0.462397998	0.912333672	1
Linyphiidae_Frontinella_pyramitela	0.549003262	0.841296887	0.572290606	0.763877031		0.823272033	1
Linyphiidae_Gonatium_rubellum	0.50242712	0.926908102	0.51295108	0.698970004	0.406369835	0.54162916	0
Linyphiidae_Gongylidiellum_vivum	0.184691431	0.873029812			0.530967682		1
Linyphiidae_Haplinis_diloris	0.683947131	0.830203599	0.468495025	0.924279286	0.372359583	0.601734148	1
Linyphiidae_Hylyphantes_graminicola	0.414973348	0.922984816	0.549248557	0.790707287	0.431524584	0.556145644	0
Linyphiidae_Labullinyphia_tersa	0.485721426	0.875061263				0.806179974	1
Linyphiidae_Laperousea_blattifera	0.428134794	0.904066052				0.660049224	1
Linyphiidae_Lepthyphantes_minutus	0.557507202	0.890812099				0.772593056	1
Linyphiidae_Linyphia_triangularis	0.664641976	0.855034317	0.571009672	0.839980558	0.400710637	0.838811324	1
Linyphiidae_Microlinyphia_dana	0.681241237	0.828208614	0.604657972	0.847325831	0.543322901	0.85387457	1
Linyphiidae_Microlinyphia_sp_GH39	0.444044796	0.892372907	0.498448403	0.851319513	0.574031268	0.693507109	1
Linyphiidae_Microneta_viaria	0.392696953	0.898121576			0.505963518	0.585787737	1
Linyphiidae_Neomaso_patagonicus	0.201397124	0.90960951			0.574031268	0.549211771	1
Linyphiidae_Neriene_radiata	0.678518379	0.868703202	0.541204691	0.881897974	0.546048866	1.029825965	1
Linyphiidae_Novafroneta_vulgaris	0.57634135	0.814780146	0.48315921	0.924486044	0.490660653	0.751756258	1
Linyphiidae_Oedothorax_apicatus	0.40654018	0.89203892			0.536305872	0.552680381	0
Linyphiidae_Orsonwelles_polites	1.021189299	0.821644518	0.555940438	0.895367289	0.463892989	0.921233741	1
Linyphiidae_Ostearius_melanopygius	0.383815366	0.879382637	0.50609896	0.928139707	0.566319622	0.70238745	1
Linyphiidae_Parafroneta_confusa	0.818225894	0.831421817				0.586260899	1
Linyphiidae_Porrhomma_montanum	0.240549248	0.865518519			0.436162647		1
Linyphiidae_Spirembolus_erratus	0.146128036						1
Linyphiidae_Stemonyphantes_lineatus	0.669316881	0.903089987	0.488973525	0.805908455	0.429429264	0.63911778	1
Linyphiidae_Tenuiphantes_tenuis	0.385606274	0.922725458	0.558948446	0.846027675	0.527501011	0.721571564	1
Linyphiidae_Paikiniana_keikoae	0.361727836	0.903089987					1
Liocranidae_Apostenus_californicus	0.478566496	0.91624333	0.354108439		0.441852176	0.542750757	0
Liocranidae_Apostenus_ducati	0.591064607	0.907357608			0.370698093		0
Liocranidae_Sesieutes_schwendingeri	0.944482672	0.88286592	0.449786847	0.875061263	0.461048092	0.551803633	0
Liocranidae_Teutamus_sp_MR531	0.718501689	0.834166284	0.437592032	0.707058941	0.46686762	0.775843368	0
Liphistiidae_Heptathela_kimurai	1.053462605	0.92345127				0.369586891	1
Liphistiidae_Liphistius_bicoloripes	1.397592434	0.935759104				0.300204051	1
Liphistiidae_Liphistius_murphyorum	1.103803721	0.934851803			0.317018101	0.437306531	1
Liphistiidae_Liphistius_erawan	1.336459734	0.929418926	0.544068044	0.593175263	0.439332694	0.37701468	1
Liphistiidae_Ryuthela_nishihirai	1.067814511	0.935003151				0.403343619	1
Lycosidae_Allocosa_senex	1.113943352	0.888853167			0.449169732	0.583572809	0
Lycosidae_Alopecosa_licenti	1.10754913	0.884625463				0.483373306	0
Lycosidae_Arctosa_kwangreungensis	0.848804701	0.874191805				0.502468089	0
Lycosidae_Hippasa_olivacea	1.176091259	0.875061263					1
Lycosidae_Hogna_frondicola	1.121231455	0.879611907				0.492257378	0
Lycosidae_Pardosa_astrigera	0.918554531						0
Lycosidae_Pardosa_saxatilis	0.677606953	0.870169721				0.608055114	0
Lycosidae_Pirata_minutus	0.514547753	0.851930679				0.539264336	0
Lycosidae_Pirata_subpiraticus	0.834420704	0.869642345	0.503926804		0.525044807	0.599337133	0
Lycosidae_Rabidosa_rabida	1.255513713	0.873553094	0.559068334	0.78518742	0.452399846	0.587946565	0
Lycosidae_Schizocosa_ocreata	0.939519253	0.88570038	0.494015375	0.787106093	0.61658053	0.561757103	0
Lycosidae_Trochosa_ruricola	1.041392685	0.850401148	0.563362409	0.815245592	0.405175546	0.440326485	0
Lycosidae_Varacosa_gosiuta	1.091666958	0.855761372				0.472171147	0
Lycosidae_Venonia_coruscans	0.525044807	0.846151477			0.583538819	0.688713405	1
Macrobuninae_Anisacate_tigrinum	0.556302501						1
Macrobuninae_Callevopsis_striata	0.787460475	0.920384242	0.661149857	0.77151399	0.413467413	0.627928845	1
Macrobuninae_Chresiona_invalida	0.653212514						1
Macrobuninae_Naevius_calilegua	0.536558443	0.894537585	0.522965595	0.795880017	0.484442208	0.532346639	0
Macrobuninae_Naevius_varius	0.763427994	0.919339637				0.670412857	0
Macrobuninae_Rubrius_antarcticus	0.983626287	0.829239428	0.551205944	0.77151399	0.410777233	0.693999396	0
Macrobuninae_Zanomys_californica	0.264817823						1
Macrobuninae_Livius_macrospinus	0.662757832	0.903089987					0
Macrobuninae_Tasmarubrius_truncus	1.059184618	0.81577692	0.601516784	0.898231385	0.428782511	0.64481265	0
Macrobuninae_Malenella_nana	0.586587305	0.898670343	0.568319085	0.812177774	0.420945406	0.573509801	0
Macrobuninae_Chumma_inquieta	0.428134794	0.943296615	0.472756449	0.865281685	0.527629901	0.492900011	0
Malkaridae_Carathea_parawea	0.444044796	0.895588276	0.516535374	0.589837943	0.5402043	0.671580092	0
Malkaridae_Chilenodes_australis	0.456366033	0.92158244	0.352953912		0.407050815		0
Malkaridae_Malkara_loricata	0.45331834						0
Malkaridae_Ozarchaea_platnicki	0.269512944	0.83777777					0
Malkaridae_Pararchaea_sp_BartleFrere	0.204119983	0.826851948	0.770999205	0.776119799	0.652246341	0.497330563	0
Mecicobothriidae_Hexura_picea	0.843232778	0.894924977			0.416474079	0.498834149	1
Mecysmaucheniidae_Aotearoa_magna	0.583198774	0.902383684	0.746867628	0.924950889	0.297760511	0.659906697	0
Mecysmaucheniidae_Chilarchaea_quellon	0.238046103	0.761777538	0.481155871	1.038620162		0.560456622	0
Mecysmaucheniidae_Mecysmauchenius_osorno	0.63447727	0.747411808	0.561220679	1.076385544		0.563041822	0
Mecysmaucheniidae_Mecysmauchenius_segmentatus	0.680335513	0.707229419	0.66133934	0.930694388	0.446070936	0.546604349	0
Mecysmaucheniidae_Zearchaea_clypeata	0.342422681		1	0.85388065			0
Megadictynidae_Megadictyna_thilenii	1.094471129	0.933436668	0.558708571	0.705179245	0.339252634	0.679818404	1
Microstigmatidae_Microstigmata_longipes	0.966610987	0.920175522				0.514029478	0
Migidae_Heteromigas_terraereginae	1.063333359	0.958085849				0.271074527	1
Migidae_Migas_cumberi	1.071882007	0.982949289				0.322219295	1
Migidae_Migas_giveni	1.017033339	0.957607287				0.328012439	1
Migidae_Migas_variapalpus	0.916453949	0.95679252				0.280350693	1
Migidae_Moggridgea_crudeni	1.123851641	0.9263939	0.113943352	0.910090546	0.423245874	0.36912305	0
Migidae_Bertmainius_monachus	0.919078092	0.967407557			0.399327532	0.404662701	1
Migidae_Poecilomigas_abrahami	1.192288613	0.812311609	0.257438567			0.503531935	1
Mimetidae_Australomimetus_aurioculatus	0.44870632	0.923399466	0.462248215	0.946304855	0.546419267	0.965239341	0
Mimetidae_Ero_spinipes	0.515873844	0.89337333	0.724603515	0.702258163	0.511616021	0.741372237	0
Mimetidae_Gelanor_latus	0.754348336	0.884682104	0.590284404	0.754959588	0.41447195	0.922081582	0
Mimetidae_Mimetus_banksi	0.583198774	0.807399713			0.526080692	1.030073231	0
Miturgidae_Argoctenus_aureus	1.01745073	0.884738738				0.556941409	0
Miturgidae_Mituliodon_tarantulinus	1.176091259	0.869525063				0.535484003	0
Miturgidae_Miturga_lineata	1.379668034	0.806586934	0.567966907	0.868938178	0.247482261	0.577537754	0
Miturgidae_Nuliodon_fishburni	0.787460475	0.873727381				0.467238021	0
Miturgidae_Syspira_sp_cf_longipes	0.978636948	0.877256133	0.499824496	0.851258349	0.399846713	0.576721336	0
Miturgidae_Teminius_insularis	1.170555059	0.859138297	0.520352504	0.850768727	0.226599905	0.468996809	0
Miturgidae_Zora_spinimana	0.743509765	0.899437454	0.554973458	0.604657972	0.400192489	0.515277604	0
Mysmenidae_Maymena_ambita	0.301029996	0.925363667				0.750122527	1
Mysmenidae_Maymena_mayana	0.408239965	0.967313918	0.559667278	0.80685803	0.359076226	0.726327768	1
Mysmenidae_Microdipoena_guttata	0.071882007	0.94319763	0.645029065	0.723783937	0.662285516	0.593164182	1
Mysmenidae_Mysmena_leichhardti	-0.096910013	0.936965897	0.462248215				1
Mysmenidae_Mysmena_bizi	-0.008773924	1.048286393	0.710878618	0.607883744	0.610553705	0.517129891	1
Mysmenidae_Mysmena_tasmaniae	-0.065501549	0.962937288	0.693375151	0.65069598	0.722469386	0.487534294	1
Mysmenidae_Trogloneta_granulum	0.08278537	1.048286393	0.64777405	0.494850022	0.624385241		1
Mysmenidae_Trogloneta_mourai	0.426511261	1	0.511883361	0.886039276	0.740362689	0.447158031	1
Nemesiidae_Acanthogonatus_campanae	1.307496038	0.892484179				0.3931363	1
Nemesiidae_Aname_mellosa	1.32776749	0.931101746				0.470278154	1
Nemesiidae_Calisoga_longitarsis	1.278753601						1
Nemesiidae_Proshermacha_tepperi	1.397940009	0.898560645				0.572499854	1
Nemesiidae_Ixamatus_webbae	1.156549151	0.966564084				0.415574263	1
Nemesiidae_Kiama_lachrymoides	1.225309282	0.992465148				0.384012728	1
Nemesiidae_Stanwellia_hoggi	1.337059726	0.899108858				0.591365168	1
Nemesiidae_Stenoterommata_palmar	1.1775365	0.888235673					1
Nesticidae_Carpathonesticus_hungaricus	0.658011397	0.945714714				0.941844231	1
Nesticidae_Eidmannella_pallida	0.544068044	0.91897343	0.474798819	0.845903839	0.378942699	0.8831502	1
Nesticidae_Gaucelmus_augustinus	0.767155866	0.903795143				1.109068703	1
Nesticidae_Nesticella_brevipes	0.404833717						1
Nesticidae_Nesticus_holsingeri	0.653212514	0.920801382				0.931117014	1
Nicodamidae_Ambicodamus_marae	0.700703717	0.94792362			0.380573003	0.509914558	1
Nicodamidae_Novodamus_nodatus	0.706717782	0.953759692	0.466571072	0.881669908	0.346939463	0.516905391	1
Nicodamidae_Oncodamus_decipiens	0.72916479	0.964306782			0.359076226	0.62324929	1
Ochyroceratidae_Ochyrocera_sp_MA184	0.103803721	0.901076716	0.544688022	0.76952502	0.480438147	0.89673009	1
Ochyroceratidae_Ochyrocera_sp_Catemaco	0.117271296	0.927473021	0.549248557	0.8109714	0.435685138	0.999013031	1
Oecobiidae_Oecobius_cellariorum	0.423245874	1.058008233				0.567026366	1
Oecobiidae_Oecobius_annulipes	0.390935107	1.146128036	0.677789391	0.672097858	0.483301952	0.507505057	1
Oecobiidae_Uroctea_durandi	0.977723605	1.061226225	0.838786145	0.577376892	0.277609214	0.458516985	1
Oecobiidae_Uroctea_quinquenotata	0.954242509						1
Oonopidae_Ischnothyreus_hamatus	0.243038049	0.941113727	0.529301998	0.550961752	0.462847036	0.481772166	0
Oonopidae_Oonops_procerus	0.255272505						0
Oonopidae_Opopaea_sp_Itremo	0.285557309	0.92505412	0.545307116	0.690727544	0.522835314	0.409121231	0
Oonopidae_Orchestina_pavesii	0.06069784						0
Oonopidae_Orchestina_sp_Otamendi	0.08278537	0.897352134	0.547651658	0.765891976	0.522835314	0.558972426	0
Oonopidae_Scaphiella_septella	0.190331698	0.877198515	0.41564098	0.684037037	0.415307292		0
Oonopidae_Stenoonops_luquillo	0.292256071	0.823930455	0.500648063	0.742410881	0.458637849	0.472273632	0
Oonopidae_Triaeris_stenaspis	0.230448921	0.894703653	0.560384923	0.791760804	0.405687787	0.484157424	0
Orsolobidae_Afrilobus_australis	0.53529412	0.91824009			0.507990725	0.612688513	0
Orsolobidae_Mallecolobus_sanus	0.73479983	0.81967552				0.648847708	0
Orsolobidae_Orsolobus_montt	0.670245853	0.857995496	0.588607805	0.784617293	0.482015576	0.642919351	0
Orsolobidae_Osornolobus_sp_Contulmo	0.437750563	0.917190309	0.494432899	0.842422003	0.397940009	0.580924976	0
Orsolobidae_Subantarctia_dugdalei	0.621176282	0.85388065				0.494265937	0
Orsolobidae_Tasmanoonops_sp_MR690	0.654176542	0.925621455	0.500785173	0.825815445	0.442636526	0.569245124	0
Oxyopidae_Hamataliwa_kulczynskii	0.77815125						0
Oxyopidae_Oxyopes_salticus	0.720159303	0.90118578	0.551815822	0.669037801	0.471731651	0.577089489	0
Oxyopidae_Peucetia_viridans	1.018284308	0.853454841	0.545554507	1.109679769	0.405175546	0.846343299	0
Oxyopidae_Tapinillus_longipes	0.965671971	0.903524064	0.450403086	0.943988875	0.505421328	0.870807576	1
Pacullidae_Lamania_kraui	0.612783857	0.843544212					1
Pacullidae_Paculla_negara	0.876794976	0.888572597	0.401745082			0.710058101	1
Pacullidae_Perania_nasuta	0.926342447	0.78653848	0.541828767	0.679972694	0.426836454	0.670366474	1
Palpimanidae_Ikuma_squamata	0.740362689						0
Palpimanidae_Notiothops_noxiosus	0.733197265	0.872272846					0
Palpimanidae_Otiothops_birabeni	0.740362689	0.849112166	0.563362409	0.715251029	0.510946949	0.476135737	0
Palpimanidae_Palpimanus_gibbulus	0.880241776	0.891091226	0.666892211	0.666798684	0.143951116	0.442558154	0
Palpimanidae_Palpimanus_transvaalicus	1.008174184	0.875061263	0.565611725	0.634678752	0.353531559	0.38379742	0
Palpimanidae_Sarascelis_chaperi	0.844477176	0.820464191	0.552181339	0.710286648	0.38327665	0.423131139	0
Palpimanidae_Scelidocteus_ochreatus	0.602059991						0
Paratropididae_Paratropis_elicioi	1.176091259	0.974557745			0.2757719	0.447375124	0
Penestomidae_Penestomus_egazini	0.662757832	0.840231595	0.422261451	0.950023907	0.371621927	0.295413146	1
Periegopidae_Periegops_australia	0.8162413	0.753199914				0.621498247	0
Periegopidae_Periegops_suteri	0.905256049	0.808616035	0.451786436	0.932676659	0.124830149	0.535268796	0
Philodromidae_Pagiopalus_nigriventris	0.667452953	1.024567757	0.180985581			0.517855419	0
Philodromidae_Pedinopistha_stigmatica	0.95230801	0.973035441	-0.013676223			0.517459827	0
Philodromidae_Petrichus_sp_Ne-LuanCoipolauquen	0.691081492	0.995766779	0.602059991	0.704236337	0.323870607	0.432311743	0
Philodromidae_Philodromus_aureolus	0.759667845	0.998695158	0.92345127	0.605951158	0.215108581	0.629164857	0
Philodromidae_Thanatus_formicinus	0.88592634	0.975201962	0.52530401	0.746166964	0.106870544	0.515847362	0
Philodromidae_Thanatus_schubotzi	0.698970004						0
Philodromidae_Tibellus_chamberlini	1.015778756	0.878866337	0.417305583		0.203576775	0.697926445	0
Philodromidae_Tibellus_oblongus	0.937016107	0.889357737	0.490660653	0.691169934	0.136403448	0.65261374	0
Philodromidae_Titanebo_mexicanus	0.588831726	1.006252051	0.528402438	0.650890078	0.380753771	0.608354849	0
Pholcidae_Artema_atlanta	0.937016107	0.989627771	0.519959181	0.712649702	0.32407658	1.129989413	1
Pholcidae_Carapoia_genitalis	0.477121255	1				1.325622377	1
Pholcidae_Crossopriza_lyoni	0.77524626	0.99409709	0.501606922			1.395132359	1
Pholcidae_Holocnemus_pluchei	0.802773725	0.939818663	0.604873771	0.829046337	0.544564097	1.280505527	1
Pholcidae_Ibotyporanga_naideae	0.477121255						1
Pholcidae_Leptopholcus_gracilis	0.903089987	1				1.568201724	1
Pholcidae_Metagonia_globulosa	0.190331698						1
Pholcidae_Micropholcus_fauroti	0.42975228	1.037147504				1.348575482	1
Pholcidae_Modisimus_inornatus	0.397940009	1.109139644					1
Pholcidae_Nita_elsaff	0.462397998						1
Pholcidae_Nyikoa_limbe	0.50242712						1
Pholcidae_Pehrforsskalia_conopyga	0.501059262	1				1.421603927	1
Pholcidae_Pholcophora_americana	0.396199347	0.958611658				0.788875116	1
Pholcidae_Pribumia_atrigularis	0.477121255			0.618466492			1
Pholcidae_Pholcus_kakum				0.45591024	0.597256283		1
Pholcidae_Pholcus_opilionoides	0.67669361	0.966188681	0.545430829	0.543322901	0.268811904	1.18519356	1
Pholcidae_Pholcus_phalangioides	0.95230801	0.966798546	0.604226053	0.51308436	0.431202885	1.389771901	1
Pholcidae_Psilochorus_simoni	0.432969291	0.999695887	0.504878459	0.660675788	0.361538971	1.101984085	1
Pholcidae_Quamtana_kitahurira	0.257678575	0.946501391	0.562649672	0.56937391	0.594834356		1
Pholcidae_Smeringopus_pallidus	0.707570176	1				1.380211242	1
Phrurolithidae_Otacilia_sp_HaTinh	0.602059991	0.929980591	0.50758604	0.683137131	0.364175633	0.746735367	0
Phrurolithidae_Scotinella_sculleni	0.311753861	0.941362336				0.572278978	0
Physoglenidae_Calcarsynotaxus_longipes	0.376576957	0.846584503	0.592842683	0.842858762	0.76064862	1.280300588	1
Physoglenidae_Chileotaxus_sans	0.311753861	0.878119485	0.581266805	0.677059177	0.496098992	1.225882792	1
Physoglenidae_Meringa_otago	0.315970345	0.92505412			0.483301952	1.009956287	1
Physoglenidae_Meringa_conway	0.322219295	0.92505412			0.503518313	1.064240788	1
Physoglenidae_Meringa_hinaka	0.378397901	0.966986025			0.517063873	0.997709582	1
Physoglenidae_Pahora_murihiku	0.359835482	0.792391689			0.605520523	1.115557262	1
Physoglenidae_Pahoroides_sp_CG244	0.307496038	0.880527778	0.612889769	0.823930455	0.684216795	1.257678575	1
Physoglenidae_Physoglenes_sp_Contulmo	0.176091259	0.926908102	0.545430829	0.768638101	0.583538819	0.784139234	1
Physoglenidae_Tupua_raveni	0.399673721	0.926548225			0.441380885	1.057205706	1
Phyxelididae_Ambohima_ranohira	0.890979597	0.817763632	0.464638559	0.949390007	0.466719372	0.910266792	1
Phyxelididae_Ambohima_sublima	0.877371346	0.86711378				0.748854468	1
Phyxelididae_Malaika_longipes	0.933487288	0.854488225				0.774626438	1
Phyxelididae_Phyxelida_bifoveata	0.974971994	0.825166372				0.837380078	1
Phyxelididae_Phyxelida_tanganensis	0.824125834	0.864748336				0.87450501	1
Phyxelididae_Rahavavy_fanivelona	0.773786445	0.850891184				0.759441197	1
Phyxelididae_Themacrys_irrorata	1.155336037	0.806654724				0.91999281	1
Phyxelididae_Vidole_capensis	1.048830087	0.786680453	0.555940438	0.880184553	0.383994789	0.630163353	1
Phyxelididae_Xevioso_kulufa	0.977723605	0.847078862				0.734407748	1
Phyxelididae_Xevioso_orthomeles	0.959518377	0.841609712				0.722749061	1
Pimoidae_Nanoa_enana	0.217483944	0.937868797	0.584218112		0.591509809		1
Pimoidae_Pimoa_altioculata	0.92992956	0.876564214	0.551571974	0.882695262	0.407390904	0.882245544	1
Pimoidae_Pimoa_lihengae	0.879669206	0.898066661	0.200850498		0.488268615	0.908442123	1
Pimoidae_Weintrauboa_yele	0.668385917	0.890867939	0.544068044				1
Pisauridae_Bradystichus_crispatus	0.897627091	0.951288937			0.243286146		0
Pisauridae_Dendrolycosa_cruciata	0.903089987	0.879153246	0.466422722	0.805432888	0.369215857		1
Pisauridae_Dolomedes_tenebrosus	1.318897715	0.930490565			0.326949994		0
Pisauridae_Sphedanus_banna	0.944975908	0.925363667				0.781654865	1
Pisauridae_Hala_impigra	0.530199698	0.912062556	0.563006187	0.639386869	0.507720977	0.71590311	1
Pisauridae_Hala_paulyi	0.688419822	0.949828959			0.471144965	0.709914139	1
Pisauridae_Paracladycnis_vis	1.184407485	0.943049111			0.216429831	0.796761608	0
Pisauridae_Pisaurina_mira	1.136720567	0.976899951	0.550105999	0.660011221	0.333648757	0.618832258	0
Pisauridae_Dolomedes_minor	1.261738547	0.901730692	0.262688344			0.554767698	0
Pisauridae_Nilus_esimoni	1.041392685	0.95568775	0.483301952	0.851747419		0.643403322	0
Pisauridae_Tolma_sp_CG283	0.607455023	0.931305281	0.484726804	1.003718964	0.489395922	0.677606953	1
Plectreuridae_Kibramoa_madrona	1	0.795880017				0.706913981	0
Plectreuridae_Plectreurys_deserta	0.944482672	0.814780146				0.631098632	1
Plectreuridae_Plectreurys_tristis	1.135768515	0.833656997			0.32056168	0.601473298	1
Prodidomidae_Austrodomus_zuluensis	0.542825427	0.872855245			0.544688022	0.654705847	0
Prodidomidae_Chilongius_palmas	0.652246341	0.88212592					0
Prodidomidae_Molycria_broadwater	0.488550717	0.957942335	0.228913406				0
Prodidomidae_Molycria_stanisici	0.595496222	0.971554153	0.565020928	0.639087871	0.478277832	0.714999967	0
Prodidomidae_Myandra_bicincta	0.380211242	0.912859475				0.672097858	0
Prodidomidae_Neozimiris_pubescens	0.605305046	0.867703133	0.536305872	0.745699227	0.462397998	0.691240675	0
Prodidomidae_Prodidomus_flavipes	0.667452953	0.875061263					0
Prodidomidae_Prodidomus_rufus	0.698100546	0.908753019	0.269979677				0
Prodidomidae_Tricongius_sp_Argentina_NP18-MR16	0.311753861	0.925672994	0.501196242	0.761100539	0.467312063	0.494154594	0
Psechridae_Fecenia_protensa	1.095518042	0.832764305	0.44870632	0.958229314	0.515741417	0.957334271	1
Psechridae_Psechrus_senoculatus	1.23299611	0.833529582			0.523356207	0.953933568	1
Psechridae_Psechrus_inflatus	1.449478399	0.825750581			0.464340485	0.893978023	1
Psechridae_Psechrus_ghecuanus	1.322219295	0.834611421			0.458486764	0.888510847	1
Salticidae_Asemonea_tenuipes	0.626340367	0.815976001	0.451172158		0.806044236	0.679891018	0
Salticidae_Bacelarella_dracula	0.707570176	0.857332496	0.36660971				0
Salticidae_Bavia_aericeps	1.051538391	0.886829005					0
Salticidae_Carrhotus_sannio	0.725094521	0.887673552				0.295611077	0
Salticidae_Cocalodes_macellus	0.918030337	0.90982337	0.517855419				0
Salticidae_Cocalus_murinus	0.974050903	0.879325301	0.504742636			0.447994793	0
Salticidae_Freya_decorata	0.943988875	0.86266795	0.676236217	0.641275757	0.839352329	0.434536969	0
Salticidae_Galianora_sacha	0.740362689	0.842422003	0.488127496		0.833338389	0.631575661	0
Salticidae_Hispo_macfarlanei	0.898725182	0.862429556	0.439806211	0.556905269	0.841484609	0.333850145	0
Salticidae_Holcolaetis_xerampelina	1.034628457	0.872913442	0.302979937				0
Salticidae_Hurius_vulpinus	0.641474111	0.88570038	0.399673721				0
Salticidae_Hypaeus_taczanowskii	0.85308953	0.848681654	0.528145078		0.831485839	0.549138191	0
Salticidae_Idastrandia_orientalis	0.744292983	0.664923893					0
Salticidae_Leikung_porosa	0.574031268	0.742096402			0.875061263	0.502672878	0
Salticidae_Ligurra_latidens	0.511883361						0
Salticidae_Lyssomanes_viridis	0.843232778	0.89203892	0.624694531	0.79021477	0.684216795	0.648340492	0
Salticidae_Massagris_honesta	0.77815125						0
Salticidae_Naphrys_pulex	0.663700925	0.873378736	0.630834518	0.689308859	0.698970004	0.315277439	0
Salticidae_Onomastus_nigrimaculatus	0.626340367	0.818225894	0.535673803		0.911370707	0.688491012	0
Salticidae_Pelegrina_aeneola	0.683947131	0.929316727			0.623145875		0
Salticidae_Phlegra_fasciata	0.788875116	0.842422003	0.416474079	0.823930455	0.690550462	0.269979677	0
Salticidae_Plexippus_paykulli	1.031408464	0.850217242	0.5984622	0.645225712	0.72542155	0.405738978	0
Salticidae_Portia_schultzi	0.95568775	0.901403827	0.622628426	0.581380689	0.865281685	0.477121255	1
Salticidae_Salticus_scenicus	0.747411808	0.837840862	0.531734309	0.779740751	0.684486292	0.302979937	0
Salticidae_Attulus_floricola	0.761175813	0.890979597	0.619406411	0.703635238	0.692318044	0.295479133	0
Salticidae_Spartaeus_thailandicus	0.870988814	0.924899264	0.561578368	0.860338007		0.606564074	1
Salticidae_Thiania_bhamoensis	0.767155866	0.931762888			0.698970004	0.420533323	0
Salticidae_Cotinusa_dimidiata	0.503790683	0.789933081					0
Salticidae_Yaginumanis_wanlessi	0.81756537	0.848743182	0.491781776		0.805432888	0.440058543	0
Salticidae_Mopsus_mormon	1.103803721	0.954724791	0.636788689	0.632356046	0.612571954	0.356083249	0
Scytodidae_Scytodes_globula	0.974511693	0.945862324	0.586024382	0.458335626	0.180699201	0.866169148	1
Scytodidae_Scytodes_panguana	0.123851641	0.94295007			0.474507639	0.4846699	0
Scytodidae_Scytodes_caffra	0.954242509						0
Scytodidae_Scytodes_thoracica	0.850033258	0.870754945	0.623042434	0.328379603	0.076640444	0.791009557	0
Scytodidae_Stedocys_pagodas	1.155336037	0.904715545	0.600210306	0.459392488	0.199755177	0.836260803	1
Segestriidae_Ariadna_boesenbergi	0.984077034	0.775756038	0.431041945	0.88349109	0.282622113	0.568577168	1
Segestriidae_Ariadna_insidiatrix	0.73239376	0.760271661					1
Segestriidae_Segestria_senoculata	0.941014244	0.81875359	0.51851394	0.823930455	0.298197867	0.57994357	1
Segestriidae_Segestria_fusca	0.893206753	0.838660226					1
Selenopidae_Anyphops_barbertonensis	0.851258349	1.059979717	0.236537261	1.041392685	0.307923704	0.499865711	0
Selenopidae_Anyphops_lignicola	1.017033339						0
Selenopidae_Garcorops_madagascar	0.785329835	1.05422991			0.391288049	0.474915236	0
Selenopidae_Hovops_menabe	1.043755127	1.051885379			0.212453961	0.508300728	0
Selenopidae_Selenops_cocheleti	1.260071388	1.039176084	0.116939647	1.061753968	0.266701967	0.523421274	0
Selenopidae_Selenops_insularis	1.090610708	1.022758194			0.362105319	0.536583692	0
Selenopidae_Selenops_nesophilus	1.09482038	1.0120776			0.331427297	0.513071034	0
Senoculidae_Senoculus_iricolor	1.088136089	0.950023907				0.619708841	0
Sicariidae_Loxosceles_deserta	0.875061263	0.926239521				0.756529613	1
Sicariidae_Loxosceles_rufescens	0.846337112	0.950754182	0.45591024	0.797752129	0.064083436	0.785151809	1
Sicariidae_Loxosceles_spiniceps	0.939519253	0.926239521				0.8718297	1
Sicariidae_Hexophthalma_hahni	1.031408464	1.0040633				0.655618584	0
Sicariidae_Hexophthalma_albospinosa	1.051152522	1.007833093				0.502235879	0
Sicariidae_Sicarius_rupestris	1.06595298	0.983400738	0.412124406	0.754271869	0.054995862	0.584941522	0
Sparassidae_Caayguara_album	0.968482949	1			0.243038049	0.637869821	0
Sparassidae_Delena_cancerides	1.186391216	1.041708421			0.159867847	0.602331341	0
Sparassidae_Eusparassus_sp_Surkhandarya	1.224274014	0.911423965	0.487421211	0.856003454	0.42258984	0.74888544	0
Sparassidae_Heteropoda_venatoria	1.396548038	0.987040287	0.435685138	0.786112284	0.319730494	0.650084003	0
Sparassidae_Isopeda_parnabyi	1.338655666	0.990027899				0.56828388	0
Sparassidae_Polybetes_pythagoricus	1.453929592	1.01228874	0.492061605	0.900585587	0.288919606	0.554937155	0
Sparassidae_Pseudomicrommata_longipes	1	0.903089987					0
Sparassidae_Pseudopoda_parvipunctata	1.054995862	0.931050847	0.644733927	0.845965762	0.477121255	0.630305808	0
Sparassidae_Quemedice_enigmaticus	0.98721923	0.83046035	0.382017043	0.714999967	0.391464412	0.830023783	0
Sparassidae_Sinopoda_improcera	1.184691431	0.968296115			0.43806745	0.590384794	0
Sparassidae_Neostasina_taino	0.903089987	0.971043792			0.36361198	0.558792542	0
Sparassidae_Neostasina_sp_LaTrinidad	0.826074803	0.939519253	0.555215405	0.743352951	0.308137379	0.508960433	0
Stenochilidae_Colopea_virgata	0.653212514	0.823930455				0.432792973	0
Stenochilidae_Colopea_pusilla	0.678518379	0.83321088	0.410777233	0.856608068	0.41564098	0.463116236	0
Stiphidiidae_Neoramia_setosa	1.104487111	0.777571805				0.608707843	1
Stiphidiidae_Aorangia_poppelwelli	0.635483747	0.707058941				0.791353747	1
Stiphidiidae_Aorangia_ansa	0.688419822	0.853272224				0.640978057	1
Stiphidiidae_Aorangia_sp_CherryBay	0.514547753	0.891704676	0.568436414	0.827110687	0.459241665	0.741466762	1
Stiphidiidae_Marplesia_pohara	0.766412847	0.911530462	0.519171464	0.873204309	0.448860846	0.642800746	1
Stiphidiidae_Neolana_dalmasi	0.846955325	0.86946641	0.575764981	0.823930455	0.541953474	0.738629956	1
Stiphidiidae_Procambridgea_lamington	0.621176282	0.853454841	0.491781776	0.850891184	0.360404055	0.706103021	1
Stiphidiidae_Stiphidion_facetum	0.889861721	0.879669206	0.506910726	0.864866914	0.448860846	0.830132966	1
Stiphidiidae_Therlinya_wiangaree	0.880813592	0.812913357	0.577951128	0.867820908	0.399846713	0.753713251	1
Symphytognathidae_Symphytognathidae_sp_Madagascar_MR87	-0.200659451	0.965248751	0.698970004	0.556302501	0.661149857	0.452292562	1
Symphytognathidae_Patu_sp_Cachote	-0.142667504	0.970021266	0.755112266	0.595385981	0.666798684		1
Symphytognathidae_Symphytognatha_picta	-0.008773924	1.074633618	0.660011221		0.596267126	0.384012728	1
Symphytognathidae_Symphytognatha_goodnightorum	-0.107905397	1.073791643	0.706290957			0.434377261	1
Synotaxidae_Synotaxus_sp_Pakitza	0.645422269	0.86946641	0.4827307	0.827821428	0.632052167	1.226115081	1
Telemidae_Usofila_sp_SpeleogenCave	0.152288344	0.965906915	0.535420718	0.887279635	0.48586333	0.84128437	1
Tetrablemmidae_Indicoblemma_monticola	0.146128036	0.895367289	0.625003601	0.638289535	0.360214613	0.42153812	1
Tetrablemmidae_Tetrablemma_thamin	0.075546961	0.897901874	0.590507462	0.577951128	0.284430734	0.393785719	1
Tetragnathidae_Azilia_guatemalensis	0.899820502	0.865459323	0.564192461	0.73239376	0.484726804	0.854536794	1
Tetragnathidae_Chrysometa_alboguttata	0.609594409	0.899273187	0.54863506	0.86711378	0.55278985	0.767682639	1
Tetragnathidae_Cyrtognatha_rucilla	0.811575006	0.795880017	0.488127496	0.985740741	0.508664363		1
Tetragnathidae_Dolichognatha_incanescens	0.5774918	0.911690159			0.559547556	0.668096912	1
Tetragnathidae_Leucauge_argyra	0.883661435	0.90982337	0.435685138	0.938619782	0.404149249	1.004360072	1
Tetragnathidae_Leucauge_magnifica	0.983626287	0.823930455					1
Tetragnathidae_Leucauge_mariana	0.899273187	0.898670343			0.270445908	0.87676037	1
Tetragnathidae_Leucauge_venusta	0.810232518	0.88286592	0.48756256	0.914713287	0.376029182	0.92823706	1
Tetragnathidae_Meta_menardi	1.119585775	0.889693791	0.481299273	0.923088515	0.386677284	0.850627858	1
Tetragnathidae_Metabus_ebanoverde	0.681241237	0.920801382	0.180412633			1.162364238	1
Tetragnathidae_Metellina_merianae	0.85672889	0.885982811	0.456062224	0.908431399	0.442636526	0.766806805	1
Tetragnathidae_Metellina_segmentata	0.872156273	0.890029586	0.557867962	0.842546836	0.374381698	0.79319649	1
Tetragnathidae_Metleucauge_yunohamensis	1.012415375						1
Tetragnathidae_Mollemeta_edwardsi	0.977723605						1
Tetragnathidae_Nanometa_purpurapunctata	0.552668216	0.916137983	0.595826777	0.7846886	0.363235804	0.763570239	1
Tetragnathidae_Opadometa_grata	0.851258349	0.944482672				0.794299788	1
Tetragnathidae_Orsinome_vethi	0.96425963	0.87540856	0.537189226	0.881327584	0.362859303	0.997093552	1
Tetragnathidae_Pachygnatha_clercki	0.760422483	0.884285462	0.500922239	0.933031495	0.363799945	0.629073043	0
Tetragnathidae_Pachygnatha_degeeri	0.572871602	0.855155577	0.611192061	0.827627705	0.53032779	0.551901137	0
Tetragnathidae_Pinkfloydia_harveii	0.654176542	0.794975744	0.58069694	0.893539844		0.753766848	1
Tetragnathidae_Tetragnatha_mandibulata	1.023663918	0.886039276				1.176091259	1
Tetragnathidae_Tetragnatha_josephi	0.911157609	0.795880017				1.228741603	1
Tetragnathidae_Tetragnatha_versicolor	0.967547976	0.821971818	0.381656483	1.348110068	0.542576476	0.933051763	1
Tetragnathidae_Tylorida_ventralis	0.84260924	0.857151503	0.542576476	0.796990391	0.421932813	1.05488871	1
Tetragnathidae_Tylorida_striata	0.646403726	0.899437454	0.559786968	0.900039235	0.509068045	0.974585374	1
Theraphosidae_Acanthoscurria_suina	1.618048097	0.937818685			0.193958978	0.470630964	1
Theraphosidae_Aphonopelma_vorhiesi		0.950948714				0.471643699	1
Theraphosidae_Augacephalus_junodi	1.674401813	0.895864351			0.17868924	0.492913971	1
Theraphosidae_Harpactira_cafreriana	1.643452676	0.887279635				0.589826776	1
Theraphosidae_Poecilotheria_metallica	1.716003344	0.928856534				0.505882233	0
Theraphosidae_Theraphosa_apophysis	1.939519253	1.013805927				0.456274913	1
Theridiidae_Anelosimus_eximius	0.670245853	0.848743182	0.537819095	0.774443969	0.514282048	0.847387551	1
Theridiidae_Argyrodes_elevatus	0.531478917	0.786396461	0.558948446	0.817367016		0.974073954	0
Theridiidae_Coleosoma_octomaculatum	0.235528447	0.924692703			0.406710459	0.678290702	1
Theridiidae_Crustulina_sticta	0.45484486	0.927113612			0.462847036		1
Theridiidae_Dipoena_hortoni	0.173186268	0.983084773				0.482115765	1
Theridiidae_Echinotheridion_otlum	0.380211242	0.94403828					1
Theridiidae_Enoplognatha_caricis	0.785329835	0.894869657			0.424228071		1
Theridiidae_Episinus_affinis	0.698970004	0.919601024			0.311329952	0.794718029	1
Theridiidae_Episinus_antipodianus	0.757396029	0.893428842	0.549861188	0.536937023	0.433769834	0.806898679	1
Theridiidae_Euryopis_spinifera	0.414973348	0.961800639	0.5594278	0.542202782	0.537567257	0.429106008	0
Theridiidae_Helvibis_longicauda	0.556302501	0.878061981	0.419294722	0.740362689	0.603360924	0.964834536	1
Theridiidae_Platnickina_mneon	0.521138084	0.940217556	0.611085733	0.710963119	0.504742636	0.746789832	1
Theridiidae_Latrodectus_geometricus	0.967079734	0.943247125	0.561339941	0.68770728	0.419790586	0.852315272	1
Theridiidae_Latrodectus_hesperus	1.116275588	0.917610526	0.549003262	0.588607805	0.378579576	0.792664789	1
Theridiidae_Latrodectus_mactans	0.984527313	0.911370707	0.548020695	0.698970004	0.374748346	0.804384804	1
Theridiidae_Neospintharus_trigonum	0.540329475	0.912859475	0.546789352	0.749272408	0.480150725	0.903089987	1
Theridiidae_Parasteatoda_tepidariorum	0.762678564	0.929827481	0.562649672	0.745621221	0.310480891	0.890264488	1
Theridiidae_Pholcomma_hirsutum	0.164352856	0.938619782			0.522835314		1
Theridiidae_Phoroncidia_scutula	0.439332694	0.954194252	0.498723971	0.574031268	0.549248557	0.273001272	1
Theridiidae_Spintharus_flavidus	0.597695186	0.962700732	0.53058386	0.612359948	0.500922239	0.87391321	1
Theridiidae_Steatoda_triangulosa	0.723455672	0.940715657	0.531861949	0.737113094	0.409595019	0.742552322	1
Theridiidae_Yunohamella_lyrica	0.447158031	0.931559567	0.644635504		0.577261954	0.806397067	1
Theridiidae_Theridion_differens	0.45484486	0.984482306					1
Theridiidae_Theridula_opulenta	0.346352974	0.923036669	0.605089462		0.548757829	0.537340478	1
Theridiidae_Thwaitesia_cf_bracteata	0.63447727	0.89187183	0.507180977	0.740362689	0.541579244	1.01782187	1
Theridiidae_Thymoites_unimaculatus	0.301029996	0.976212377	0.547651658	0.686725621	0.501470072	0.58410497	1
Theridiidae_Tidarren_sisyphoides	0.818225894	0.921842481	0.640878779	0.795254183	0.41447195	0.872756292	1
Theridiosomatidae_Coddingtonia_euryopoides	0.212187604	0.985516288			0.627058464	0.519184604	1
Theridiosomatidae_Epeirotypus_brevipes	0.447158031	0.912487761	0.584670384			0.403806611	1
Theridiosomatidae_Epeirotypus_chavarria	0.380211242	0.927832133	0.67678503			0.413366831	1
Theridiosomatidae_Theridiosoma_gemmosum	0.257678575	0.938919812	0.655138435	0.732152418	0.634275695	0.552266582	1
Thomisidae_Acentroscelus_peruvianus	0.51851394	0.933031495				0.619792233	0
Thomisidae_Alcimochthes_limbatus	0.63447727	0.962748053				0.447545621	0
Thomisidae_Amyciaea_forticeps	0.685741739	0.875061263	0.660011221			0.681241237	0
Thomisidae_Aphantochilus_sp_MR186	0.826074803	0.905093968	0.500236475	0.518908574	0.298197867	0.195013563	0
Thomisidae_Boliscus_tuberculatus	0.582063363	1.031327658	0.610873	0.681783766	0.10720997	0.302330929	0
Thomisidae_Borboropactus_bituberculatus	1.012415375	0.90960951	0.537189226	0.648457594	0.181271772	0.539101202	0
Thomisidae_Borboropactus_cinerascens	0.910090546	0.927473021	0.59747579		0.320354033	0.529738255	0
Thomisidae_Bucranium_taurifrons	0.383815366	0.983310486	0.565611725	0.26245109	0.461198289		0
Thomisidae_Cebrenninus_rugosus	0.643452676	0.98231647	0.596267126	0.787035182		0.553118092	0
Thomisidae_Coenypha_edwardsi	0.819543936	1.037784942				0.622669845	0
Thomisidae_Diaea_subdola	0.716003344	1.176091259				0.740362689	0
Thomisidae_Epicadus_heterogaster	1.184407485	0.933031495	0.684396478	0.453471234			0
Thomisidae_Epidius_parvati	0.51851394	0.990871405				0.714145271	0
Thomisidae_Lysiteles_coronatus	0.553883027	0.938369597				0.556290437	0
Thomisidae_Misumenops_nepenthicola	0.77815125						0
Thomisidae_Monaeses_austrinus	1.041392685	0.805568818	0.463743721	0.680516809	0.346744055	0.906803568	0
Thomisidae_Onocolus_pentagonus	0.954242509	0.975569658					0
Thomisidae_Phrynarachne_katoi	0.992995098	1.006080783				0.412275702	0
Thomisidae_Pseudoporrhopis_granum	0.477121255						0
Thomisidae_Runcinia_albostriata	0.753583059	0.967828679	0.450403086		0.324488233	0.650521217	0
Thomisidae_Sidymella_benhami	0.812913357	0.920801382				0.643452676	0
Thomisidae_Simorcus_asiaticus	0.890979597	0.874539797				0.761551989	0
Thomisidae_Stephanopis_ditissima	0.730782276	0.978636948	0.504606771	0.664641976	0.285332228	0.519591757	0
Thomisidae_Stephanopoides_sexmaculata	0.86923172	0.986637396			0.403292145	0.544068044	0
Thomisidae_Stiphropus_affinis	0.716003344						0
Thomisidae_Strophius_albofasciatus	0.866287339	1	0.508664363	0.740125737	0.324899497	0.556302501	0
Thomisidae_Strophius_nigricans	0.698970004						0
Thomisidae_Ceraarachne_germaini	0.698970004						0
Thomisidae_Holopelus_piger	0.545307116						0
Thomisidae_Thomisus_onustus	0.903632516	0.95124035	0.591732239	0.673757937	0.190611798	0.615466064	0
Thomisidae_Titidius_dubius	0.602059991						0
Thomisidae_Tmarus_holmbergi	0.721810615	0.974695872	0.508933526	0.702258163	0.371067862	0.507855872	0
Thomisidae_Xysticus_cristatus	0.784617293	0.999261071	0.544440137	0.686189234	0.252367514	0.447189051	0
Thomisidae_Misumena_nigripes	0.77815125	0.979775933				0.448629036	0
Thomisidae_Sidymella_lucida	0.754348336	0.959947216	0.446070936	0.672651923	0.142076461	0.734999735	0
Thomisidae_Synema_vittatum	0.51851394	1				0.548180513	0
Thomisidae_Talaus_xiphosus	0.356025857	0.964872209			0.65571455	0.467874371	0
Titanoecidae_Goeldia_sp_Zapallar	0.717670503	0.833656997	0.635885685	0.868409303	0.362293938	0.488381478	1
Titanoecidae_Goeldia_luteipes	0.86923172	0.790707287				0.541104755	1
Titanoecidae_Nurscia_albofasciata	0.800717078	0.875061263				0.579783597	1
Titanoecidae_Pandava_sarasvati	0.840733235	0.834484285	0.237292338	1.178976947	0.384890797	0.61660153	1
Titanoecidae_Titanoeca_quadriguttata	0.710117365	0.891370175	0.682235357	0.556905269	0.373647472	0.502672878	1
Toxopidae_Midgee_thompsoni	0.255272505	0.938819825	0.463594402	0.834357113	0.542202782	0.526804344	0
Toxopidae_Gasparia_mangamuka	0.439332694	0.87760168				0.529391851	0
Toxopidae_Hapona_marplesi	0.334453751	0.8804134				0.539502653	0
Toxopidae_Laestrygones_setosus	0.247973266	0.929418926	0.537315273			0.495877215	0
Toxopidae_Lamina_parana	0.477121255	0.903089987				0.556808882	0
Toxopidae_Lamina_sp_CG145	0.465382851	0.888684847	0.535420718	0.602059991	0.393048466	0.49931585	0
Toxopidae_Myro_marinus	0.879669206	0.889805752	0.516270883	0.992420956	0.359266165	0.590897539	0
Toxopidae_Ommatauxesis_macrops	0.583198774	0.801197834	0.574031268	0.995152377	0.674952948	0.609007128	0
Toxopidae_Otagoa_nova	0.781755375	0.870930358	0.517723595	0.895256753	0.330210785	0.56933879	0
Toxopidae_Toxops_sp_CG278	0.440909082	0.9534214	0.604009932	0.689220037	0.437116093	0.384622188	0
Trachelidae_Orthobula_bilobata	0.380211242	0.898560645				0.506572674	0
Trachelidae_Orthobula_calceata	0.361727836	0.886039276			0.586249639		0
Trachelidae_Meriola_barrosi	0.615950052	0.882581454	0.516667559	0.855761372	0.443732241	0.392397943	0
Trachelidae_Paccius_scharffi	0.862131379	0.870930358	0.583878598	0.902601131	0.477121255	0.538297185	0
Trachelidae_Thysanina_absolvo	0.550228353	0.979047327				0.560504415	0
Trachelidae_Trachelas_tranquillus	0.950851459	0.912328358			0.376759395	0.535711754	0
Trachelidae_Trachelopachys_sericeus	0.772321707	0.932930143			0.377670439		0
Trachelidae_Utivarachna_phyllicola	0.698970004	0.836134149	0.405175546			0.635775189	0
Trachelidae_Utivarachna_kinabaluensis	0.77815125	0.865281685	0.325310372			0.546875659	0
Trechaleidae_Trechaleoides_biocellata	1.176091259	0.962653405					0
Trochanteriidae_Desognaphosa_yabbra	0.749736316	0.934144812	0.511482289	0.924537718	0.315760491	0.474624134	0
Trochanteriidae_Doliomalus_sp_MR225	0.865103975	1.037306951	0.130333768	1.051152522	0.200850498	0.426608845	0
Trochanteriidae_Morebilus_fumosus	1.161368002						0
Trochanteriidae_Platorish_jimna	0.77815125						0
Trochanteriidae_Platyoides_walteri	1.044147621	0.97053283	0.245018871	1.136339997	0.247482261	0.490646621	0
Trochanteriidae_Rebilus_bulburin	1.255272505						0
Trochanteriidae_Tinytrema_sandy	0.414973348	0.951434666	0.006466042	1	0.261976191	0.542065681	0
Trochanteriidae_Trachycosmus_sculptilis	0.686636269	0.932676659	0.441223674	0.857332496	0.368286885	0.387621151	0
Trogloraptoridae_Trogloraptor_marchingtoni	0.973127854	0.871339381	0.556664262	0.963031875	0.218797998	0.915088382	1
Udubidae_Raecius_asper	1.075911761	0.80016699	0.332236415	1.127914294		0.556254243	1
Udubidae_Uduba_dahli	1.31196566	0.789510204	0.614686342	0.824321125	0.403977964	0.630265111	1
Udubidae_Uduba_evanescens	1.079181246	0.77815125				0.595430081	0
Udubidae_Zorodictyna_sp_Andranomay	1.018284308	0.87760168	0.511482289	0.880012838	0.360214613	0.489381848	1
Uloboridae_Hyptiotes_cavatus	0.534026106	0.98784495	0.561459171	0.719579858	0.43806745	0.350616237	1
Uloboridae_Miagrammopes_guttatus	0.875061263						1
Uloboridae_Octonoba_sinensis	0.657055853	0.948852906				0.864065879	1
Uloboridae_Tangaroa_tahitiensis	0.77815125	1.009875634			0.497758718		1
Uloboridae_Uloborus_diversus	0.589949601	0.928754202	0.569841899	0.708505881	0.36660971	0.762363417	1
Uloboridae_Uloborus_glomosus	0.559906625	0.910837765	0.53032779	0.698970004	0.558588583	0.716045101	1
Uloboridae_Waitkera_waitakerensis	0.544068044	0.948706309	0.531606632	0.70918513	0.620552445	0.878705585	1
Viridasiidae_Mahafalytenus_isalo	1.096910013	0.89965638			0.462397998	0.588831726	0
Viridasiidae_Vulsor_sp_CG29	1.041392685	0.880241776	0.475671188	0.816440168	0.536305872	0.644379498	0
Xenoctenidae_Odo_bruchi	0.954724791	0.865755224	0.467312063	0.7182525	0.25791845	0.523043746	0
Xenoctenidae_Paravulsor_sp_MR276	0.6599162	0.903632516	0.555215405	0.820529849	0.500785173	0.539803497	0
Xenoctenidae_Xenoctenus_unguiculatus	1.041392685						0
Zodariidae_Asceua_lejeunei	0.444044796	0.841171694			0.544811912	0.511174549	0
Zodariidae_Asceua_trimaculata	0.385606274	0.876275589			0.5594278	0.491207562	0
Zodariidae_Caesetius_bevisi	1.045714059	0.828079591					1
Zodariidae_Chariobas_cylindraceus	0.887054378	0.722469386				0.553628198	0
Zodariidae_Cryptothele_sp_Myanmar	0.91750551	0.857513415	0.587149498			0.301832698	0
Zodariidae_Cybaeodamus_ornatus	1.042969073	0.730378469	0.51401618	0.820332845	0.255754787	0.547553196	0
Zodariidae_Cydrela_schoemanae	0.945468585	0.774662923			0.240299582	0.520064102	1
Zodariidae_Cyrioctea_spinifera	0.691081492	0.807128956	0.540704783	0.805228914	0.26245109	0.494752729	1
Zodariidae_Diores_femoralis	0.802773725	0.830010936	0.477121255	0.698970004	0.436639632	0.558708571	0
Zodariidae_Habronestes_raveni	0.841984805	0.859558573	0.486288761	0.842422003	0.38774566	0.468996809	0
Zodariidae_Hermippus_septemguttatus	0.986771734	0.881897974	0.577951128	0.783260233			0
Zodariidae_Hetaerica_scenica	0.811575006	0.833147112					0
Zodariidae_Leprolochus_birabeni	0.664641976	0.864807629	0.553761698	0.522835314	0.370328008	0.438035772	0
Zodariidae_Lutica_abalonea	1.113943352	0.812311609				0.488705794	1
Zodariidae_Mallinella_tuberculata	0.944482672	0.818159886			0.360025089	0.521138084	0
Zodariidae_Mallinella_allorostrata	0.764922985	0.807873132			0.552059534	0.803812054	0
Zodariidae_Platnickia_elegans	0.738780558	0.798719685	0.61415871	0.779091204	0.462098381	0.503858749	0
Zodariidae_Psammoduon_deserticola	0.954242509						1
Zodariidae_Psammorygma_caligatum	1.137986733	0.824906471			0.205204364	0.494891712	1
Zodariidae_Storena_cyanea	1.198657087	0.780533325	0.585799009	0.826139618			0
Zodariidae_Subasteron_daviesae	0.910624405	0.815577748	0.565257343		0.366796383		0
Zodariidae_Suffasia_mahasumana	0.477121255	0.886039276				0.51851394	0
Zodariidae_Tenedos_procreator	0.903089987	0.773347542	0.491781776				0
Zodariidae_Tenedos_serrulatus	0.574031268	0.76952502	0.38147609				0
Zodariidae_Zodarion_italicum	0.522444234	0.857875026	0.569841899	0.761100539	0.430880946	0.372838387	0
Zoropsidae_Austrotengella_toddae	0.980457892	0.908055874				0.668497738	0
Zoropsidae_Ciniflella_sp_Iguazu_MR699	0.536558443	0.877831891	0.484442208	0.859078225	0.346744055	0.549861188	0
Zoropsidae_Griswoldia_transversa	1.002166062	0.86923172	0.282395505	1.133538908		0.497081763	0
Zoropsidae_Kilyana_hendersoni	1.059563418	0.892539805	0.602059991	0.812913357	0.359076226	0.483373306	0
Zoropsidae_Kilyana_ingrami	1.039810554	0.838912027				0.459799448	0
Zoropsidae_Liocranoides_archeri	0.892094603						0
Zoropsidae_Phanotea_sathegyna	1.224533063	0.857030798	0.474216264	0.963646186	0.274157849	0.539728306	0
Zoropsidae_Tengella_radiata	1.252853031	0.850462433	0.51308436	0.875466416	0.366796383	0.792405699	1
Zoropsidae_Uliodon_frenatus	1.278753601	0.837272703				0.602059991	0
Zoropsidae_Uliodon_sp_CG127	1.228400359	0.855034317	0.584218112	0.790285164	0.390405156		0
Zoropsidae_Zorocrates_fuscus	1.230448921						0
Zoropsidae_Zorocrates_unicolor	1.162265614	0.87800447	0.557988148	0.864926192	0.33485569	0.599348059	0
Zoropsidae_Zoropsis_spinimana	1.204119983	0.891035415	0.488268615	0.758230408	0.459392488	0.580537243	0
